# Supplementary material for: Four chromosome scale genomes and a pan-genome annotation to accelerate pecan tree breeding
Source: Nat Commun. 2021 Jul 5;12:4125. doi: 10.1038/s41467-021-24328-w (PMC8257795; doi:10.1038/s41467-021-24328-w)
Supplement: Supplementary file 3 — Supplementary Data 1 [file 41467_2021_24328_MOESM3_ESM.csv]

uniquePgID	pgGenome	pgID	pgChr	pgOrder	87MX3	Pawnee	Lakota	Elliott	Walnut
1	87MX3	Caril.01G000100	Chr01	1	Caril.01G000100		CiLak.01G000100
2	87MX3	Caril.01G000200	Chr01	2	Caril.01G000200	CiPaw.01G000200	CiLak.01G000200	CiEll.01G000100	Jr07_00010_p1
3	Pawnee	CiPaw.01G000100	Chr01	2.01		CiPaw.01G000100
4	87MX3	Caril.01G000300	Chr01	3	Caril.01G000300	CiPaw.01G000300		CiEll.01G000200
5	87MX3	Caril.01G000400	Chr01	4	Caril.01G000400
6	87MX3	Caril.01G000500	Chr01	5	Caril.01G000500	CiPaw.01G000400	CiLak.01G000300	CiEll.01G000300	Jr07_00020_p1
7	Pawnee	CiPaw.01G000600	Chr01	5.333333333		CiPaw.01G000600
8	87MX3	Caril.01G000600	Chr01	6	Caril.01G000600	CiPaw.01G000500	CiLak.01G000400	CiEll.01G000400	Jr07_00030_p1|Jr07_00040_p1
9	Pawnee	CiPaw.01G000700	Chr01	6		CiPaw.01G000700
10	87MX3	Caril.01G000700	Chr01	7	Caril.01G000700	CiPaw.01G000800	CiLak.01G000500	CiEll.01G000500	Jr07_00060_p1
11	Walnut	Jr07_00050_p1	Chr01	7					Jr07_00050_p1
12	Pawnee	CiPaw.01G000900	Chr01	7.333333333		CiPaw.01G000900
13	87MX3	Caril.01G000800	Chr01	8	Caril.01G000800	CiPaw.01G001100	CiLak.01G000600	CiEll.01G000600	Jr07_00070_p1|Jr07_00080_p1
14	Pawnee	CiPaw.01G001000	Chr01	8		CiPaw.01G001000
15	87MX3	Caril.01G000900	Chr01	9	Caril.01G000900	CiPaw.01G001200	CiLak.01G000700	CiEll.01G000700	Jr07_00090_p1|Jr07_00100_p1|Jr07_00110_p1
16	87MX3	Caril.01G001000	Chr01	10	Caril.01G001000
17	87MX3	Caril.01G001100	Chr01	11	Caril.01G001100		CiLak.01G000800	CiEll.01G000800
18	87MX3	Caril.01G001200	Chr01	12	Caril.01G001200	CiPaw.01G001400	CiLak.01G000900	CiEll.01G000900	Jr07_00120_p1|Jr07_00130_p1|Jr07_00140_p1|Jr07_00150_p1|Jr07_00160_p1
19	Pawnee	CiPaw.01G001300	Chr01	12		CiPaw.01G001300
20	87MX3	Caril.01G001300	Chr01	13	Caril.01G001300	CiPaw.01G001600	CiLak.01G001000	CiEll.01G001000	Jr07_00170_p1
21	Pawnee	CiPaw.01G001500	Chr01	13		CiPaw.01G001500
22	Pawnee	CiPaw.01G001700	Chr01	13.66666667		CiPaw.01G001700	CiLak.01G001100
23	87MX3	Caril.01G001400	Chr01	14	Caril.01G001400			CiEll.01G001100	Jr07_00180_p1
24	87MX3	Caril.01G001600	Chr01	15	Caril.01G001600	CiPaw.01G001900	CiLak.01G001200	CiEll.01G001200	Jr07_00190_p1
25	Pawnee	CiPaw.01G001800	Chr01	15		CiPaw.01G001800
26	87MX3	Caril.01G001700	Chr01	16	Caril.01G001700	CiPaw.01G002000	CiLak.01G001300	CiEll.01G001300	Jr07_00200_p1
27	87MX3	Caril.01G001800	Chr01	17	Caril.01G001800	CiPaw.01G002200	CiLak.01G001400	CiEll.01G001400	Jr07_00210_p2
28	Pawnee	CiPaw.01G002100	Chr01	17		CiPaw.01G002100
29	Walnut	Jr07_00210_p1	Chr01	17					Jr07_00210_p1
30	87MX3	Caril.01G001900	Chr01	18	Caril.01G001900	CiPaw.01G002300	CiLak.01G001500	CiEll.01G001500|CiEll.01G001800	Jr07_00220_p1
31	87MX3	Caril.01G002000	Chr01	19	Caril.01G002000	CiPaw.01G002400	CiLak.01G001600	CiEll.01G001600|CiEll.01G001900
32	87MX3	Caril.01G002100	Chr01	20	Caril.01G002100
33	87MX3	Caril.01G002200	Chr01	21	Caril.01G002200	CiPaw.01G002500	CiLak.01G001700	CiEll.01G001700|CiEll.01G002100
34	Elliott	CiEll.01G002000	Chr01	21.6				CiEll.01G002000
35	87MX3	Caril.01G002300	Chr01	22	Caril.01G002300	CiPaw.01G002600	CiLak.01G001900	CiEll.01G002200	Jr07_00230_p1|Jr07_00240_p1|Jr07_00250_p1
36	Lakota	CiLak.01G001800	Chr01	22			CiLak.01G001800	CiEll.01G011900
37	87MX3	Caril.01G002400	Chr01	23	Caril.01G002400	CiPaw.01G002700	CiLak.01G002000	CiEll.01G002300	Jr07_00260_p1
38	87MX3	Caril.01G002500	Chr01	24	Caril.01G002500	CiPaw.01G002800	CiLak.01G002100	CiEll.01G002400	Jr07_00270_p1
39	87MX3	Caril.01G002600	Chr01	25	Caril.01G002600	CiPaw.01G002900	CiLak.01G002200	CiEll.01G002500	Jr07_00280_p1
40	87MX3	Caril.01G002700	Chr01	26	Caril.01G002700	CiPaw.01G003000	CiLak.01G002300	CiEll.01G002600	Jr07_00290_p1|Jr07_00300_p1
41	87MX3	Caril.01G002800	Chr01	27	Caril.01G002800	CiPaw.01G003100	CiLak.01G002400	CiEll.01G002700	Jr07_00310_p1|Jr07_00320_p1
42	Walnut	Jr07_00330_p1	Chr01	27.8					Jr07_00330_p1
43	87MX3	Caril.01G002900	Chr01	28	Caril.01G002900	CiPaw.01G003200	CiLak.01G002500	CiEll.01G002800
44	Walnut	Jr07_00340_p2	Chr01	28.2					Jr07_00340_p2
45	87MX3	Caril.01G003000	Chr01	29	Caril.01G003000	CiPaw.01G003300	CiLak.01G002600	CiEll.01G002900	Jr07_00350_p1|Jr07_00360_p1
46	87MX3	Caril.01G003100	Chr01	30	Caril.01G003100
47	87MX3	Caril.01G003200	Chr01	31	Caril.01G003200	CiPaw.01G003400	CiLak.01G002700	CiEll.01G003000	Jr07_00370_p1|Jr07_00380_p1|Jr07_00390_p1|Jr07_00400_p1
48	Walnut	Jr07_00410_p1	Chr01	31.66666667					Jr07_00410_p1
49	87MX3	Caril.01G003300	Chr01	32	Caril.01G003300	CiPaw.01G003500	CiLak.01G002800	CiEll.01G003100|CiEll.01G003500	Jr07_00430_p1
50	87MX3	Caril.01G003400	Chr01	33	Caril.01G003400	CiPaw.01G003600	CiLak.01G002900	CiEll.01G003600
51	87MX3	Caril.01G003500	Chr01	34	Caril.01G003500			CiEll.01G003200	Jr07_00440_p1|Jr07_00450_p1
52	87MX3	Caril.01G003600	Chr01	35	Caril.01G003600	CiPaw.01G003700	CiLak.01G003000	CiEll.01G003300|CiEll.01G003700	Jr07_00480_p1|Jr07_00490_p1
53	Walnut	Jr07_00470_p1	Chr01	35					Jr07_00460_p1|Jr07_00470_p1
54	87MX3	Caril.01G003700	Chr01	36	Caril.01G003700	CiPaw.01G003800	CiLak.01G003100	CiEll.01G003400|CiEll.01G003800	Jr07_00500_p1|Jr07_00510_p1|Jr07_00520_p1|Jr07_00530_p1
55	87MX3	Caril.01G003800	Chr01	37	Caril.01G003800	CiPaw.01G003900	CiLak.01G003200	CiEll.01G003900	Jr07_00540_p1
56	87MX3	Caril.01G003900	Chr01	38	Caril.01G003900	CiPaw.01G004000	CiLak.01G003300	CiEll.01G004000	Jr07_00550_p1
57	87MX3	Caril.01G004000	Chr01	39	Caril.01G004000	CiPaw.01G004100	CiLak.01G003400	CiEll.01G004100	Jr07_00560_p1
58	87MX3	Caril.01G004100	Chr01	40	Caril.01G004100	CiPaw.01G004300	CiLak.01G003500	CiEll.01G004200	Jr07_00570_p1
59	87MX3	Caril.01G004200	Chr01	41	Caril.01G004200	CiPaw.01G004200	CiLak.01G003600	CiEll.01G004300	Jr07_00580_p1
60	87MX3	Caril.01G004300	Chr01	42	Caril.01G004300	CiPaw.01G004400	CiLak.01G003700	CiEll.01G004400	Jr07_00590_p1
61	Elliott	CiEll.01G004500	Chr01	42.33333333				CiEll.01G004500
62	87MX3	Caril.01G004400	Chr01	43	Caril.01G004400	CiPaw.01G004500	CiLak.01G003800	CiEll.01G004700	Jr07_00610_p1
63	Elliott	CiEll.01G004600	Chr01	43				CiEll.01G004600
64	Walnut	Jr07_00600_p1	Chr01	43					Jr07_00600_p1
65	87MX3	Caril.01G004500	Chr01	44	Caril.01G004500	CiPaw.01G004600	CiLak.01G003900	CiEll.01G004800	Jr07_00620_p1
66	87MX3	Caril.01G004600	Chr01	45	Caril.01G004600	CiPaw.01G004700	CiLak.01G004000	CiEll.01G004900	Jr07_00630_p1|Jr07_00640_p1
67	87MX3	Caril.01G004700	Chr01	46	Caril.01G004700
68	87MX3	Caril.01G004800	Chr01	47	Caril.01G004800	CiPaw.01G004800	CiLak.01G004100	CiEll.01G005000	Jr07_00650_p1|Jr07_00660_p1|Jr07_00670_p1|Jr07_00680_p1
69	87MX3	Caril.01G004900	Chr01	48	Caril.01G004900	CiPaw.01G004900	CiLak.01G004300	CiEll.01G005100	Jr07_00690_p1
70	Lakota	CiLak.01G004200	Chr01	48			CiLak.01G004200
71	87MX3	Caril.01G005000	Chr01	49	Caril.01G005000	CiPaw.01G005000	CiLak.01G004400	CiEll.01G005200
72	87MX3	Caril.01G005100	Chr01	50	Caril.01G005100	CiPaw.01G005100	CiLak.01G004500	CiEll.01G005300	Jr07_00710_p1
73	Walnut	Jr07_00700_p4	Chr01	50					Jr07_00700_p4
74	87MX3	Caril.01G005200	Chr01	51	Caril.01G005200	CiPaw.01G005200	CiLak.01G004700	CiEll.01G005400	Jr07_00720_p1
75	Lakota	CiLak.01G004600	Chr01	51			CiLak.01G004600
76	87MX3	Caril.01G005300	Chr01	52	Caril.01G005300	CiPaw.01G005300|CiPaw.01G005400	CiLak.01G004800	CiEll.01G005500	Jr07_00730_p1
77	87MX3	Caril.01G005400	Chr01	53	Caril.01G005400	CiPaw.01G005500	CiLak.01G004900	CiEll.01G005600	Jr07_00740_p1
78	87MX3	Caril.01G005500	Chr01	54	Caril.01G005500	CiPaw.01G005600	CiLak.01G005000	CiEll.01G005700	Jr07_00750_p1|Jr07_00760_p1
79	87MX3	Caril.01G005600	Chr01	55	Caril.01G005600	CiPaw.01G005700	CiLak.01G005100	CiEll.01G005800	Jr07_00770_p1
80	87MX3	Caril.01G005700	Chr01	56	Caril.01G005700	CiPaw.01G005800	CiLak.01G005200	CiEll.01G005900	Jr07_00780_p1
81	Walnut	Jr07_00790_p1	Chr01	56.18181818					Jr07_00790_p1|Jr07_00800_p1
82	Walnut	Jr07_00820_p1	Chr01	56.90909091					Jr07_00820_p1
83	87MX3	Caril.01G005800	Chr01	57	Caril.01G005800	CiPaw.01G005900	CiLak.01G005300	CiEll.01G006000
84	Walnut	Jr07_00830_p1	Chr01	57.27272727					Jr07_00830_p1
85	Walnut	Jr07_00830_p2	Chr01	57.45454545					Jr07_00810_p2|Jr07_00820_p2|Jr07_00830_p2|Jr07_00840_p3
86	87MX3	Caril.01G006000	Chr01	58	Caril.01G006000	CiPaw.01G006100	CiLak.01G005500	CiEll.01G006200	Jr07_00850_p1
87	87MX3	Caril.01G006100	Chr01	59	Caril.01G006100		CiLak.01G005600	CiEll.01G006300
88	87MX3	Caril.01G006200	Chr01	60	Caril.01G006200	CiPaw.01G006200	CiLak.01G005700	CiEll.01G006400	Jr07_00870_p1
89	Walnut	Jr07_00860_p1	Chr01	60					Jr07_00860_p1
90	87MX3	Caril.01G006300	Chr01	61	Caril.01G006300	CiPaw.01G006300	CiLak.01G005800	CiEll.01G006500	Jr07_00880_p1
91	87MX3	Caril.01G006400	Chr01	62	Caril.01G006400	CiPaw.01G006400	CiLak.01G005900	CiEll.01G006600	Jr07_00890_p1
92	87MX3	Caril.01G006500	Chr01	63	Caril.01G006500|Caril.01G006600	CiPaw.01G006500|CiPaw.01G006600	CiLak.01G006000|CiLak.01G006100	CiEll.01G006700|CiEll.01G006800	Jr07_00900_p1
93	87MX3	Caril.01G006700	Chr01	64	Caril.01G006700	CiPaw.01G006700	CiLak.01G006200	CiEll.01G006900	Jr07_00910_p1
94	87MX3	Caril.01G006800	Chr01	65	Caril.01G006800
95	87MX3	Caril.01G006900	Chr01	66	Caril.01G006900	CiPaw.01G006800	CiLak.01G006300	CiEll.01G007000	Jr07_00920_p1|Jr07_00930_p1
96	87MX3	Caril.01G007000	Chr01	67	Caril.01G007000	CiPaw.01G006900	CiLak.01G006500
97	Lakota	CiLak.01G006400	Chr01	67			CiLak.01G006400
98	87MX3	Caril.01G007100	Chr01	68	Caril.01G007100	CiPaw.01G007000	CiLak.01G006600	CiEll.01G007100	Jr07_00940_p1
99	87MX3	Caril.01G007200	Chr01	69	Caril.01G005900|Caril.01G007200	CiPaw.01G006000|CiPaw.01G007100	CiLak.01G005400|CiLak.01G006700	CiEll.01G006100|CiEll.01G007200	Jr07_00810_p1|Jr07_00840_p1|Jr07_00950_p1|Jr07_00960_p1
100	87MX3	Caril.01G007300	Chr01	70	Caril.01G007300	CiPaw.01G007200	CiLak.01G006800	CiEll.01G007300
101	87MX3	Caril.01G007400	Chr01	71	Caril.01G007400	CiPaw.01G007300	CiLak.01G006900	CiEll.01G007400	Jr07_00970_p1|Jr07_00980_p1
102	Walnut	Jr07_00960_p2	Chr01	71					Jr07_00960_p2
103	87MX3	Caril.01G007500	Chr01	72	Caril.01G007500	CiPaw.01G007400	CiLak.01G007000	CiEll.01G007500	Jr07_00990_p1|Jr07_01000_p1
104	87MX3	Caril.01G007600	Chr01	73	Caril.01G007600	CiPaw.01G007500	CiLak.01G007100	CiEll.01G007600	Jr07_01010_p1
105	87MX3	Caril.01G007700	Chr01	74	Caril.01G007700	CiPaw.01G007600	CiLak.01G007200	CiEll.01G007700	Jr07_01020_p1
106	87MX3	Caril.01G007800	Chr01	75	Caril.01G007800	CiPaw.01G007700	CiLak.01G007300	CiEll.01G007800	Jr07_01040_p1
107	87MX3	Caril.01G007900	Chr01	76	Caril.01G007900		CiLak.01G007400	CiEll.01G007900
108	87MX3	Caril.01G008000	Chr01	77	Caril.01G008000	CiPaw.01G007800	CiLak.01G007500	CiEll.01G008000	Jr07_01050_p1
109	87MX3	Caril.01G008100	Chr01	78	Caril.01G008100	CiPaw.01G007900	CiLak.01G007600	CiEll.01G008100	Jr07_01060_p1
110	87MX3	Caril.01G008200	Chr01	79	Caril.01G008200	CiPaw.01G008000	CiLak.01G007700	CiEll.01G008200	Jr07_01070_p1
111	87MX3	Caril.01G008300	Chr01	80	Caril.01G008300	CiPaw.01G008200	CiLak.01G007800	CiEll.01G008300	Jr07_01080_p1
112	Pawnee	CiPaw.01G008100	Chr01	80		CiPaw.01G008100
113	87MX3	Caril.01G008400	Chr01	81	Caril.01G008400	CiPaw.01G008300	CiLak.01G007900	CiEll.01G008400	Jr07_01090_p1
114	87MX3	Caril.01G008500	Chr01	82	Caril.01G008500	CiPaw.01G008400	CiLak.01G008000	CiEll.01G008500
115	87MX3	Caril.01G008600	Chr01	83	Caril.01G008600	CiPaw.01G008500	CiLak.01G008100	CiEll.01G008600	Jr07_01110_p1
116	Walnut	Jr07_01100_p1	Chr01	83					Jr07_01100_p1
117	87MX3	Caril.01G008700	Chr01	84	Caril.01G008700	CiPaw.01G008600	CiLak.01G008200	CiEll.01G008700	Jr07_01120_p1
118	87MX3	Caril.01G008800	Chr01	85	Caril.01G008800	CiPaw.01G008700	CiLak.01G008300	CiEll.01G008800	Jr07_01130_p1|Jr07_01140_p1
119	87MX3	Caril.01G008900	Chr01	86	Caril.01G008900	CiPaw.01G008800	CiLak.01G008400	CiEll.01G008900	Jr07_01150_p1|Jr07_01160_p2
120	87MX3	Caril.01G009000	Chr01	87	Caril.01G009000	CiPaw.01G009000	CiLak.01G008500	CiEll.01G009000	Jr07_01180_p1
121	Pawnee	CiPaw.01G008900	Chr01	87		CiPaw.01G008900
122	Walnut	Jr07_01170_p1	Chr01	87					Jr07_01170_p1
123	87MX3	Caril.01G009100	Chr01	88	Caril.01G009100	CiPaw.01G009100	CiLak.01G008600	CiEll.01G009100	Jr07_01190_p1|Jr07_01200_p1|Jr07_01210_p1|Jr07_01220_p1
124	87MX3	Caril.01G009200	Chr01	89	Caril.01G009200	CiPaw.01G009200	CiLak.01G008700	CiEll.01G009200	Jr07_01230_p1
125	87MX3	Caril.01G009300	Chr01	90	Caril.01G009300	CiPaw.01G009300	CiLak.01G008800	CiEll.01G009300	Jr07_01240_p1
126	87MX3	Caril.01G009400	Chr01	91	Caril.01G009400	CiPaw.01G009400	CiLak.01G008900	CiEll.01G009400
127	87MX3	Caril.01G009500	Chr01	92	Caril.01G009500				Jr07_01250_p1
128	87MX3	Caril.01G009600	Chr01	93	Caril.01G009600	CiPaw.01G009600	CiLak.01G009100	CiEll.01G009600	Jr07_01260_p1|Jr07_01270_p1|Jr07_01280_p1
129	Pawnee	CiPaw.01G009500	Chr01	93		CiPaw.01G009500	CiLak.01G009000	CiEll.01G009500
130	87MX3	Caril.01G009700	Chr01	94	Caril.01G009700	CiPaw.01G009700	CiLak.01G009200	CiEll.01G009700	Jr07_01300_p1|Jr07_01310_p1
131	87MX3	Caril.01G009900	Chr01	95	Caril.01G009900	CiPaw.01G011000	CiLak.01G010400|CiLak.01G010500	CiEll.01G011400	Jr07_01360_p1
132	87MX3	Caril.01G010100	Chr01	96	Caril.01G010100	CiPaw.01G009900|CiPaw.01G010300|CiPaw.01G010400|CiPaw.01G010700	CiLak.01G009400|CiLak.01G009600|CiLak.01G009900	CiEll.01G009900|CiEll.01G010100
133	Pawnee	CiPaw.01G010200	Chr01	96.42857143		CiPaw.01G010200
134	Pawnee	CiPaw.01G010500	Chr01	96.85714286		CiPaw.01G010000|CiPaw.01G010500|CiPaw.01G010800
135	87MX3	Caril.01G010200	Chr01	97	Caril.01G009800|Caril.01G010000|Caril.01G010200|Caril.01G010300|Caril.01G010500	CiPaw.01G009800|CiPaw.01G010100|CiPaw.01G010600|CiPaw.01G011100|CiPaw.01G011400	CiLak.01G009300|CiLak.01G009500|CiLak.01G009800|CiLak.01G010000|CiLak.01G010300	CiEll.01G009800|CiEll.01G010000|CiEll.01G010200|CiEll.01G010300|CiEll.01G010600	Jr07_01290_p1|Jr07_01320_p1|Jr07_01330_p1|Jr07_01340_p1
136	Pawnee	CiPaw.01G010900	Chr01	97.42857143		CiPaw.01G010900	CiLak.01G009700
137	87MX3	Caril.01G010400	Chr01	98	Caril.01G010400	CiPaw.01G011300		CiEll.01G010400|CiEll.01G010900
138	Pawnee	CiPaw.01G011200	Chr01	98		CiPaw.01G011200
139	Lakota	CiLak.01G010200	Chr01	98.13333333			CiLak.01G010200	CiEll.01G010500
140	87MX3	Caril.01G010700	Chr01	99	Caril.01G010600|Caril.01G010700	CiPaw.01G011500|CiPaw.01G011600	CiLak.01G010600|CiLak.01G010700	CiEll.01G010700|CiEll.01G010800|CiEll.01G011000|CiEll.01G011100|CiEll.01G011200|CiEll.01G011500	Jr07_01350_p1
141	87MX3	Caril.01G010800	Chr01	100	Caril.01G010800	CiPaw.01G011800	CiLak.01G010100|CiLak.01G010900	CiEll.01G011700
142	Lakota	CiLak.01G010800	Chr01	100			CiLak.01G010800	CiEll.01G011600
143	Pawnee	CiPaw.01G011700	Chr01	100		CiPaw.01G011700
144	Pawnee	CiPaw.01G011900	Chr01	100.4		CiPaw.01G011900
145	Lakota	CiLak.01G011000	Chr01	100.5			CiLak.01G011000	CiEll.01G011800
146	Pawnee	CiPaw.01G012000	Chr01	100.8		CiPaw.01G012000
147	87MX3	Caril.01G011100	Chr01	101	Caril.01G010900|Caril.01G011000|Caril.01G011100|Caril.01G011300	CiPaw.01G012100|CiPaw.01G012200|CiPaw.01G012400	CiLak.01G011100|CiLak.01G011200|CiLak.01G011400	CiEll.01G012000|CiEll.01G012100|CiEll.01G012200|CiEll.01G012400	Jr07_01390_p1|Jr07_01400_p1|Jr07_01410_p1|Jr07_01430_p1
148	87MX3	Caril.01G011200	Chr01	102	Caril.01G011200	CiPaw.01G012300	CiLak.01G011300	CiEll.01G012300
149	87MX3	Caril.01G011400	Chr01	103	Caril.01G011400	CiPaw.01G012500	CiLak.01G011500	CiEll.01G012500
150	Walnut	Jr07_01420_p1	Chr01	103.6666667					Jr07_01420_p1
151	87MX3	Caril.01G011500	Chr01	104	Caril.01G011500	CiPaw.01G012600	CiLak.01G011600	CiEll.01G012600
152	87MX3	Caril.01G011600	Chr01	105	Caril.01G011600	CiPaw.01G012700	CiLak.01G011700	CiEll.01G012700	Jr07_01440_p1
153	87MX3	Caril.01G011700	Chr01	106	Caril.01G011700	CiPaw.01G012800	CiLak.01G011800	CiEll.01G012800	Jr07_01450_p1
154	87MX3	Caril.01G011800	Chr01	107	Caril.01G011800	CiPaw.01G012900	CiLak.01G011900	CiEll.01G012900	Jr07_01460_p1
155	87MX3	Caril.01G011900	Chr01	108	Caril.01G011900	CiPaw.01G013000	CiLak.01G012000	CiEll.01G013000	Jr07_01470_p1
156	87MX3	Caril.01G012000	Chr01	109	Caril.01G012000	CiPaw.01G013200	CiLak.01G012100	CiEll.01G013200	Jr07_01480_p1
157	Pawnee	CiPaw.01G013100	Chr01	109		CiPaw.01G013100		CiEll.01G013100
158	87MX3	Caril.01G012100	Chr01	110	Caril.01G012100	CiPaw.01G013300	CiLak.01G012200
159	87MX3	Caril.01G012200	Chr01	111	Caril.01G012200	CiPaw.01G013400	CiLak.01G012300	CiEll.01G013300	Jr07_01490_p1|Jr07_01500_p1
160	87MX3	Caril.01G012300	Chr01	112	Caril.01G012300	CiPaw.01G013500	CiLak.01G012400	CiEll.01G013400	Jr07_01510_p1|Jr07_01520_p1
161	87MX3	Caril.01G012400	Chr01	113	Caril.01G012400	CiPaw.01G013600	CiLak.01G012500	CiEll.01G013500	Jr07_01530_p1
162	87MX3	Caril.01G012500	Chr01	114	Caril.01G012500	CiPaw.01G013700	CiLak.01G012600	CiEll.01G013600	Jr07_01540_p1
163	87MX3	Caril.01G012600	Chr01	115	Caril.01G012600	CiPaw.01G013800	CiLak.01G012700	CiEll.01G013700	Jr07_01550_p1
164	87MX3	Caril.01G012700	Chr01	116	Caril.01G012700	CiPaw.01G013900	CiLak.01G012800	CiEll.01G013800	Jr07_01560_p1
165	87MX3	Caril.01G012800	Chr01	117	Caril.01G012800	CiPaw.01G014000	CiLak.01G012900	CiEll.01G013900	Jr07_01570_p1
166	87MX3	Caril.01G012900	Chr01	118	Caril.01G012900	CiPaw.01G014100	CiLak.01G013000	CiEll.01G014000	Jr07_01580_p1
167	87MX3	Caril.01G013000	Chr01	119	Caril.01G013000	CiPaw.01G014300	CiLak.01G013100	CiEll.01G014100	Jr07_01590_p1
168	87MX3	Caril.01G013100	Chr01	120	Caril.01G013100	CiPaw.01G014400	CiLak.01G013200	CiEll.01G014200	Jr07_01600_p1
169	87MX3	Caril.01G013200	Chr01	121	Caril.01G013200	CiPaw.01G014500	CiLak.01G013300	CiEll.01G014300	Jr07_01610_p1|Jr07_01620_p1
170	87MX3	Caril.01G013300	Chr01	122	Caril.01G013300	CiPaw.01G014600	CiLak.01G013400	CiEll.01G014400	Jr07_01630_p1
171	87MX3	Caril.01G013400	Chr01	123	Caril.01G013400	CiPaw.01G014700	CiLak.01G013500	CiEll.01G014500	Jr07_01640_p1|Jr07_01650_p1
172	87MX3	Caril.01G013500	Chr01	124	Caril.01G013500	CiPaw.01G014900	CiLak.01G013600	CiEll.01G014600
173	87MX3	Caril.01G013600	Chr01	125	Caril.01G013600	CiPaw.01G014800
174	87MX3	Caril.01G013700	Chr01	126	Caril.01G013700
175	87MX3	Caril.01G013800	Chr01	127	Caril.01G013800	CiPaw.01G015100	CiLak.01G013800	CiEll.01G014800	Jr07_01660_p1|Jr07_01670_p1|Jr07_01680_p1
176	Pawnee	CiPaw.01G015000	Chr01	127		CiPaw.01G015000	CiLak.01G013700	CiEll.01G014700
177	87MX3	Caril.01G013900	Chr01	128	Caril.01G013900	CiPaw.01G015300	CiLak.01G013900	CiEll.01G014900	Jr07_01690_p1|Jr07_01700_p1|Jr07_01710_p1
178	Pawnee	CiPaw.01G015200	Chr01	128		CiPaw.01G015200
179	87MX3	Caril.01G014000	Chr01	129	Caril.01G014000	CiPaw.01G015400	CiLak.01G014000	CiEll.01G015000	Jr07_01720_p1
180	87MX3	Caril.01G014100	Chr01	130	Caril.01G014100|Caril.01G014400	CiPaw.01G015500|CiPaw.01G015800	CiLak.01G014100|CiLak.01G014400	CiEll.01G015100|CiEll.01G015400	Jr07_01730_p1|Jr07_01740_p1
181	87MX3	Caril.01G014300	Chr01	131	Caril.01G014300	CiPaw.01G015700	CiLak.01G014300	CiEll.01G015300
182	Walnut	Jr07_01760_p1	Chr01	131.8					Jr07_01760_p1
183	87MX3	Caril.01G014500	Chr01	132	Caril.01G014200|Caril.01G014500	CiPaw.01G015600|CiPaw.01G015900	CiLak.01G014200|CiLak.01G014500	CiEll.01G015200|CiEll.01G015500	Jr07_01750_p1
184	87MX3	Caril.01G014600	Chr01	133	Caril.01G014600	CiPaw.01G016000	CiLak.01G014600	CiEll.01G015600	Jr07_01770_p1
185	Walnut	Jr07_01760_p2	Chr01	133					Jr07_01760_p2
186	87MX3	Caril.01G014700	Chr01	134	Caril.01G014700	CiPaw.01G016100	CiLak.01G014700	CiEll.01G015700	Jr07_01780_p1
187	87MX3	Caril.01G014800	Chr01	135	Caril.01G014800	CiPaw.01G016200	CiLak.01G014800	CiEll.01G015800	Jr07_01790_p1|Jr07_01800_p1
188	87MX3	Caril.01G014900	Chr01	136	Caril.01G014900	CiPaw.01G016400	CiLak.01G014900	CiEll.01G015900	Jr07_01810_p1
189	Pawnee	CiPaw.01G016300	Chr01	136		CiPaw.01G016300
190	87MX3	Caril.01G015000	Chr01	137	Caril.01G015000	CiPaw.01G016500	CiLak.01G015000	CiEll.01G016000	Jr07_01820_p1|Jr07_01830_p1|Jr07_01840_p1
191	87MX3	Caril.01G015100	Chr01	138	Caril.01G015100	CiPaw.01G016600	CiLak.01G015100	CiEll.01G016100	Jr07_01850_p1
192	87MX3	Caril.01G015200	Chr01	139	Caril.01G015200	CiPaw.01G016700	CiLak.01G015200		Jr07_01860_p1
193	87MX3	Caril.01G015300	Chr01	140	Caril.01G015300	CiPaw.01G016800	CiLak.01G015300		Jr07_01870_p1
194	87MX3	Caril.01G015400	Chr01	141	Caril.01G015400	CiPaw.01G016900	CiLak.01G015400		Jr07_01880_p1
195	87MX3	Caril.01G015500	Chr01	142	Caril.01G015500	CiPaw.01G017000	CiLak.01G015500		Jr07_01890_p1
196	Pawnee	CiPaw.01G017100	Chr01	142		CiPaw.01G017100
197	87MX3	Caril.01G015600	Chr01	143	Caril.01G015600	CiPaw.01G017200	CiLak.01G015600		Jr07_01900_p1
198	87MX3	Caril.01G015700	Chr01	144	Caril.01G015700	CiPaw.01G017300	CiLak.01G015700		Jr07_01910_p1
199	87MX3	Caril.01G015800	Chr01	145	Caril.01G015800	CiPaw.01G017400	CiLak.01G015800
200	87MX3	Caril.01G015900	Chr01	146	Caril.01G015900	CiPaw.01G017500	CiLak.01G015900		Jr07_01920_p1
201	87MX3	Caril.01G016000	Chr01	147	Caril.01G016000	CiPaw.01G017600	CiLak.01G016000		Jr07_01930_p1
202	87MX3	Caril.01G016100	Chr01	148	Caril.01G016100	CiPaw.01G017700	CiLak.01G016100		Jr07_01940_p1
203	87MX3	Caril.01G016200	Chr01	149	Caril.01G016200	CiPaw.01G017800	CiLak.01G016200		Jr07_01950_p1
204	87MX3	Caril.01G016300	Chr01	150	Caril.01G016300	CiPaw.01G017900	CiLak.01G016300		Jr07_01960_p1
205	87MX3	Caril.01G016400	Chr01	151	Caril.01G016400	CiPaw.01G018000	CiLak.01G016400		Jr07_01970_p1
206	87MX3	Caril.01G016500	Chr01	152	Caril.01G016500	CiPaw.01G018200	CiLak.01G016500		Jr07_01980_p1|Jr07_01990_p1|Jr07_01990_p2|Jr07_02000_p1
207	Pawnee	CiPaw.01G018100	Chr01	152		CiPaw.01G018100
208	87MX3	Caril.01G016800	Chr01	153	Caril.01G016800	CiPaw.01G018300	CiLak.01G016800	CiEll.01G016200	Jr07_02010_p1
209	87MX3	Caril.01G017000	Chr01	154	Caril.01G017000		CiLak.01G017000	CiEll.01G016400
210	87MX3	Caril.01G016900	Chr01	155	Caril.01G016900	CiPaw.01G018400	CiLak.01G016900	CiEll.01G016300	Jr07_02020_p1
211	87MX3	Caril.01G017100	Chr01	156	Caril.01G017100	CiPaw.01G018500	CiLak.01G017100	CiEll.01G016500	Jr07_02030_p1
212	87MX3	Caril.01G017200	Chr01	157	Caril.01G017200	CiPaw.01G018600	CiLak.01G017200	CiEll.01G016600	Jr07_02040_p1
213	87MX3	Caril.01G017300	Chr01	158	Caril.01G017300	CiPaw.01G018700	CiLak.01G017300	CiEll.01G016700	Jr07_02050_p1
214	87MX3	Caril.01G017400	Chr01	159	Caril.01G017400	CiPaw.01G018800	CiLak.01G017400	CiEll.01G016800	Jr07_02060_p1
215	87MX3	Caril.01G017500	Chr01	160	Caril.01G017500	CiPaw.01G018900	CiLak.01G017500	CiEll.01G016900	Jr07_02080_p1
216	Walnut	Jr07_02070_p1	Chr01	160					Jr07_00420_p1|Jr07_02070_p1
217	87MX3	Caril.01G017600	Chr01	161	Caril.01G017600	CiPaw.01G019000	CiLak.01G017600	CiEll.01G017000
218	87MX3	Caril.01G017700	Chr01	162	Caril.01G017700	CiPaw.01G019100	CiLak.01G017700	CiEll.01G017100	Jr07_02090_p1
219	87MX3	Caril.01G017800	Chr01	163	Caril.01G017800	CiPaw.01G019200	CiLak.01G017800	CiEll.01G017200	Jr07_02100_p1
220	87MX3	Caril.01G017900	Chr01	164	Caril.01G017900	CiPaw.01G019300	CiLak.01G017900	CiEll.01G017300	Jr07_02110_p1
221	Walnut	Jr07_02120_p1	Chr01	164					Jr07_02120_p1
222	87MX3	Caril.01G018000	Chr01	165	Caril.01G018000	CiPaw.01G019400	CiLak.01G018000	CiEll.01G017400	Jr07_02130_p1
223	87MX3	Caril.01G018100	Chr01	166	Caril.01G018100	CiPaw.01G019500	CiLak.01G018200	CiEll.01G017500	Jr07_02140_p1
224	Lakota	CiLak.01G018100	Chr01	166			CiLak.01G018100
225	Walnut	Jr07_02150_p1	Chr01	166.6					Jr07_02150_p1
226	87MX3	Caril.01G018200	Chr01	167	Caril.01G016600|Caril.01G016700|Caril.01G018200|Caril.01G024300		CiLak.01G016600|CiLak.01G016700|CiLak.01G018300	CiEll.01G017600	Jr07_01030_p1
227	Walnut	Jr07_02160_p1	Chr01	167.8					Jr07_02160_p1
228	87MX3	Caril.01G018300	Chr01	168	Caril.01G018300	CiPaw.01G019600	CiLak.01G018400	CiEll.01G017700
229	87MX3	Caril.01G018400	Chr01	169	Caril.01G018400	CiPaw.01G019800	CiLak.01G018500	CiEll.01G017800	Jr07_02180_p1
230	Pawnee	CiPaw.01G019700	Chr01	169		CiPaw.01G019700
231	Walnut	Jr07_02160_p2	Chr01	169					Jr07_02160_p2|Jr07_02170_p1
232	87MX3	Caril.01G018500	Chr01	170	Caril.01G018500	CiPaw.01G019900	CiLak.01G018600	CiEll.01G017900	Jr07_02190_p1
233	Pawnee	CiPaw.01G020200	Chr01	170.8571429		CiPaw.01G020200
234	87MX3	Caril.01G018800	Chr01	171	Caril.01G018700|Caril.01G018800|Caril.01G018900	CiPaw.01G020100	CiLak.01G018800|CiLak.01G018900	CiEll.01G018100|CiEll.01G018200|CiEll.01G018300
235	Lakota	CiLak.01G019000	Chr01	171			CiLak.01G019000
236	Lakota	CiLak.01G019100	Chr01	171.25			CiLak.01G019100
237	87MX3	Caril.01G019200	Chr01	172	Caril.01G019200	CiPaw.01G020600	CiLak.01G019400
238	87MX3	Caril.01G019300	Chr01	173	Caril.01G019000|Caril.01G019100|Caril.01G019300|Caril.01G019700	CiPaw.01G020300|CiPaw.01G020500|CiPaw.01G020700|CiPaw.01G021000	CiLak.01G019200|CiLak.01G019300|CiLak.01G019500|CiLak.01G019900	CiEll.01G018500|CiEll.01G018900
239	87MX3	Caril.01G019400	Chr01	174	Caril.01G019400|Caril.01G019800	CiPaw.01G020400|CiPaw.01G020800|CiPaw.01G021100	CiLak.01G019700	CiEll.01G018600|CiEll.01G018700
240	Lakota	CiLak.01G019600	Chr01	174			CiLak.01G019600
241	87MX3	Caril.01G019500	Chr01	175	Caril.01G018600|Caril.01G019500|Caril.01G020100	CiPaw.01G020000|CiPaw.01G020900	CiLak.01G018700|CiLak.01G019800	CiEll.01G018000|CiEll.01G018400|CiEll.01G018800
242	87MX3	Caril.01G019600	Chr01	176	Caril.01G001500|Caril.01G019600|Caril.01G021900
243	87MX3	Caril.01G019900	Chr01	177	Caril.01G019900	CiPaw.01G021200	CiLak.01G020000	CiEll.01G019000
244	87MX3	Caril.01G020000	Chr01	178	Caril.01G020000	CiPaw.01G021300	CiLak.01G020100
245	87MX3	Caril.01G020200	Chr01	179	Caril.01G020200	CiPaw.01G021400	CiLak.01G020200	CiEll.01G019100	Jr07_02200_p1
246	87MX3	Caril.01G020300	Chr01	180	Caril.01G020300	CiPaw.01G021500	CiLak.01G020300	CiEll.01G019200	Jr07_02210_p1|Jr07_02220_p1|Jr07_02230_p1
247	87MX3	Caril.01G020400	Chr01	181	Caril.01G020400	CiPaw.01G021600	CiLak.01G020400	CiEll.01G019300	Jr07_02240_p1
248	Walnut	Jr07_02250_p1	Chr01	181					Jr07_02250_p1
249	87MX3	Caril.01G020500	Chr01	182	Caril.01G020500	CiPaw.01G021700		CiEll.01G019400
250	87MX3	Caril.01G020600	Chr01	183	Caril.01G020600	CiPaw.01G021900		CiEll.01G019500
251	Pawnee	CiPaw.01G021800	Chr01	183		CiPaw.01G021800
252	87MX3	Caril.01G020700	Chr01	184	Caril.01G020700	CiPaw.01G022000	CiLak.01G020500	CiEll.01G019600
253	87MX3	Caril.01G020800	Chr01	185	Caril.01G020800	CiPaw.01G022100	CiLak.01G020600	CiEll.01G019700	Jr07_02260_p1
254	87MX3	Caril.01G020900	Chr01	186	Caril.01G020900		CiLak.01G020700	CiEll.01G019800
255	87MX3	Caril.01G021000	Chr01	187	Caril.01G021000	CiPaw.01G022300	CiLak.01G020800	CiEll.01G019900	Jr07_02270_p1
256	Pawnee	CiPaw.01G022200	Chr01	187		CiPaw.01G022200
257	87MX3	Caril.01G021200	Chr01	188	Caril.01G021200	CiPaw.01G022400	CiLak.01G021000	CiEll.01G020100
258	87MX3	Caril.01G021100	Chr01	189	Caril.01G021100	CiPaw.01G022500	CiLak.01G020900	CiEll.01G020000	Jr07_02280_p1
259	87MX3	Caril.01G021300	Chr01	190	Caril.01G021300	CiPaw.01G022700	CiLak.01G021200	CiEll.01G020200	Jr07_02290_p1
260	Lakota	CiLak.01G021100	Chr01	190			CiLak.01G021100
261	Pawnee	CiPaw.01G022600	Chr01	190		CiPaw.01G022600
262	87MX3	Caril.01G021400	Chr01	191	Caril.01G021400	CiPaw.01G022800	CiLak.01G021300	CiEll.01G020300
263	87MX3	Caril.01G021500	Chr01	192	Caril.01G021500	CiPaw.01G022900	CiLak.01G021400	CiEll.01G020400	Jr07_02300_p1
264	Walnut	Jr07_02310_p1	Chr01	192					Jr07_02310_p1
265	87MX3	Caril.01G021600	Chr01	193	Caril.01G021600	CiPaw.01G023000	CiLak.01G021500	CiEll.01G020500	Jr07_02320_p1|Jr07_02330_p1
266	87MX3	Caril.01G021700	Chr01	194	Caril.01G021700	CiPaw.01G023100	CiLak.01G021600	CiEll.01G020600	Jr07_02340_p1
267	87MX3	Caril.01G021800	Chr01	195	Caril.01G021800	CiPaw.01G023200	CiLak.01G021700	CiEll.01G020700
268	87MX3	Caril.01G022000	Chr01	196	Caril.01G022000	CiPaw.01G023300	CiLak.01G021800	CiEll.01G020800	Jr07_02350_p1|Jr07_02360_p1
269	87MX3	Caril.01G022100	Chr01	197	Caril.01G022100	CiPaw.01G023400	CiLak.01G021900	CiEll.01G020900	Jr07_02370_p1
270	87MX3	Caril.01G022200	Chr01	198	Caril.01G022200	CiPaw.01G023500	CiLak.01G022000	CiEll.01G021000	Jr07_02380_p1|Jr07_02390_p1
271	87MX3	Caril.01G022300	Chr01	199	Caril.01G022300	CiPaw.01G023600	CiLak.01G022100	CiEll.01G021100
272	Elliott	CiEll.01G021200	Chr01	199.5714286				CiEll.01G021200	Jr07_02400_p1|Jr07_02430_p1
273	87MX3	Caril.01G022400	Chr01	200	Caril.01G022400|Caril.01G048700	CiPaw.01G023700|CiPaw.01G053400	CiLak.01G022200|CiLak.01G050900	CiEll.01G049600	Jr07_05630_p1|Jr07_05640_p1
274	87MX3	Caril.01G022500	Chr01	201	Caril.01G022500		CiLak.01G022300
275	87MX3	Caril.01G022600	Chr01	202	Caril.01G022600		CiLak.01G022400
276	Walnut	Jr07_02510_p1	Chr01	202.3333333					Jr07_02440_p1|Jr07_02460_p1|Jr07_02470_p1|Jr07_02480_p1|Jr07_02490_p1|Jr07_02500_p1|Jr07_02510_p1|Jr07_02540_p1|Jr07_02560_p1|Jr07_02570_p1|Jr07_02580_p1|Jr07_02590_p1
277	Walnut	Jr07_02520_p1	Chr01	202.6666667					Jr07_02520_p1
278	87MX3	Caril.01G022700	Chr01	203	Caril.01G022700|Caril.01G047900|Caril.01G049000	CiPaw.01G023900|CiPaw.01G053700	CiLak.01G022500|CiLak.01G050500|CiLak.01G051200	CiEll.01G049100|CiEll.01G049900	Jr07_05680_p1
279	Walnut	Jr07_02530_p1	Chr01	203					Jr07_02530_p1
280	Walnut	Jr07_02550_p1	Chr01	203.6666667					Jr07_02550_p1
281	Pawnee	CiPaw.01G024300	Chr01	203.8		CiPaw.01G024300
282	87MX3	Caril.01G023200	Chr01	204	Caril.01G022800|Caril.01G022900|Caril.01G023000|Caril.01G023100|Caril.01G023200|Caril.01G023400|Caril.01G023600|Caril.01G023800|Caril.01G023900	CiPaw.01G024000|CiPaw.01G024100|CiPaw.01G024200|CiPaw.01G024400|CiPaw.01G024500|CiPaw.01G024600|CiPaw.01G024700|CiPaw.01G025000|CiPaw.01G025100|CiPaw.01G025200|CiPaw.01G025300|CiPaw.01G025500	CiLak.01G022600|CiLak.01G022700|CiLak.01G022800|CiLak.01G023100|CiLak.01G023200|CiLak.01G023300|CiLak.01G023400|CiLak.01G023500|CiLak.01G023600|CiLak.01G023700|CiLak.01G023800|CiLak.01G024000|CiLak.01G025000|CiLak.01G025100|CiLak.01G025200|CiLak.01G025300|CiLak.01G025400|CiLak.01G025500|CiLak.01G025900	CiEll.01G021300|CiEll.01G021400|CiEll.01G021700|CiEll.01G021800|CiEll.01G021900|CiEll.01G022000|CiEll.01G022100|CiEll.01G022200|CiEll.01G022300|CiEll.01G022400|CiEll.01G022600	Jr07_02600_p1|Jr07_02610_p1|Jr07_02620_p1|Jr07_02630_p1|Jr07_02640_p1
283	Lakota	CiLak.01G022900	Chr01	204.1428571			CiLak.01G022900|CiLak.01G025700	CiEll.01G021500
284	Lakota	CiLak.01G023000	Chr01	204.4285714			CiLak.01G023000|CiLak.01G025600	CiEll.01G021600
285	87MX3	Caril.01G023300	Chr01	205	Caril.01G023300
286	Pawnee	CiPaw.01G024900	Chr01	205.4		CiPaw.01G024900
287	Pawnee	CiPaw.01G024800	Chr01	205.6666667		CiPaw.01G024800
288	87MX3	Caril.01G023500	Chr01	206	Caril.01G023500
289	87MX3	Caril.01G023700	Chr01	207	Caril.01G023700	CiPaw.01G025400	CiLak.01G023900|CiLak.01G024900	CiEll.01G022500	Jr07_02650_p1|Jr07_02660_p1
290	87MX3	Caril.01G024000	Chr01	208	Caril.01G024000	CiPaw.01G025600	CiLak.01G024100|CiLak.01G024800	CiEll.01G022700	Jr07_02670_p1
291	Lakota	CiLak.01G024200	Chr01	208.047619			CiLak.01G024200	CiEll.01G037600|CiEll.01G039500
292	Lakota	CiLak.01G024500	Chr01	208.1904762			CiLak.01G024500
293	Lakota	CiLak.01G024600	Chr01	208.2380952			CiLak.01G024600
294	Lakota	CiLak.01G025800	Chr01	208.8095238			CiLak.01G025800
295	Lakota	CiLak.01G026000	Chr01	208.9047619			CiLak.01G026000
296	87MX3	Caril.01G024100	Chr01	209	Caril.01G024100	CiPaw.01G025700	CiLak.01G026200	CiEll.01G022800	Jr07_02680_p1
297	87MX3	Caril.01G024200	Chr01	210	Caril.01G024200	CiPaw.01G025800	CiLak.01G026300	CiEll.01G022900	Jr07_02690_p1
298	87MX3	Caril.01G024400	Chr01	211	Caril.01G024400	CiPaw.01G026000	CiLak.01G026500	CiEll.01G023100	Jr07_02720_p1
299	Pawnee	CiPaw.01G025900	Chr01	211		CiPaw.01G025900	CiLak.01G026400	CiEll.01G023000	Jr07_02700_p1|Jr07_02710_p1
300	87MX3	Caril.01G024600	Chr01	212	Caril.01G024500|Caril.01G024600|Caril.01G024700	CiPaw.01G026100|CiPaw.01G026200|CiPaw.01G026400	CiLak.01G026600|CiLak.01G026700|CiLak.01G026800	CiEll.01G023200|CiEll.01G023300|CiEll.01G023400	Jr07_02730_p1|Jr07_02750_p1
301	Walnut	Jr07_02740_p1	Chr01	212					Jr07_02740_p1
302	Pawnee	CiPaw.01G026300	Chr01	212.2		CiPaw.01G026300
303	87MX3	Caril.01G024800	Chr01	213	Caril.01G024800	CiPaw.01G026500	CiLak.01G026900	CiEll.01G023500	Jr07_02760_p1
304	87MX3	Caril.01G024900	Chr01	214	Caril.01G024900	CiPaw.01G026600	CiLak.01G027000	CiEll.01G023600	Jr07_02770_p1
305	87MX3	Caril.01G025000	Chr01	215	Caril.01G025000	CiPaw.01G026700	CiLak.01G027100	CiEll.01G023700
306	87MX3	Caril.01G025100	Chr01	216	Caril.01G025100	CiPaw.01G026800	CiLak.01G027200	CiEll.01G023800	Jr07_02780_p1
307	87MX3	Caril.01G025200	Chr01	217	Caril.01G025200	CiPaw.01G026900	CiLak.01G027300	CiEll.01G023900
308	87MX3	Caril.01G025300	Chr01	218	Caril.01G025300	CiPaw.01G027000	CiLak.01G027400	CiEll.01G024000	Jr07_02790_p1
309	Lakota	CiLak.01G027600	Chr01	218.6666667			CiLak.01G027600
310	87MX3	Caril.01G025500	Chr01	219	Caril.01G025400|Caril.01G025500|Caril.01G025600	CiPaw.01G027100|CiPaw.01G027200|CiPaw.01G027300	CiLak.01G027500|CiLak.01G027700|CiLak.01G027800|CiLak.01G027900	CiEll.01G024100|CiEll.01G024200|CiEll.01G024300	Jr07_02800_p1|Jr07_02800_p2|Jr07_02810_p1|Jr07_02820_p1
311	87MX3	Caril.01G025700	Chr01	220	Caril.01G025700	CiPaw.01G027400	CiLak.01G028000	CiEll.01G024400
312	87MX3	Caril.01G025800	Chr01	221	Caril.01G025800|Caril.01G025900	CiPaw.01G027500|CiPaw.01G027600	CiLak.01G028100|CiLak.01G028200	CiEll.01G024500|CiEll.01G024600	Jr07_02840_p1|Jr07_02850_p1
313	87MX3	Caril.01G026000	Chr01	222	Caril.01G026000	CiPaw.01G027700	CiLak.01G028300	CiEll.01G024700	Jr07_02860_p1
314	87MX3	Caril.01G026100	Chr01	223	Caril.01G026100	CiPaw.01G027800	CiLak.01G028400	CiEll.01G024800
315	87MX3	Caril.01G026200	Chr01	224	Caril.01G026200	CiPaw.01G027900	CiLak.01G028600	CiEll.01G024900	Jr07_02870_p1|Jr07_02880_p1
316	Lakota	CiLak.01G028500	Chr01	224			CiLak.01G028500
317	87MX3	Caril.01G026300	Chr01	225	Caril.01G026300	CiPaw.01G028000	CiLak.01G028800	CiEll.01G025000	Jr07_02890_p1
318	Lakota	CiLak.01G028700	Chr01	225			CiLak.01G028700
319	87MX3	Caril.01G026400	Chr01	226	Caril.01G026400	CiPaw.01G028100	CiLak.01G028900	CiEll.01G025100	Jr07_02900_p1|Jr07_02910_p1
320	87MX3	Caril.01G026500	Chr01	227	Caril.01G026500	CiPaw.01G028200	CiLak.01G029000	CiEll.01G025200
321	87MX3	Caril.01G026600	Chr01	228	Caril.01G026600	CiPaw.01G028300	CiLak.01G029100	CiEll.01G025300	Jr07_02920_p1
322	87MX3	Caril.01G026700	Chr01	229	Caril.01G026700	CiPaw.01G028400	CiLak.01G029200	CiEll.01G025400	Jr07_02930_p1
323	87MX3	Caril.01G026800	Chr01	230	Caril.01G026800	CiPaw.01G028500	CiLak.01G029300
324	87MX3	Caril.01G027000	Chr01	231	Caril.01G027000	CiPaw.01G028700	CiLak.01G029500	CiEll.01G011300|CiEll.01G025500	Jr07_01370_p1
325	Pawnee	CiPaw.01G028600	Chr01	231		CiPaw.01G028600	CiLak.01G029400
326	87MX3	Caril.01G026900	Chr01	232	Caril.01G026900
327	87MX3	Caril.01G027100	Chr01	233	Caril.01G027100	CiPaw.01G028800		CiEll.01G025700	Jr07_01380_p1
328	Elliott	CiEll.01G025600	Chr01	233				CiEll.01G025600
329	87MX3	Caril.01G027200	Chr01	234	Caril.01G027200	CiPaw.01G028900	CiLak.01G029700
330	Lakota	CiLak.01G029600	Chr01	234			CiLak.01G029600
331	87MX3	Caril.01G027300	Chr01	235	Caril.01G027300
332	87MX3	Caril.01G027400	Chr01	236	Caril.01G027400	CiPaw.01G029000	CiLak.01G029800	CiEll.01G025800	Jr07_02940_p1
333	87MX3	Caril.01G027500	Chr01	237	Caril.01G027500	CiPaw.01G029100	CiLak.01G029900	CiEll.01G025900
334	87MX3	Caril.01G027600	Chr01	238	Caril.01G027600	CiPaw.01G029200	CiLak.01G030000	CiEll.01G026000	Jr07_02950_p1
335	87MX3	Caril.01G027700	Chr01	239	Caril.01G027700	CiPaw.01G029400	CiLak.01G030100	CiEll.01G026200	Jr07_02960_p1
336	Pawnee	CiPaw.01G029300	Chr01	239		CiPaw.01G029300		CiEll.01G026100
337	87MX3	Caril.01G027800	Chr01	240	Caril.01G027800	CiPaw.01G029500	CiLak.01G030200	CiEll.01G026300	Jr07_02970_p1
338	Pawnee	CiPaw.01G029600	Chr01	240.6666667		CiPaw.01G029600			Jr07_02980_p1
339	87MX3	Caril.01G027900	Chr01	241	Caril.01G027900		CiLak.01G030300	CiEll.01G026400
340	87MX3	Caril.01G028000	Chr01	242	Caril.01G028000	CiPaw.01G029800	CiLak.01G030400		Jr07_03000_p1|Jr07_03010_p1|Jr07_03020_p1
341	Pawnee	CiPaw.01G029700	Chr01	242		CiPaw.01G029700			Jr07_02990_p1
342	87MX3	Caril.01G028100	Chr01	243	Caril.01G028100	CiPaw.01G029900			Jr07_02830_p1|Jr07_03030_p1
343	87MX3	Caril.01G028200	Chr01	244	Caril.01G028200	CiPaw.01G030000	CiLak.01G030500	CiEll.01G026600	Jr07_03040_p1
344	Elliott	CiEll.01G026500	Chr01	244				CiEll.01G026500
345	87MX3	Caril.01G028300	Chr01	245	Caril.01G028300
346	87MX3	Caril.01G028400	Chr01	246	Caril.01G028400	CiPaw.01G030100	CiLak.01G030600	CiEll.01G026700
347	87MX3	Caril.01G028500	Chr01	247	Caril.01G028500	CiPaw.01G030200	CiLak.01G030700	CiEll.01G026800	Jr07_03050_p1
348	87MX3	Caril.01G028600	Chr01	248	Caril.01G028600	CiPaw.01G030300	CiLak.01G030800	CiEll.01G026900	Jr07_03060_p1|Jr07_03070_p1
349	87MX3	Caril.01G028700	Chr01	249	Caril.01G028700	CiPaw.01G030400	CiLak.01G030900	CiEll.01G027000	Jr07_03090_p1
350	87MX3	Caril.01G028800	Chr01	250	Caril.01G028800		CiLak.01G031000	CiEll.01G027100	Jr07_03100_p1
351	87MX3	Caril.01G028900	Chr01	251	Caril.01G028900
352	87MX3	Caril.01G029000	Chr01	252	Caril.01G029000	CiPaw.01G030600	CiLak.01G031100	CiEll.01G027200	Jr07_03110_p1
353	Pawnee	CiPaw.01G030500	Chr01	252		CiPaw.01G030500			Jr07_03650_p1
354	87MX3	Caril.01G029100	Chr01	253	Caril.01G029100	CiPaw.01G030700	CiLak.01G031200	CiEll.01G027300
355	Walnut	Jr07_03120_p1	Chr01	253					Jr07_03120_p1
356	87MX3	Caril.01G029200	Chr01	254	Caril.01G029200	CiPaw.01G030800	CiLak.01G031300	CiEll.01G027400
357	Walnut	Jr07_03130_p1	Chr01	254					Jr07_03130_p1
358	87MX3	Caril.01G029300	Chr01	255	Caril.01G029300	CiPaw.01G030900	CiLak.01G031400	CiEll.01G027500
359	87MX3	Caril.01G029500	Chr01	256	Caril.01G029400|Caril.01G029500|Caril.01G029600	CiPaw.01G031100|CiPaw.01G031200|CiPaw.01G031300	CiLak.01G031500|CiLak.01G031600	CiEll.01G027600|CiEll.01G027700|CiEll.01G027800	Jr07_03140_p1|Jr07_03150_p1
360	87MX3	Caril.01G029700	Chr01	257	Caril.01G029700	CiPaw.01G031400	CiLak.01G031700	CiEll.01G027900	Jr07_03160_p1
361	87MX3	Caril.01G029800	Chr01	258	Caril.01G029800	CiPaw.01G031500	CiLak.01G031800	CiEll.01G028000	Jr07_03170_p1
362	87MX3	Caril.01G029900	Chr01	259	Caril.01G029900	CiPaw.01G031600	CiLak.01G031900	CiEll.01G028100	Jr07_03180_p1
363	87MX3	Caril.01G030000	Chr01	260	Caril.01G030000	CiPaw.01G031700	CiLak.01G032000	CiEll.01G028200	Jr07_03190_p1
364	87MX3	Caril.01G030100	Chr01	261	Caril.01G030100	CiPaw.01G031800	CiLak.01G032100	CiEll.01G028300	Jr07_03200_p1
365	87MX3	Caril.01G030200	Chr01	262	Caril.01G030200	CiPaw.01G031900	CiLak.01G032200	CiEll.01G028400	Jr07_03210_p1
366	87MX3	Caril.01G030300	Chr01	263	Caril.01G030300	CiPaw.01G032000	CiLak.01G032300	CiEll.01G028500	Jr07_03220_p1
367	Walnut	Jr07_03210_p3	Chr01	263					Jr07_03210_p3
368	87MX3	Caril.01G030400	Chr01	264	Caril.01G030400	CiPaw.01G032100	CiLak.01G032400	CiEll.01G028600	Jr07_03230_p1
369	87MX3	Caril.01G030500	Chr01	265	Caril.01G030500	CiPaw.01G032200	CiLak.01G032500	CiEll.01G028700	Jr07_03240_p1|Jr07_03250_p1|Jr07_03250_p2
370	87MX3	Caril.01G030600	Chr01	266	Caril.01G030600	CiPaw.01G032400	CiLak.01G032700	CiEll.01G028800	Jr07_03260_p1
371	Pawnee	CiPaw.01G032300	Chr01	266		CiPaw.01G032300
372	87MX3	Caril.01G030700	Chr01	267	Caril.01G030700	CiPaw.01G032500	CiLak.01G032800|CiLak.01G033000	CiEll.01G028900	Jr07_03290_p1
373	Walnut	Jr07_03280_p1	Chr01	267					Jr07_03280_p1
374	87MX3	Caril.01G030800	Chr01	268	Caril.01G030800
375	87MX3	Caril.01G030900	Chr01	269	Caril.01G030900
376	87MX3	Caril.01G031000	Chr01	270	Caril.01G031000
377	87MX3	Caril.01G031100	Chr01	271	Caril.01G031100	CiPaw.01G032600	CiLak.01G032900	CiEll.01G029100
378	Elliott	CiEll.01G029000	Chr01	271				CiEll.01G029000
379	87MX3	Caril.01G031200	Chr01	272	Caril.01G031200	CiPaw.01G032700		CiEll.01G029200
380	87MX3	Caril.01G031300	Chr01	273	Caril.01G031300	CiPaw.01G032800	CiLak.01G033100	CiEll.01G029400	Jr07_03270_p1|Jr07_03300_p1
381	87MX3	Caril.01G031400	Chr01	274	Caril.01G031400	CiPaw.01G032900	CiLak.01G033200	CiEll.01G029500	Jr07_03310_p1
382	Pawnee	CiPaw.01G033100	Chr01	274.5		CiPaw.01G033100
383	87MX3	Caril.01G031600	Chr01	275	Caril.01G031500|Caril.01G031600|Caril.01G031700	CiPaw.01G033000|CiPaw.01G033200|CiPaw.01G033400|CiPaw.01G033600	CiLak.01G033300|CiLak.01G033400|CiLak.01G033600|CiLak.01G033900	CiEll.01G029600|CiEll.01G029700|CiEll.01G029900|CiEll.01G030000	Jr07_03320_p1|Jr07_03330_p1
384	Pawnee	CiPaw.01G033300	Chr01	275		CiPaw.01G033300	CiLak.01G033500	CiEll.01G029800
385	Lakota	CiLak.01G033800	Chr01	275.5			CiLak.01G033800
386	Pawnee	CiPaw.01G033500	Chr01	275.5		CiPaw.01G033500	CiLak.01G033700		Jr07_04050_p1|Jr07_06720_p1
387	87MX3	Caril.01G031800	Chr01	276	Caril.01G031800	CiPaw.01G033700	CiLak.01G034000	CiEll.01G030100	Jr07_03350_p1
388	Walnut	Jr07_03340_p1	Chr01	276					Jr07_03340_p1
389	87MX3	Caril.01G031900	Chr01	277	Caril.01G031900	CiPaw.01G033800	CiLak.01G034100	CiEll.01G030200	Jr07_03370_p1
390	Walnut	Jr07_03360_p1	Chr01	277					Jr07_03360_p1
391	87MX3	Caril.01G032000	Chr01	278	Caril.01G032000	CiPaw.01G033900	CiLak.01G034200	CiEll.01G030300	Jr07_03380_p1
392	87MX3	Caril.01G032100	Chr01	279	Caril.01G032100	CiPaw.01G034000	CiLak.01G034300	CiEll.01G030500|CiEll.01G030700	Jr07_03390_p1
393	Elliott	CiEll.01G030400	Chr01	279				CiEll.01G030400
394	87MX3	Caril.01G032200	Chr01	280	Caril.01G032200|Caril.01G032300	CiPaw.01G034100|CiPaw.01G034200	CiLak.01G034400|CiLak.01G034500	CiEll.01G030600|CiEll.01G030800	Jr07_03400_p1
395	87MX3	Caril.01G032400	Chr01	281	Caril.01G032400	CiPaw.01G034300	CiLak.01G034600	CiEll.01G030900	Jr07_03410_p1
396	87MX3	Caril.01G032500	Chr01	282	Caril.01G032500	CiPaw.01G034400	CiLak.01G034700	CiEll.01G031100	Jr07_03420_p1
397	87MX3	Caril.01G032600	Chr01	283	Caril.01G032600	CiPaw.01G034500	CiLak.01G034900	CiEll.01G031200	Jr07_03430_p1|Jr07_03440_p1
398	Lakota	CiLak.01G034800	Chr01	283			CiLak.01G034800
399	87MX3	Caril.01G032700	Chr01	284	Caril.01G032700	CiPaw.01G034600	CiLak.01G035000	CiEll.01G031300	Jr07_03450_p1|Jr07_03460_p1
400	87MX3	Caril.01G032800	Chr01	285	Caril.01G032800	CiPaw.01G034700	CiLak.01G035100	CiEll.01G031400	Jr07_03470_p1
401	87MX3	Caril.01G032900	Chr01	286	Caril.01G032900	CiPaw.01G034800	CiLak.01G035200	CiEll.01G031500	Jr07_03480_p1
402	87MX3	Caril.01G033000	Chr01	287	Caril.01G033000	CiPaw.01G034900	CiLak.01G035300	CiEll.01G031600	Jr07_03490_p1|Jr07_03500_p1
403	87MX3	Caril.01G033100	Chr01	288	Caril.01G033100	CiPaw.01G035000	CiLak.01G035400	CiEll.01G031700	Jr07_03510_p1
404	87MX3	Caril.01G033200	Chr01	289	Caril.01G033200	CiPaw.01G035100	CiLak.01G035500	CiEll.01G031800	Jr07_03520_p1|Jr07_03530_p1|Jr07_03540_p1|Jr07_03550_p1|Jr07_03560_p1|Jr07_03570_p1|Jr07_03580_p1
405	87MX3	Caril.01G033300	Chr01	290	Caril.01G033300	CiPaw.01G035200	CiLak.01G035600	CiEll.01G031900	Jr07_03590_p1
406	87MX3	Caril.01G033400	Chr01	291	Caril.01G033400	CiPaw.01G035300	CiLak.01G035700	CiEll.01G032000	Jr07_03600_p1
407	Walnut	Jr07_03610_p1	Chr01	291					Jr07_03610_p1
408	87MX3	Caril.01G033500	Chr01	292	Caril.01G033500	CiPaw.01G035500	CiLak.01G035800	CiEll.01G032100	Jr07_03620_p1
409	Pawnee	CiPaw.01G035400	Chr01	292		CiPaw.01G035400
410	87MX3	Caril.01G033600	Chr01	293	Caril.01G033600	CiPaw.01G035600	CiLak.01G035900	CiEll.01G032200	Jr07_03630_p1
411	Walnut	Jr07_03640_p1	Chr01	293.3333333					Jr07_03640_p1
412	87MX3	Caril.01G033700	Chr01	294	Caril.01G033700	CiPaw.01G035700	CiLak.01G036000	CiEll.01G032300	Jr07_03660_p1
413	87MX3	Caril.01G033800	Chr01	295	Caril.01G033800			CiEll.01G032400
414	87MX3	Caril.01G033900	Chr01	296	Caril.01G033900	CiPaw.01G035800
415	87MX3	Caril.01G034000	Chr01	297	Caril.01G034000	CiPaw.01G035900	CiLak.01G036200	CiEll.01G032500	Jr07_03670_p1
416	Lakota	CiLak.01G036100	Chr01	297			CiLak.01G036100
417	87MX3	Caril.01G034100	Chr01	298	Caril.01G034100	CiPaw.01G036000	CiLak.01G036300	CiEll.01G032600	Jr07_03680_p1
418	87MX3	Caril.01G034200	Chr01	299	Caril.01G034200		CiLak.01G036400
419	87MX3	Caril.01G034300	Chr01	300	Caril.01G034300	CiPaw.01G036100	CiLak.01G036500	CiEll.01G032700	Jr07_03690_p1
420	87MX3	Caril.01G034500	Chr01	301	Caril.01G034400|Caril.01G034500	CiPaw.01G036200|CiPaw.01G036300	CiLak.01G036600|CiLak.01G036700	CiEll.01G032800|CiEll.01G032900	Jr07_03700_p1|Jr07_03710_p1
421	87MX3	Caril.01G034600	Chr01	302	Caril.01G034600	CiPaw.01G036400	CiLak.01G036800	CiEll.01G033000	Jr07_03720_p1
422	87MX3	Caril.01G034700	Chr01	303	Caril.01G034700	CiPaw.01G036600	CiLak.01G036900	CiEll.01G033100	Jr07_03730_p1
423	Pawnee	CiPaw.01G036500	Chr01	303		CiPaw.01G036500
424	87MX3	Caril.01G034800	Chr01	304	Caril.01G034800	CiPaw.01G036700	CiLak.01G037000	CiEll.01G033200	Jr07_03740_p1
425	87MX3	Caril.01G034900	Chr01	305	Caril.01G034900	CiPaw.01G036800	CiLak.01G037100	CiEll.01G033300	Jr07_03750_p1|Jr07_03760_p1|Jr07_03770_p1|Jr07_03780_p1
426	87MX3	Caril.01G035000	Chr01	306	Caril.01G035000		CiLak.01G037200	CiEll.01G033400
427	87MX3	Caril.01G035100	Chr01	307	Caril.01G035100	CiPaw.01G037000	CiLak.01G037300	CiEll.01G033500	Jr07_03790_p1
428	Pawnee	CiPaw.01G036900	Chr01	307		CiPaw.01G036900
429	87MX3	Caril.01G035200	Chr01	308	Caril.01G035200	CiPaw.01G037100	CiLak.01G037500	CiEll.01G033600	Jr07_03810_p1
430	Lakota	CiLak.01G037400	Chr01	308			CiLak.01G037400
431	Walnut	Jr07_03800_p1	Chr01	308					Jr07_03800_p1
432	87MX3	Caril.01G035300	Chr01	309	Caril.01G035300	CiPaw.01G037200	CiLak.01G037600	CiEll.01G033700	Jr07_03820_p1|Jr07_03830_p1
433	87MX3	Caril.01G035400	Chr01	310	Caril.01G035400	CiPaw.01G037400	CiLak.01G037700	CiEll.01G033800	Jr07_03840_p1
434	Pawnee	CiPaw.01G037300	Chr01	310		CiPaw.01G037300
435	Lakota	CiLak.01G037800	Chr01	310.3333333			CiLak.01G037800
436	Walnut	Jr07_03850_p1	Chr01	310.6666667					Jr07_03850_p1
437	87MX3	Caril.01G035500	Chr01	311	Caril.01G035500	CiPaw.01G037600	CiLak.01G038000	CiEll.01G034000
438	Lakota	CiLak.01G037900	Chr01	311			CiLak.01G037900	CiEll.01G033900
439	Pawnee	CiPaw.01G037500	Chr01	311		CiPaw.01G037500
440	87MX3	Caril.01G035600	Chr01	312	Caril.01G035600	CiPaw.01G037700	CiLak.01G038100	CiEll.01G034100	Jr07_03870_p1
441	Walnut	Jr07_03860_p1	Chr01	312					Jr07_02450_p1|Jr07_03860_p1
442	87MX3	Caril.01G035700	Chr01	313	Caril.01G035700	CiPaw.01G037800	CiLak.01G038200	CiEll.01G034200
443	87MX3	Caril.01G035800	Chr01	314	Caril.01G035800	CiPaw.01G037900	CiLak.01G038300		Jr07_03880_p1
444	87MX3	Caril.01G035900	Chr01	315	Caril.01G035900	CiPaw.01G038000	CiLak.01G038400	CiEll.01G034300	Jr07_03890_p1
445	87MX3	Caril.01G036000	Chr01	316	Caril.01G036000	CiPaw.01G038100	CiLak.01G038500	CiEll.01G034400	Jr07_03900_p1
446	87MX3	Caril.01G036100	Chr01	317	Caril.01G036100	CiPaw.01G038200	CiLak.01G038600	CiEll.01G034500	Jr07_03910_p1
447	87MX3	Caril.01G036200	Chr01	318	Caril.01G036200	CiPaw.01G038300	CiLak.01G038700	CiEll.01G034600	Jr07_03920_p1
448	87MX3	Caril.01G036300	Chr01	319	Caril.01G036300	CiPaw.01G038400	CiLak.01G038800	CiEll.01G034700
449	87MX3	Caril.01G036700	Chr01	320	Caril.01G036700	CiPaw.01G038800
450	87MX3	Caril.01G036900	Chr01	321	Caril.01G036400|Caril.01G036500|Caril.01G036600|Caril.01G036900|Caril.01G037100|Caril.01G037300	CiPaw.01G038500|CiPaw.01G038600|CiPaw.01G038700|CiPaw.01G038900|CiPaw.01G039100|CiPaw.01G039200|CiPaw.01G039300	CiLak.01G038900|CiLak.01G039000|CiLak.01G039100|CiLak.01G039200|CiLak.01G039300|CiLak.01G039600|CiLak.01G039900	CiEll.01G034800|CiEll.01G034900|CiEll.01G035000|CiEll.01G035200|CiEll.01G035700	Jr07_03940_p1|Jr07_04010_p1|Jr07_04020_p1|Jr07_04030_p1|Jr07_04040_p1|Jr07_04060_p1|Jr07_04070_p1|Jr07_04080_p1|Jr07_04110_p1|Jr07_04120_p1
451	87MX3	Caril.01G037000	Chr01	322	Caril.01G037000	CiPaw.01G039000	CiLak.01G039400|CiLak.01G040000	CiEll.01G035300|CiEll.01G036100
452	Elliott	CiEll.01G035400	Chr01	322.3333333				CiEll.01G035400
453	Lakota	CiLak.01G039500	Chr01	322.5714286			CiLak.01G039500
454	87MX3	Caril.01G037200	Chr01	323	Caril.01G037200			CiEll.01G035600
455	Elliott	CiEll.01G035500	Chr01	323				CiEll.01G035500
456	Lakota	CiLak.01G039700	Chr01	323.7142857			CiLak.01G039700
457	87MX3	Caril.01G037500	Chr01	324	Caril.01G036800|Caril.01G037500			CiEll.01G035100|CiEll.01G035900	Jr07_03930_p1
458	Elliott	CiEll.01G035800	Chr01	324				CiEll.01G035800
459	Lakota	CiLak.01G039800	Chr01	324.2857143			CiLak.01G039800
460	87MX3	Caril.01G037600	Chr01	325	Caril.01G037600				Jr07_04130_p1|Jr07_04140_p1
461	Elliott	CiEll.01G036000	Chr01	325				CiEll.01G036000
462	87MX3	Caril.01G037700	Chr01	326	Caril.01G037700	CiPaw.01G039400	CiLak.01G040100	CiEll.01G036200	Jr07_03950_p1|Jr07_03960_p1|Jr07_03970_p1|Jr07_03980_p1|Jr07_03990_p1|Jr07_04150_p1
463	87MX3	Caril.01G037800	Chr01	327	Caril.01G037800	CiPaw.01G039500	CiLak.01G040200	CiEll.01G036300	Jr07_04160_p1
464	87MX3	Caril.01G037900	Chr01	328	Caril.01G037900	CiPaw.01G039600	CiLak.01G040300	CiEll.01G036400	Jr07_04170_p1
465	87MX3	Caril.01G038000	Chr01	329	Caril.01G038000	CiPaw.01G039700	CiLak.01G040400	CiEll.01G036500	Jr07_04180_p1
466	87MX3	Caril.01G038100	Chr01	330	Caril.01G038100|Caril.01G038200	CiPaw.01G039800|CiPaw.01G040000	CiLak.01G040500|CiLak.01G040600	CiEll.01G036600|CiEll.01G036700	Jr07_04190_p1
467	Pawnee	CiPaw.01G039900	Chr01	330.3333333		CiPaw.01G039900
468	87MX3	Caril.01G038300	Chr01	331	Caril.01G038300	CiPaw.01G040100	CiLak.01G040700	CiEll.01G036800	Jr07_04200_p1|Jr07_04210_p1
469	87MX3	Caril.01G038400	Chr01	332	Caril.01G038400	CiPaw.01G040200	CiLak.01G040800	CiEll.01G036900	Jr07_04220_p1
470	87MX3	Caril.01G038500	Chr01	333	Caril.01G038500	CiPaw.01G040300	CiLak.01G041000	CiEll.01G037000	Jr07_04230_p1
471	Lakota	CiLak.01G040900	Chr01	333			CiLak.01G040900
472	87MX3	Caril.01G038600	Chr01	334	Caril.01G038600	CiPaw.01G040400	CiLak.01G041100	CiEll.01G037100	Jr07_04250_p1
473	Walnut	Jr07_04240_p1	Chr01	334					Jr07_04240_p1
474	87MX3	Caril.01G038700	Chr01	335	Caril.01G038700	CiPaw.01G040500	CiLak.01G041200	CiEll.01G037200	Jr07_04260_p1
475	87MX3	Caril.01G038800	Chr01	336	Caril.01G038800	CiPaw.01G040600	CiLak.01G041300	CiEll.01G037300
476	87MX3	Caril.01G038900	Chr01	337	Caril.01G038900	CiPaw.01G040700	CiLak.01G041400	CiEll.01G037400	Jr07_04270_p1|Jr07_04280_p1|Jr07_04290_p1
477	Pawnee	CiPaw.01G041100	Chr01	337.4		CiPaw.01G041100
478	Pawnee	CiPaw.01G041300	Chr01	337.6		CiPaw.01G041300
479	Elliott	CiEll.01G037700	Chr01	337.6923077				CiEll.01G037700
480	Pawnee	CiPaw.01G041400	Chr01	337.7		CiPaw.01G041400		CiEll.01G038400
481	87MX3	Caril.01G039200	Chr01	338	Caril.01G039200	CiPaw.01G041700|CiPaw.01G042100	CiLak.01G024700	CiEll.01G039100|CiEll.01G039700
482	Walnut	Jr07_04300_p1	Chr01	338.0909091					Jr07_04300_p1|Jr07_07290_p1
483	Elliott	CiEll.01G039200	Chr01	338.2307692				CiEll.01G039200
484	87MX3	Caril.01G039300	Chr01	339	Caril.01G039000|Caril.01G039100|Caril.01G039300|Caril.01G039500|Caril.01G039600|Caril.01G039700	CiPaw.01G040800|CiPaw.01G040900|CiPaw.01G041000|CiPaw.01G041500|CiPaw.01G041600|CiPaw.01G041800|CiPaw.01G041900|CiPaw.01G042000|CiPaw.01G042400|CiPaw.01G042600|CiPaw.01G043000	CiLak.01G024300|CiLak.01G024400|CiLak.01G026100|CiLak.01G041500|CiLak.01G041600|CiLak.01G041700|CiLak.01G041800|CiLak.01G041900	CiEll.01G037500|CiEll.01G037800|CiEll.01G037900|CiEll.01G038000|CiEll.01G038100|CiEll.01G038200|CiEll.01G038300|CiEll.01G038500|CiEll.01G038600|CiEll.01G039000|CiEll.01G039300|CiEll.01G039400|CiEll.01G039600|CiEll.01G039800|CiEll.01G040000|CiEll.01G040200|CiEll.01G040300	Jr07_04310_p1|Jr07_04320_p1|Jr07_04330_p1|Jr07_05050_p1
485	Elliott	CiEll.01G038900	Chr01	339				CiEll.01G038900
486	Pawnee	CiPaw.01G042300	Chr01	339.2857143		CiPaw.01G042300
487	Pawnee	CiPaw.01G042500	Chr01	339.7142857		CiPaw.01G042500		CiEll.01G039900
488	Walnut	Jr07_04350_p1	Chr01	339.9090909					Jr07_04340_p1|Jr07_04350_p1
489	87MX3	Caril.01G039400	Chr01	340	Caril.01G039400	CiPaw.01G041200		CiEll.01G038700
490	Pawnee	CiPaw.01G042700	Chr01	340.1428571		CiPaw.01G042700		CiEll.01G038800|CiEll.01G040100
491	Pawnee	CiPaw.01G042800	Chr01	340.3571429		CiPaw.01G031000|CiPaw.01G042800
492	Pawnee	CiPaw.01G042900	Chr01	340.5714286		CiPaw.01G042900
493	87MX3	Caril.01G039900	Chr01	341	Caril.01G039900	CiPaw.01G043100	CiLak.01G042000	CiEll.01G040400	Jr07_04370_p1|Jr07_04380_p1
494	Walnut	Jr07_04360_p1	Chr01	341					Jr07_04360_p1
495	87MX3	Caril.01G040000	Chr01	342	Caril.01G040000	CiPaw.01G043200	CiLak.01G042100	CiEll.01G040500	Jr07_04390_p1|Jr07_04400_p1
496	87MX3	Caril.01G040100	Chr01	343	Caril.01G040100	CiPaw.01G043300	CiLak.01G042200	CiEll.01G040600	Jr07_04410_p1
497	Walnut	Jr07_04420_p1	Chr01	343.5714286					Jr07_04420_p1
498	87MX3	Caril.01G040200	Chr01	344	Caril.01G040200			CiEll.01G040700
499	87MX3	Caril.01G040300	Chr01	345	Caril.01G040300	CiPaw.01G043500	CiLak.01G042300	CiEll.01G040800
500	Pawnee	CiPaw.01G043400	Chr01	345		CiPaw.01G043400
501	Walnut	Jr07_04450_p1	Chr01	345.2857143					Jr07_04450_p1
502	Walnut	Jr07_04460_p1	Chr01	345.8571429					Jr07_04460_p1
503	87MX3	Caril.01G040400	Chr01	346	Caril.01G040400	CiPaw.01G043600		CiEll.01G040900
504	87MX3	Caril.01G040500	Chr01	347	Caril.01G040500	CiPaw.01G043700	CiLak.01G042400	CiEll.01G041000	Jr07_04480_p1
505	87MX3	Caril.01G040600	Chr01	348	Caril.01G040600	CiPaw.01G043800	CiLak.01G042500	CiEll.01G041100	Jr07_04490_p1
506	87MX3	Caril.01G040700	Chr01	349	Caril.01G040700	CiPaw.01G043900	CiLak.01G042600	CiEll.01G041200	Jr07_04500_p1
507	87MX3	Caril.01G040900	Chr01	350	Caril.01G040900		CiLak.01G042800	CiEll.01G041400
508	Pawnee	CiPaw.01G044000	Chr01	350		CiPaw.01G044000
509	87MX3	Caril.01G041000	Chr01	351	Caril.01G040800|Caril.01G041000	CiPaw.01G044100	CiLak.01G042700|CiLak.01G042900	CiEll.01G041300|CiEll.01G041500	Jr07_04510_p1|Jr07_04520_p1|Jr07_04530_p1|Jr07_04540_p1
510	87MX3	Caril.01G041100	Chr01	352	Caril.01G041100	CiPaw.01G044200	CiLak.01G043100|CiLak.01G043200	CiEll.01G041600	Jr07_04550_p1
511	Lakota	CiLak.01G043000	Chr01	352			CiLak.01G043000
512	87MX3	Caril.01G041200	Chr01	353	Caril.01G041200			CiEll.01G041700
513	87MX3	Caril.01G041300	Chr01	354	Caril.01G041300	CiPaw.01G044300	CiLak.01G043300	CiEll.01G041800	Jr07_04560_p1|Jr07_04570_p1
514	87MX3	Caril.01G041400	Chr01	355	Caril.01G041400	CiPaw.01G044400	CiLak.01G043400	CiEll.01G041900	Jr07_04590_p1|Jr07_04600_p1
515	Walnut	Jr07_04580_p1	Chr01	355					Jr07_04100_p1|Jr07_04580_p1
516	87MX3	Caril.01G041500	Chr01	356	Caril.01G041500	CiPaw.01G044500
517	87MX3	Caril.01G041600	Chr01	357	Caril.01G041600|Caril.01G042100	CiPaw.01G044600|CiPaw.01G044900	CiLak.01G043500|CiLak.01G043800	CiEll.01G042000|CiEll.01G042300	Jr07_04610_p1
518	87MX3	Caril.01G041900	Chr01	358	Caril.01G041900
519	87MX3	Caril.01G041800	Chr01	359	Caril.01G041800
520	87MX3	Caril.01G042000	Chr01	360	Caril.01G042000|Caril.01G042300	CiPaw.01G044800|CiPaw.01G045100|CiPaw.01G045400|CiPaw.01G045600	CiLak.01G043700|CiLak.01G044000	CiEll.01G042200|CiEll.01G042500	Jr07_04620_p1
521	87MX3	Caril.01G042200	Chr01	361	Caril.01G041700|Caril.01G042200	CiPaw.01G044700|CiPaw.01G045000|CiPaw.01G045200|CiPaw.01G045500	CiLak.01G043600|CiLak.01G043900	CiEll.01G042100|CiEll.01G042400	Jr07_04430_p1|Jr07_04440_p1|Jr07_04470_p1
522	Pawnee	CiPaw.01G045300	Chr01	361.6666667		CiPaw.01G045300
523	87MX3	Caril.01G042500	Chr01	362	Caril.01G037400|Caril.01G042500
524	87MX3	Caril.01G042600	Chr01	363	Caril.01G042600	CiPaw.01G045700	CiLak.01G044100	CiEll.01G042600	Jr07_04630_p1
525	87MX3	Caril.01G042700	Chr01	364	Caril.01G042700	CiPaw.01G045800	CiLak.01G044200	CiEll.01G042700	Jr07_04640_p1
526	87MX3	Caril.01G042800	Chr01	365	Caril.01G042800	CiPaw.01G045900	CiLak.01G044300	CiEll.01G042800	Jr07_04650_p1
527	87MX3	Caril.01G042900	Chr01	366	Caril.01G042900	CiPaw.01G046000	CiLak.01G044400	CiEll.01G042900	Jr07_04660_p1
528	87MX3	Caril.01G043200	Chr01	367	Caril.01G043200
529	Elliott	CiEll.01G043100	Chr01	367.25				CiEll.01G043100	Jr07_06750_p1
530	87MX3	Caril.01G043300	Chr01	368	Caril.01G043000|Caril.01G043100|Caril.01G043300|Caril.01G043400|Caril.01G043500	CiPaw.01G046100|CiPaw.01G046200|CiPaw.01G046300|CiPaw.01G046400|CiPaw.01G046500|CiPaw.01G050700	CiLak.01G044500|CiLak.01G044600|CiLak.01G044800|CiLak.01G044900|CiLak.01G045000|CiLak.01G048500	CiEll.01G043000|CiEll.01G043200|CiEll.01G043400|CiEll.01G043500|CiEll.01G047000	Jr07_04670_p1|Jr07_04680_p1|Jr07_04690_p1|Jr07_04700_p1
531	87MX3	Caril.01G043700	Chr01	369	Caril.01G043700
532	87MX3	Caril.01G043800	Chr01	370	Caril.01G043600|Caril.01G043800	CiPaw.01G046600|CiPaw.01G046700	CiLak.01G045100|CiLak.01G045200	CiEll.01G043600|CiEll.01G043700	Jr07_04710_p1|Jr07_04720_p1
533	87MX3	Caril.01G043900	Chr01	371	Caril.01G043900	CiPaw.01G046800	CiLak.01G045300	CiEll.01G043800	Jr07_04730_p1
534	87MX3	Caril.01G044000	Chr01	372	Caril.01G044000	CiPaw.01G046900	CiLak.01G045400	CiEll.01G043900	Jr07_04740_p1
535	87MX3	Caril.01G044100	Chr01	373	Caril.01G044100	CiPaw.01G047000	CiLak.01G045500	CiEll.01G044000	Jr07_04750_p1
536	87MX3	Caril.01G044200	Chr01	374	Caril.01G044200		CiLak.01G045600
537	87MX3	Caril.01G044300	Chr01	375	Caril.01G044300	CiPaw.01G047100	CiLak.01G045700	CiEll.01G044200	Jr07_04760_p1
538	Elliott	CiEll.01G044100	Chr01	375				CiEll.01G044100
539	87MX3	Caril.01G044400	Chr01	376	Caril.01G044400	CiPaw.01G047200	CiLak.01G045800	CiEll.01G044300	Jr07_04770_p1|Jr07_04780_p1
540	87MX3	Caril.01G044500	Chr01	377	Caril.01G044500	CiPaw.01G047300	CiLak.01G045900	CiEll.01G044400	Jr07_04790_p1|Jr07_04800_p1
541	87MX3	Caril.01G044600	Chr01	378	Caril.01G044600	CiPaw.01G047400	CiLak.01G046000	CiEll.01G044500	Jr07_04810_p1
542	87MX3	Caril.01G044700	Chr01	379	Caril.01G044700	CiPaw.01G047500	CiLak.01G046100	CiEll.01G044600	Jr07_04820_p1|Jr07_04830_p1
543	87MX3	Caril.01G044800	Chr01	380	Caril.01G044800	CiPaw.01G047600	CiLak.01G046200	CiEll.01G044700	Jr07_04840_p1
544	87MX3	Caril.01G045000	Chr01	381	Caril.01G044900|Caril.01G045000|Caril.01G045200	CiPaw.01G047700|CiPaw.01G047800	CiLak.01G046300|CiLak.01G046500	CiEll.01G044800|CiEll.01G044900	Jr07_04850_p1
545	87MX3	Caril.01G045100	Chr01	382	Caril.01G045100		CiLak.01G046400
546	87MX3	Caril.01G045300	Chr01	383	Caril.01G045300	CiPaw.01G047900	CiLak.01G046600	CiEll.01G045000	Jr07_04860_p1
547	Walnut	Jr07_04870_p1	Chr01	383.2857143					Jr07_04870_p1
548	87MX3	Caril.01G045400	Chr01	384	Caril.01G045400	CiPaw.01G048100	CiLak.01G046700	CiEll.01G045100
549	Walnut	Jr07_04890_p1	Chr01	384.1428571					Jr07_04880_p1|Jr07_04890_p1|Jr07_04900_p1|Jr07_04910_p1|Jr07_04920_p1
550	87MX3	Caril.01G045500	Chr01	385	Caril.01G045500	CiPaw.01G048300	CiLak.01G046800	CiEll.01G045200	Jr07_04930_p1
551	Pawnee	CiPaw.01G048200	Chr01	385		CiPaw.01G048200
552	87MX3	Caril.01G045600	Chr01	386	Caril.01G045600	CiPaw.01G048400	CiLak.01G046900	CiEll.01G045300	Jr07_04950_p1
553	Walnut	Jr07_04940_p1	Chr01	386					Jr07_04940_p1
554	87MX3	Caril.01G045700	Chr01	387	Caril.01G045700	CiPaw.01G048500	CiLak.01G047000	CiEll.01G045400
555	87MX3	Caril.01G045800	Chr01	388	Caril.01G045800	CiPaw.01G048600	CiLak.01G047100	CiEll.01G045500	Jr07_04970_p1|Jr07_04980_p1
556	Walnut	Jr07_04960_p2	Chr01	388					Jr07_04960_p2
557	87MX3	Caril.01G045900	Chr01	389	Caril.01G045900	CiPaw.01G048800	CiLak.01G047200	CiEll.01G045600	Jr07_04990_p1
558	Pawnee	CiPaw.01G048700	Chr01	389		CiPaw.01G048700|CiPaw.01G071400
559	87MX3	Caril.01G046000	Chr01	390	Caril.01G046000
560	87MX3	Caril.01G046100	Chr01	391	Caril.01G046100	CiPaw.01G048900	CiLak.01G047300	CiEll.01G045700	Jr07_05000_p1|Jr07_05010_p1|Jr07_05020_p1
561	87MX3	Caril.01G046200	Chr01	392	Caril.01G046200
562	87MX3	Caril.01G046300	Chr01	393	Caril.01G046300	CiPaw.01G049100	CiLak.01G047500	CiEll.01G045800	Jr07_05030_p1
563	Lakota	CiLak.01G047400	Chr01	393			CiLak.01G047400
564	Pawnee	CiPaw.01G049000	Chr01	393		CiPaw.01G049000
565	Walnut	Jr07_05040_p1	Chr01	393.3333333					Jr07_05040_p1
566	87MX3	Caril.01G046400	Chr01	394	Caril.01G046400	CiPaw.01G049300	CiLak.01G047600	CiEll.01G045900	Jr07_05060_p1
567	Pawnee	CiPaw.01G049200	Chr01	394		CiPaw.01G049200
568	87MX3	Caril.01G046500	Chr01	395	Caril.01G046500	CiPaw.01G049400	CiLak.01G047700	CiEll.01G046000	Jr07_05070_p1
569	87MX3	Caril.01G046600	Chr01	396	Caril.01G046600	CiPaw.01G049500	CiLak.01G047800	CiEll.01G046100	Jr07_05080_p1
570	87MX3	Caril.01G046700	Chr01	397	Caril.01G046700	CiPaw.01G049600	CiLak.01G047900	CiEll.01G046200	Jr07_05090_p1
571	Pawnee	CiPaw.01G049700	Chr01	397.04		CiPaw.01G049700	CiLak.01G048000	CiEll.01G046400
572	Elliott	CiEll.01G046300	Chr01	397.0454545				CiEll.01G046300
573	Pawnee	CiPaw.01G049800	Chr01	397.08		CiPaw.01G049800	CiLak.01G048100
574	Walnut	Jr07_05100_p1	Chr01	397.0833333					Jr07_04090_p1|Jr07_05100_p1
575	Pawnee	CiPaw.01G049900	Chr01	397.12		CiPaw.01G049900			Jr07_05110_p1
576	Pawnee	CiPaw.01G050000	Chr01	397.16		CiPaw.01G050000			Jr07_05120_p1
577	Elliott	CiEll.01G046600	Chr01	397.1818182				CiEll.01G046600
578	Pawnee	CiPaw.01G050100	Chr01	397.2		CiPaw.01G050100	CiLak.01G048200	CiEll.01G046500	Jr07_05130_p1
579	Pawnee	CiPaw.01G050200	Chr01	397.24		CiPaw.01G050200			Jr07_05140_p1|Jr07_05150_p1
580	Pawnee	CiPaw.01G050300	Chr01	397.28		CiPaw.01G050300	CiLak.01G048300	CiEll.01G046700	Jr07_05160_p1
581	Pawnee	CiPaw.01G050400	Chr01	397.32		CiPaw.01G050400	CiLak.01G048400	CiEll.01G046800
582	Pawnee	CiPaw.01G050500	Chr01	397.36		CiPaw.01G050500
583	Pawnee	CiPaw.01G050600	Chr01	397.4		CiPaw.01G050600
584	Pawnee	CiPaw.01G050800	Chr01	397.48		CiPaw.01G050800	CiLak.01G048600	CiEll.01G047100	Jr07_05240_p1
585	Lakota	CiLak.01G048900	Chr01	397.5			CiLak.01G048900
586	Pawnee	CiPaw.01G050900	Chr01	397.52		CiPaw.01G050900	CiLak.01G048700	CiEll.01G047200	Jr07_05250_p1
587	Pawnee	CiPaw.01G051000	Chr01	397.56		CiPaw.01G051000	CiLak.01G048800	CiEll.01G047300	Jr07_05270_p1
588	Elliott	CiEll.01G047500	Chr01	397.5909091				CiEll.01G047500
589	Pawnee	CiPaw.01G051100	Chr01	397.6		CiPaw.01G051100	CiLak.01G049000	CiEll.01G047400
590	Pawnee	CiPaw.01G051200	Chr01	397.64		CiPaw.01G051200
591	Pawnee	CiPaw.01G051300	Chr01	397.68		CiPaw.01G051300	CiLak.01G049100	CiEll.01G047600	Jr07_05280_p1|Jr07_05290_p1
592	Pawnee	CiPaw.01G051400	Chr01	397.72		CiPaw.01G051400	CiLak.01G049200	CiEll.01G047700
593	Walnut	Jr07_05170_p1	Chr01	397.75					Jr07_05170_p1|Jr07_05180_p1
594	Pawnee	CiPaw.01G051500	Chr01	397.76		CiPaw.01G051500	CiLak.01G049300	CiEll.01G047800	Jr07_05300_p1|Jr07_05310_p1
595	Pawnee	CiPaw.01G051600	Chr01	397.8		CiPaw.01G051600	CiLak.01G049400	CiEll.01G047900	Jr07_05320_p1
596	Walnut	Jr07_05190_p1	Chr01	397.8333333					Jr07_05190_p1
597	Pawnee	CiPaw.01G051700	Chr01	397.84		CiPaw.01G051700	CiLak.01G049500	CiEll.01G048000	Jr07_05330_p1|Jr07_05340_p1|Jr07_05350_p2|Jr07_05360_p1
598	Pawnee	CiPaw.01G051800	Chr01	397.88		CiPaw.01G051800|CiPaw.01G051900|CiPaw.01G052000	CiLak.01G049600|CiLak.01G049700|CiLak.01G049800	CiEll.01G048100|CiEll.01G048200|CiEll.01G048300	Jr07_05370_p1|Jr07_05420_p1
599	87MX3	Caril.01G046800	Chr01	398	Caril.01G046800|Caril.01G048000	CiPaw.01G052100	CiLak.01G049900	CiEll.01G048400|CiEll.01G049200
600	Walnut	Jr07_05220_p1	Chr01	398.0833333					Jr07_05220_p1
601	Walnut	Jr07_05220_p2	Chr01	398.1666667					Jr07_05220_p2
602	87MX3	Caril.01G046900	Chr01	399	Caril.01G046900
603	Walnut	Jr07_05350_p1	Chr01	399.3333333					Jr07_05350_p1
604	Walnut	Jr07_05380_p1	Chr01	399.5833333					Jr07_05380_p1
605	Walnut	Jr07_05400_p1	Chr01	399.75					Jr07_05390_p1|Jr07_05400_p1
606	Walnut	Jr07_05410_p1	Chr01	399.8333333					Jr07_05410_p1
607	87MX3	Caril.01G047000	Chr01	400	Caril.01G047000	CiPaw.01G052200	CiLak.01G050000	CiEll.01G048500	Jr07_05430_p1
608	87MX3	Caril.01G047100	Chr01	401	Caril.01G047100	CiPaw.01G052300	CiLak.01G050100	CiEll.01G048600	Jr07_05440_p1|Jr07_05450_p1
609	87MX3	Caril.01G047200	Chr01	402	Caril.01G047200	CiPaw.01G052400	CiLak.01G050200	CiEll.01G048700	Jr07_05460_p1|Jr07_05470_p1
610	87MX3	Caril.01G047300	Chr01	403	Caril.01G047300
611	87MX3	Caril.01G047600	Chr01	404	Caril.01G047600	CiPaw.01G052600
612	Walnut	Jr07_05480_p1	Chr01	404.4					Jr07_05230_p1|Jr07_05480_p1
613	87MX3	Caril.01G047700	Chr01	405	Caril.01G047700	CiPaw.01G052800	CiLak.01G050400	CiEll.01G048900
614	Walnut	Jr07_05490_p1	Chr01	405.6					Jr07_05490_p1
615	87MX3	Caril.01G047800	Chr01	406	Caril.01G047800|Caril.01G048800	CiPaw.01G052900|CiPaw.01G053500	CiLak.01G050600|CiLak.01G051000	CiEll.01G049000|CiEll.01G049700	Jr07_05650_p1
616	87MX3	Caril.01G048100	Chr01	407	Caril.01G047400|Caril.01G047500|Caril.01G048100|Caril.01G048600	CiPaw.01G052500|CiPaw.01G052700	CiLak.01G050300|CiLak.01G050800	CiEll.01G048800	Jr07_05610_p1
617	87MX3	Caril.01G048200	Chr01	408	Caril.01G048200			CiEll.01G049300	Jr07_02410_p1|Jr07_02420_p1|Jr07_05510_p1|Jr07_05520_p1|Jr07_05530_p1|Jr07_05540_p1|Jr07_05550_p1|Jr07_05560_p1|Jr07_05570_p1
618	Walnut	Jr07_05500_p1	Chr01	408					Jr07_05500_p1
619	Pawnee	CiPaw.01G053100	Chr01	408.4		CiPaw.01G053100
620	87MX3	Caril.01G048300	Chr01	409	Caril.01G048300			CiEll.01G049400
621	Lakota	CiLak.01G050700	Chr01	409.2			CiLak.01G050700
622	Pawnee	CiPaw.01G053200	Chr01	409.6		CiPaw.01G053200
623	87MX3	Caril.01G048400	Chr01	410	Caril.01G048400			CiEll.01G049500
624	Walnut	Jr07_05580_p1	Chr01	410.3333333					Jr07_05580_p1
625	Walnut	Jr07_05590_p1	Chr01	410.6666667					Jr07_05200_p1|Jr07_05210_p1|Jr07_05590_p1|Jr07_05600_p1
626	87MX3	Caril.01G048500	Chr01	411	Caril.01G048500
627	87MX3	Caril.01G048700	Chr01	412	Caril.01G022400|Caril.01G048700	CiPaw.01G023700|CiPaw.01G053400	CiLak.01G022200|CiLak.01G050900	CiEll.01G049600	Jr07_05630_p1|Jr07_05640_p1
628	Pawnee	CiPaw.01G053300	Chr01	412		CiPaw.01G053300
629	Walnut	Jr07_05620_p1	Chr01	412					Jr07_05620_p1
630	87MX3	Caril.01G048900	Chr01	413	Caril.01G048900	CiPaw.01G023800|CiPaw.01G053600	CiLak.01G051100	CiEll.01G049800	Jr07_05660_p1|Jr07_05670_p1
631	87MX3	Caril.01G049000	Chr01	414	Caril.01G022700|Caril.01G047900|Caril.01G049000	CiPaw.01G023900|CiPaw.01G053700	CiLak.01G022500|CiLak.01G050500|CiLak.01G051200	CiEll.01G049100|CiEll.01G049900	Jr07_05680_p1
632	87MX3	Caril.01G049100	Chr01	415	Caril.01G049100	CiPaw.01G053800	CiLak.01G051300	CiEll.01G050000	Jr07_05690_p1
633	87MX3	Caril.01G049200	Chr01	416	Caril.01G049200		CiLak.01G051400
634	87MX3	Caril.01G049300	Chr01	417	Caril.01G049300	CiPaw.01G053900	CiLak.01G051500	CiEll.01G050100	Jr07_05700_p1
635	Walnut	Jr07_05710_p1	Chr01	417.3333333					Jr07_05710_p1
636	87MX3	Caril.01G049400	Chr01	418	Caril.01G049400	CiPaw.01G054000	CiLak.01G051600	CiEll.01G050300	Jr07_05720_p1|Jr07_05730_p1
637	Walnut	Jr07_05710_p2	Chr01	418					Jr07_05710_p2
638	87MX3	Caril.01G049500	Chr01	419	Caril.01G049500	CiPaw.01G054100	CiLak.01G051700	CiEll.01G050400	Jr07_05740_p1
639	87MX3	Caril.01G049600	Chr01	420	Caril.01G049600	CiPaw.01G054200	CiLak.01G051800	CiEll.01G050500	Jr07_05750_p1|Jr07_05760_p1|Jr07_05770_p1|Jr07_05780_p1
640	87MX3	Caril.01G049800	Chr01	421	Caril.01G049700|Caril.01G049800	CiPaw.01G054300|CiPaw.01G054500	CiLak.01G051900|CiLak.01G052000	CiEll.01G050600|CiEll.01G050700	Jr07_05790_p1|Jr07_05800_p1
641	Pawnee	CiPaw.01G054400	Chr01	421		CiPaw.01G054400
642	87MX3	Caril.01G049900	Chr01	422	Caril.01G049900	CiPaw.01G054600	CiLak.01G052100	CiEll.01G050800	Jr07_05810_p1
643	87MX3	Caril.01G050000	Chr01	423	Caril.01G050000
644	87MX3	Caril.01G050100	Chr01	424	Caril.01G039800|Caril.01G042400|Caril.01G050100|Caril.01G064900	CiPaw.01G075100
645	87MX3	Caril.01G050200	Chr01	425	Caril.01G050200
646	87MX3	Caril.01G050300	Chr01	426	Caril.01G050300	CiPaw.01G054800	CiLak.01G052200	CiEll.01G050900	Jr07_05820_p1
647	Pawnee	CiPaw.01G054700	Chr01	426		CiPaw.01G054700
648	87MX3	Caril.01G050400	Chr01	427	Caril.01G050400	CiPaw.01G054900	CiLak.01G052300	CiEll.01G051000	Jr07_05830_p1
649	87MX3	Caril.01G050500	Chr01	428	Caril.01G050500	CiPaw.01G055000	CiLak.01G052400	CiEll.01G051100	Jr07_05840_p1|Jr07_05850_p1
650	87MX3	Caril.01G050600	Chr01	429	Caril.01G050600	CiPaw.01G055100	CiLak.01G052500	CiEll.01G051200	Jr07_05860_p1|Jr07_05880_p1
651	Walnut	Jr07_05870_p1	Chr01	429.3333333					Jr07_05870_p1
652	87MX3	Caril.01G050700	Chr01	430	Caril.01G050700	CiPaw.01G055200	CiLak.01G052600	CiEll.01G051300	Jr07_05890_p1
653	87MX3	Caril.01G050800	Chr01	431	Caril.01G050800
654	87MX3	Caril.01G050900	Chr01	432	Caril.01G050900	CiPaw.01G055300	CiLak.01G052700	CiEll.01G051400	Jr07_05900_p1
655	87MX3	Caril.01G051100	Chr01	433	Caril.01G051000|Caril.01G051100|Caril.01G051200	CiPaw.01G055400|CiPaw.01G055500|CiPaw.01G055600|CiPaw.01G055700	CiLak.01G052800|CiLak.01G052900|CiLak.01G053000	CiEll.01G051500|CiEll.01G051600|CiEll.01G051700|CiEll.01G051800	Jr07_05910_p1
656	87MX3	Caril.01G051300	Chr01	434	Caril.01G051300		CiLak.01G053100
657	87MX3	Caril.01G051400	Chr01	435	Caril.01G051400	CiPaw.01G055900	CiLak.01G053200	CiEll.01G052000	Jr07_05920_p1|Jr07_05930_p1
658	87MX3	Caril.01G051500	Chr01	436	Caril.01G051500	CiPaw.01G056000	CiLak.01G053300	CiEll.01G052100
659	87MX3	Caril.01G051600	Chr01	437	Caril.01G051600	CiPaw.01G056100	CiLak.01G053400	CiEll.01G052200	Jr07_05940_p1|Jr07_05950_p1
660	87MX3	Caril.01G051700	Chr01	438	Caril.01G051700	CiPaw.01G056200	CiLak.01G053600	CiEll.01G052300	Jr07_05960_p1
661	Lakota	CiLak.01G053500	Chr01	438			CiLak.01G053500
662	87MX3	Caril.01G051800	Chr01	439	Caril.01G051800
663	87MX3	Caril.01G051900	Chr01	440	Caril.01G051900	CiPaw.01G056300	CiLak.01G053700	CiEll.01G052400
664	87MX3	Caril.01G052000	Chr01	441	Caril.01G052000	CiPaw.01G056400	CiLak.01G053800	CiEll.01G052500	Jr07_05970_p1
665	Elliott	CiEll.01G052600	Chr01	441.3333333				CiEll.01G052600
666	Walnut	Jr07_05980_p1	Chr01	441.3333333					Jr07_05980_p1
667	Pawnee	CiPaw.01G056500	Chr01	441.4285714		CiPaw.01G056500	CiLak.01G053900	CiEll.01G052700
668	87MX3	Caril.01G052100	Chr01	442	Caril.01G052100	CiPaw.01G056900	CiLak.01G054000	CiEll.01G052800|CiEll.01G053100	Jr07_05990_p1|Jr07_06000_p1
669	Pawnee	CiPaw.01G056700	Chr01	442.2857143		CiPaw.01G056700
670	Walnut	Jr07_06030_p1	Chr01	442.6					Jr07_06030_p1
671	Walnut	Jr07_06040_p1	Chr01	442.8					Jr07_06040_p1
672	87MX3	Caril.01G052300	Chr01	443	Caril.01G052200|Caril.01G052300|Caril.01G052400	CiPaw.01G056600|CiPaw.01G056800|CiPaw.01G057000	CiLak.01G054100|CiLak.01G054200	CiEll.01G052900|CiEll.01G053000|CiEll.01G053200	Jr07_06010_p1|Jr07_06020_p1
673	Walnut	Jr07_06070_p1	Chr01	443.6					Jr07_06070_p1
674	87MX3	Caril.01G052500	Chr01	444	Caril.01G052500	CiPaw.01G057100	CiLak.01G054300	CiEll.01G053300	Jr07_06080_p1|Jr07_06090_p1
675	Walnut	Jr07_06100_p1	Chr01	444					Jr07_06050_p2|Jr07_06100_p1
676	87MX3	Caril.01G052600	Chr01	445	Caril.01G052600	CiPaw.01G057200	CiLak.01G054400	CiEll.01G053400	Jr07_06060_p1
677	87MX3	Caril.01G052700	Chr01	446	Caril.01G052700	CiPaw.01G057400
678	Pawnee	CiPaw.01G057300	Chr01	446		CiPaw.01G057300
679	87MX3	Caril.01G052800	Chr01	447	Caril.01G052800	CiPaw.01G057500	CiLak.01G054500	CiEll.01G053500	Jr07_06110_p1|Jr07_06120_p1|Jr07_06130_p1
680	87MX3	Caril.01G052900	Chr01	448	Caril.01G052900	CiPaw.01G057600	CiLak.01G054600	CiEll.01G053600	Jr07_06140_p1|Jr07_06150_p1
681	87MX3	Caril.01G053000	Chr01	449	Caril.01G053000	CiPaw.01G057700	CiLak.01G054700	CiEll.01G053700	Jr07_06160_p1
682	87MX3	Caril.01G053100	Chr01	450	Caril.01G053100	CiPaw.01G057800	CiLak.01G054800	CiEll.01G053800	Jr07_06170_p1
683	87MX3	Caril.01G053200	Chr01	451	Caril.01G053200	CiPaw.01G057900	CiLak.01G054900	CiEll.01G053900	Jr07_06180_p1|Jr07_06190_p1
684	87MX3	Caril.01G053300	Chr01	452	Caril.01G053300
685	87MX3	Caril.01G053400	Chr01	453	Caril.01G053400	CiPaw.01G058100	CiLak.01G055100	CiEll.01G054100	Jr07_06200_p1
686	Lakota	CiLak.01G055000	Chr01	453			CiLak.01G055000	CiEll.01G031000
687	Pawnee	CiPaw.01G058000	Chr01	453		CiPaw.01G058000
688	87MX3	Caril.01G053500	Chr01	454	Caril.01G053500	CiPaw.01G058200	CiLak.01G055200	CiEll.01G054200	Jr07_06210_p1
689	87MX3	Caril.01G053600	Chr01	455	Caril.01G053600	CiPaw.01G058300	CiLak.01G055300	CiEll.01G054300	Jr07_06220_p1
690	87MX3	Caril.01G053700	Chr01	456	Caril.01G053700	CiPaw.01G058400	CiLak.01G055400	CiEll.01G054400	Jr07_06230_p1|Jr07_06240_p1
691	87MX3	Caril.01G053800	Chr01	457	Caril.01G053800	CiPaw.01G058500	CiLak.01G055500	CiEll.01G054600
692	Elliott	CiEll.01G054500	Chr01	457				CiEll.01G054500
693	87MX3	Caril.01G054000	Chr01	458	Caril.01G053900|Caril.01G054000|Caril.01G054100	CiPaw.01G058600|CiPaw.01G058800	CiLak.01G055600|CiLak.01G055700|CiLak.01G055900	CiEll.01G054700|CiEll.01G054800|CiEll.01G054900	Jr07_06250_p1|Jr07_06260_p1
694	Pawnee	CiPaw.01G058700	Chr01	458		CiPaw.01G058700
695	Lakota	CiLak.01G055800	Chr01	458.2			CiLak.01G055800
696	87MX3	Caril.01G054200	Chr01	459	Caril.01G054200	CiPaw.01G058900	CiLak.01G056000	CiEll.01G055000	Jr07_06270_p1
697	87MX3	Caril.01G054300	Chr01	460	Caril.01G054300	CiPaw.01G059000	CiLak.01G056100	CiEll.01G055100	Jr07_06280_p1
698	87MX3	Caril.01G054400	Chr01	461	Caril.01G054400	CiPaw.01G059100	CiLak.01G056200	CiEll.01G055200	Jr07_06290_p1
699	87MX3	Caril.01G054500	Chr01	462	Caril.01G054500	CiPaw.01G059200	CiLak.01G056300	CiEll.01G055300
700	87MX3	Caril.01G054600	Chr01	463	Caril.01G054600	CiPaw.01G059300	CiLak.01G056400	CiEll.01G055400	Jr07_06300_p1|Jr07_06310_p1|Jr07_06330_p1|Jr07_06360_p1|Jr07_06380_p1|Jr07_06390_p1
701	Walnut	Jr07_06320_p2	Chr01	463.4615385					Jr07_06320_p2
702	Walnut	Jr07_06340_p1	Chr01	463.9230769					Jr07_06340_p1
703	87MX3	Caril.01G054700	Chr01	464	Caril.01G054700			CiEll.01G055500
704	87MX3	Caril.01G054800	Chr01	465	Caril.01G054800	CiPaw.01G059400	CiLak.01G056500	CiEll.01G055600
705	Walnut	Jr07_06410_p1	Chr01	465.3076923					Jr07_06410_p1
706	Walnut	Jr07_06400_p1	Chr01	465.5384615					Jr07_06400_p1
707	87MX3	Caril.01G054900	Chr01	466	Caril.01G054900	CiPaw.01G059500	CiLak.01G056600	CiEll.01G055700	Jr07_06430_p1
708	Walnut	Jr07_06420_p1	Chr01	466					Jr07_06420_p1
709	87MX3	Caril.01G055000	Chr01	467	Caril.01G055000		CiLak.01G056700	CiEll.01G055800	Jr07_06440_p1
710	87MX3	Caril.01G055100	Chr01	468	Caril.01G055100	CiPaw.01G059700	CiLak.01G056800
711	Pawnee	CiPaw.01G059600	Chr01	468		CiPaw.01G059600
712	87MX3	Caril.01G055200	Chr01	469	Caril.01G055200	CiPaw.01G059800	CiLak.01G056900	CiEll.01G055900
713	87MX3	Caril.01G055300	Chr01	470	Caril.01G055300	CiPaw.01G059900	CiLak.01G057000	CiEll.01G056000	Jr07_06450_p1
714	87MX3	Caril.01G055400	Chr01	471	Caril.01G055400	CiPaw.01G060000	CiLak.01G057100	CiEll.01G056100	Jr07_06460_p1
715	87MX3	Caril.01G055500	Chr01	472	Caril.01G055500	CiPaw.01G060100	CiLak.01G057200	CiEll.01G056200	Jr07_06470_p1
716	87MX3	Caril.01G055600	Chr01	473	Caril.01G055600	CiPaw.01G060200	CiLak.01G057300	CiEll.01G056300	Jr07_06480_p1
717	87MX3	Caril.01G055700	Chr01	474	Caril.01G055700	CiPaw.01G060400	CiLak.01G057400
718	Pawnee	CiPaw.01G060300	Chr01	474		CiPaw.01G060300
719	87MX3	Caril.01G055800	Chr01	475	Caril.01G055800	CiPaw.01G060500			Jr07_06500_p1|Jr07_06510_p1|Jr07_06520_p1
720	87MX3	Caril.01G055900	Chr01	476	Caril.01G055900	CiPaw.01G060600	CiLak.01G057500	CiEll.01G056500	Jr07_06530_p1
721	Elliott	CiEll.01G056400	Chr01	476				CiEll.01G056400
722	87MX3	Caril.01G056000	Chr01	477	Caril.01G056000	CiPaw.01G060700	CiLak.01G057600		Jr07_06550_p1
723	Walnut	Jr07_06540_p1	Chr01	477					Jr07_06540_p1
724	Walnut	Jr07_06580_p1	Chr01	477.3333333					Jr07_06580_p1
725	87MX3	Caril.01G056100	Chr01	478	Caril.01G056100	CiPaw.01G060800	CiLak.01G057700	CiEll.01G056700	Jr07_06560_p1|Jr07_06570_p1|Jr07_06590_p1
726	Elliott	CiEll.01G056600	Chr01	478				CiEll.01G056600
727	87MX3	Caril.01G056200	Chr01	479	Caril.01G056200	CiPaw.01G060900	CiLak.01G057800	CiEll.01G056800	Jr07_06600_p1|Jr07_06610_p1
728	87MX3	Caril.01G056300	Chr01	480	Caril.01G056300	CiPaw.01G061000	CiLak.01G057900	CiEll.01G056900	Jr07_06620_p1
729	87MX3	Caril.01G056400	Chr01	481	Caril.01G056400	CiPaw.01G061100	CiLak.01G058000	CiEll.01G057000	Jr07_06630_p1
730	87MX3	Caril.01G056500	Chr01	482	Caril.01G056500	CiPaw.01G061200	CiLak.01G058100	CiEll.01G057100	Jr07_06640_p1|Jr07_06650_p1
731	87MX3	Caril.01G056600	Chr01	483	Caril.01G056600	CiPaw.01G061300	CiLak.01G058200	CiEll.01G057200	Jr07_06660_p1
732	87MX3	Caril.01G056700	Chr01	484	Caril.01G056700	CiPaw.01G061400	CiLak.01G058300	CiEll.01G057300	Jr07_06670_p1
733	87MX3	Caril.01G056800	Chr01	485	Caril.01G056800
734	87MX3	Caril.01G056900	Chr01	486	Caril.01G056900	CiPaw.01G061500	CiLak.01G058500	CiEll.01G057500	Jr07_06680_p1
735	Elliott	CiEll.01G057400	Chr01	486				CiEll.01G057400
736	Lakota	CiLak.01G058400	Chr01	486			CiLak.01G058400
737	Walnut	Jr07_06690_p1	Chr01	486.6666667					Jr07_06690_p1
738	87MX3	Caril.01G057100	Chr01	487	Caril.01G057100			CiEll.01G057700
739	Lakota	CiLak.01G058700	Chr01	487.3333333			CiLak.01G058700
740	Walnut	Jr07_06700_p1	Chr01	487.3333333					Jr07_06700_p1
741	87MX3	Caril.01G057200	Chr01	488	Caril.01G057200	CiPaw.01G072300	CiLak.01G069400|CiLak.01G084400		Jr07_08200_p1|Jr07_08210_p1|Jr07_08220_p1|Jr07_08230_p1|Jr07_08240_p1|Jr07_09810_p1|Jr07_10200_p1
742	Lakota	CiLak.01G058800	Chr01	488			CiLak.01G058800	CiEll.01G029300
743	Lakota	CiLak.01G058900	Chr01	488.6666667			CiLak.01G058900
744	87MX3	Caril.01G057300	Chr01	489	Caril.01G057000|Caril.01G057300	CiPaw.01G061600	CiLak.01G058600|CiLak.01G059000	CiEll.01G057600|CiEll.01G057800	Jr07_06710_p1|Jr07_06730_p1
745	87MX3	Caril.01G057400	Chr01	490	Caril.01G057400		CiLak.01G059100
746	Walnut	Jr07_06740_p1	Chr01	490					Jr07_06740_p1
747	87MX3	Caril.01G057500	Chr01	491	Caril.01G057500	CiPaw.01G061700	CiLak.01G059200	CiEll.01G057900
748	87MX3	Caril.01G057600	Chr01	492	Caril.01G057600	CiPaw.01G061800	CiLak.01G059300		Jr07_06760_p1|Jr07_06770_p1
749	Walnut	Jr07_06750_p2	Chr01	492					Jr07_06750_p2
750	87MX3	Caril.01G057700	Chr01	493	Caril.01G057700	CiPaw.01G053000|CiPaw.01G061900
751	87MX3	Caril.01G057800	Chr01	494	Caril.01G057800	CiPaw.01G062000	CiLak.01G059400	CiEll.01G058000
752	Lakota	CiLak.01G059500	Chr01	494			CiLak.01G059500
753	87MX3	Caril.01G057900	Chr01	495	Caril.01G057900	CiPaw.01G062200	CiLak.01G059700	CiEll.01G058100
754	Pawnee	CiPaw.01G062100	Chr01	495		CiPaw.01G062100	CiLak.01G059600
755	87MX3	Caril.01G058000	Chr01	496	Caril.01G058000	CiPaw.01G062300	CiLak.01G059800	CiEll.01G058200	Jr07_06790_p1
756	Walnut	Jr07_06780_p1	Chr01	496					Jr07_06780_p1
757	87MX3	Caril.01G058100	Chr01	497	Caril.01G058100	CiPaw.01G062400	CiLak.01G059900	CiEll.01G058300
758	87MX3	Caril.01G058200	Chr01	498	Caril.01G058200	CiPaw.01G062500	CiLak.01G060000	CiEll.01G058400	Jr07_06800_p1
759	87MX3	Caril.01G058300	Chr01	499	Caril.01G058300	CiPaw.01G062600	CiLak.01G060100	CiEll.01G058500	Jr07_06820_p1
760	Walnut	Jr07_06810_p1	Chr01	499					Jr07_06810_p1
761	87MX3	Caril.01G058400	Chr01	500	Caril.01G058400	CiPaw.01G062700	CiLak.01G060300	CiEll.01G058600	Jr07_06840_p1
762	Lakota	CiLak.01G060200	Chr01	500			CiLak.01G060200
763	Walnut	Jr07_06830_p1	Chr01	500					Jr07_06830_p1
764	87MX3	Caril.01G058500	Chr01	501	Caril.01G058500	CiPaw.01G062800	CiLak.01G060400	CiEll.01G058700	Jr07_06850_p1
765	87MX3	Caril.01G058600	Chr01	502	Caril.01G058600	CiPaw.01G062900	CiLak.01G060500	CiEll.01G058800	Jr07_06860_p1|Jr07_06870_p1
766	87MX3	Caril.01G058700	Chr01	503	Caril.01G058700	CiPaw.01G063000	CiLak.01G060600	CiEll.01G058900	Jr07_06880_p1
767	87MX3	Caril.01G058800	Chr01	504	Caril.01G058800	CiPaw.01G063100	CiLak.01G060700	CiEll.01G059000	Jr07_06890_p1
768	87MX3	Caril.01G058900	Chr01	505	Caril.01G058900	CiPaw.01G063200	CiLak.01G060800	CiEll.01G059100	Jr07_06900_p1
769	87MX3	Caril.01G059000	Chr01	506	Caril.01G059000	CiPaw.01G063300	CiLak.01G060900	CiEll.01G059200	Jr07_06920_p1|Jr07_06940_p1
770	Walnut	Jr07_06910_p1	Chr01	506					Jr07_06910_p1
771	Walnut	Jr07_06930_p1	Chr01	506.3333333					Jr07_06930_p1
772	87MX3	Caril.01G059100	Chr01	507	Caril.01G059100	CiPaw.01G063400	CiLak.01G061000	CiEll.01G059300	Jr07_06950_p1
773	Walnut	Jr07_06960_p1	Chr01	507.3333333					Jr07_06960_p1
774	87MX3	Caril.01G059200	Chr01	508	Caril.01G059200	CiPaw.01G063500	CiLak.01G061100	CiEll.01G059400	Jr07_06980_p1
775	Walnut	Jr07_06970_p1	Chr01	508					Jr07_06970_p1|Jr07_09240_p1
776	87MX3	Caril.01G059300	Chr01	509	Caril.01G059300	CiPaw.01G063600	CiLak.01G061200	CiEll.01G059500	Jr07_06990_p1|Jr07_07000_p1
777	87MX3	Caril.01G059400	Chr01	510	Caril.01G059400	CiPaw.01G063700	CiLak.01G061300	CiEll.01G059600	Jr07_07010_p1|Jr07_07020_p1
778	Walnut	Jr07_07050_p1	Chr01	510.3636364					Jr07_07030_p1|Jr07_07040_p1|Jr07_07050_p1|Jr07_07060_p1|Jr07_07070_p1
779	Walnut	Jr07_07090_p1	Chr01	510.7272727					Jr07_07080_p1|Jr07_07090_p1
780	Walnut	Jr07_07100_p1	Chr01	510.8181818					Jr07_07100_p1
781	87MX3	Caril.01G059500	Chr01	511	Caril.01G059500		CiLak.01G061400	CiEll.01G059700	Jr07_07120_p1
782	Walnut	Jr07_07110_p1	Chr01	511					Jr07_07110_p1
783	87MX3	Caril.01G059600	Chr01	512	Caril.01G059600	CiPaw.01G063800	CiLak.01G061500	CiEll.01G059800	Jr07_07130_p1
784	87MX3	Caril.01G059700	Chr01	513	Caril.01G059700	CiPaw.01G063900	CiLak.01G061600	CiEll.01G059900	Jr07_07140_p1
785	87MX3	Caril.01G059800	Chr01	514	Caril.01G059800	CiPaw.01G064000	CiLak.01G061700	CiEll.01G060000	Jr07_07150_p1
786	Walnut	Jr07_07160_p1	Chr01	514.3333333					Jr07_07160_p1
787	87MX3	Caril.01G059900	Chr01	515	Caril.01G059900	CiPaw.01G064100	CiLak.01G061800	CiEll.01G060100	Jr07_07180_p1
788	Walnut	Jr07_07170_p1	Chr01	515					Jr07_07170_p1
789	87MX3	Caril.01G060000	Chr01	516	Caril.01G060000	CiPaw.01G064200	CiLak.01G061900	CiEll.01G060200
790	Walnut	Jr07_07200_p1	Chr01	516.5					Jr07_07200_p1
791	87MX3	Caril.01G060100	Chr01	517	Caril.01G060100	CiPaw.01G064400	CiLak.01G062000	CiEll.01G060300
792	Pawnee	CiPaw.01G064300	Chr01	517		CiPaw.01G064300
793	87MX3	Caril.01G060200	Chr01	518	Caril.01G060200		CiLak.01G062100	CiEll.01G060400	Jr07_07220_p1
794	Walnut	Jr07_07210_p1	Chr01	518					Jr07_07210_p1
795	87MX3	Caril.01G060300	Chr01	519	Caril.01G060300	CiPaw.01G064600	CiLak.01G062200	CiEll.01G060600	Jr07_07230_p1|Jr07_07240_p1
796	Pawnee	CiPaw.01G064500	Chr01	519		CiPaw.01G064500
797	87MX3	Caril.01G060400	Chr01	520	Caril.01G060400	CiPaw.01G064700	CiLak.01G062300	CiEll.01G060700	Jr07_07250_p1|Jr07_07270_p1|Jr07_07280_p1
798	87MX3	Caril.01G060500	Chr01	521	Caril.01G060500	CiPaw.01G064800	CiLak.01G062400	CiEll.01G060800	Jr07_07260_p1
799	87MX3	Caril.01G060600	Chr01	522	Caril.01G060600	CiPaw.01G064900	CiLak.01G062500	CiEll.01G060900	Jr07_07300_p1
800	87MX3	Caril.01G060700	Chr01	523	Caril.01G060700	CiPaw.01G065000	CiLak.01G062600	CiEll.01G061000	Jr07_07310_p1|Jr07_07320_p1
801	87MX3	Caril.01G060800	Chr01	524	Caril.01G060800	CiPaw.01G065100	CiLak.01G062700	CiEll.01G061100	Jr07_07330_p1|Jr07_07340_p1
802	87MX3	Caril.01G060900	Chr01	525	Caril.01G060900	CiPaw.01G065200	CiLak.01G062800	CiEll.01G061200	Jr07_07350_p1|Jr07_07360_p1
803	87MX3	Caril.01G061000	Chr01	526	Caril.01G061000	CiPaw.01G065300	CiLak.01G062900	CiEll.01G061300	Jr07_07370_p1
804	87MX3	Caril.01G061100	Chr01	527	Caril.01G061100	CiPaw.01G065400	CiLak.01G063000	CiEll.01G061400	Jr07_07380_p1
805	87MX3	Caril.01G061200	Chr01	528	Caril.01G061200	CiPaw.01G065500	CiLak.01G063100	CiEll.01G061500	Jr07_07390_p1|Jr07_07400_p1
806	87MX3	Caril.01G061300	Chr01	529	Caril.01G061300	CiPaw.01G065600	CiLak.01G063200	CiEll.01G061600	Jr07_07410_p1
807	87MX3	Caril.01G061400	Chr01	530	Caril.01G061400	CiPaw.01G065700	CiLak.01G063300	CiEll.01G061700	Jr07_07420_p1|Jr07_07430_p1|Jr07_07440_p1
808	87MX3	Caril.01G061500	Chr01	531	Caril.01G061500	CiPaw.01G065800	CiLak.01G063400	CiEll.01G061800	Jr07_07450_p1|Jr07_07460_p1
809	87MX3	Caril.01G061600	Chr01	532	Caril.01G061600	CiPaw.01G065900	CiLak.01G063500	CiEll.01G061900
810	87MX3	Caril.01G061700	Chr01	533	Caril.01G061700	CiPaw.01G066000	CiLak.01G063600	CiEll.01G062000
811	87MX3	Caril.01G061800	Chr01	534	Caril.01G061800	CiPaw.01G066100	CiLak.01G063700	CiEll.01G062100	Jr07_07470_p1
812	87MX3	Caril.01G061900	Chr01	535	Caril.01G061900	CiPaw.01G066200	CiLak.01G063800	CiEll.01G062200	Jr07_07480_p1
813	87MX3	Caril.01G062000	Chr01	536	Caril.01G062000	CiPaw.01G066400	CiLak.01G064000	CiEll.01G062300	Jr07_07490_p1
814	Lakota	CiLak.01G063900	Chr01	536			CiLak.01G063900
815	Pawnee	CiPaw.01G066300	Chr01	536		CiPaw.01G066300
816	87MX3	Caril.01G062300	Chr01	537	Caril.01G062300
817	Pawnee	CiPaw.01G066700	Chr01	537.75		CiPaw.01G066700
818	87MX3	Caril.01G062400	Chr01	538	Caril.01G062400
819	Elliott	CiEll.01G062800	Chr01	538.5				CiEll.01G062800
820	Pawnee	CiPaw.01G066900	Chr01	538.9166667		CiPaw.01G066900
821	87MX3	Caril.01G062600	Chr01	539	Caril.01G062600	CiPaw.01G066500	CiLak.01G064500	CiEll.01G062400
822	Pawnee	CiPaw.01G067000	Chr01	539.5		CiPaw.01G067000
823	87MX3	Caril.01G062700	Chr01	540	Caril.01G062100|Caril.01G062700		CiLak.01G064600	CiEll.01G063100
824	87MX3	Caril.01G062800	Chr01	541	Caril.01G062200|Caril.01G062500|Caril.01G062800|Caril.01G062900|Caril.01G063100	CiPaw.01G066600|CiPaw.01G066800|CiPaw.01G067100|CiPaw.01G067200|CiPaw.01G067300|CiPaw.01G067400|CiPaw.01G067500	CiLak.01G064100|CiLak.01G064200|CiLak.01G064300|CiLak.01G064400|CiLak.01G064700|CiLak.01G064800	CiEll.01G062500|CiEll.01G062600|CiEll.01G062700|CiEll.01G062900|CiEll.01G063000|CiEll.01G063200|CiEll.01G063300	Jr07_07500_p1|Jr07_07510_p1
825	87MX3	Caril.01G063000	Chr01	542	Caril.01G063000
826	87MX3	Caril.01G063200	Chr01	543	Caril.01G063200	CiPaw.01G067600	CiLak.01G064900	CiEll.01G063400	Jr07_07520_p1
827	87MX3	Caril.01G063300	Chr01	544	Caril.01G063300	CiPaw.01G067700	CiLak.01G065000	CiEll.01G063500	Jr07_07530_p1|Jr07_07540_p1
828	87MX3	Caril.01G063400	Chr01	545	Caril.01G063400	CiPaw.01G067800	CiLak.01G065100	CiEll.01G063600	Jr07_07550_p1
829	87MX3	Caril.01G063500	Chr01	546	Caril.01G063500	CiPaw.01G067900	CiLak.01G065200	CiEll.01G063700	Jr07_07560_p1|Jr07_07570_p1
830	87MX3	Caril.01G063600	Chr01	547	Caril.01G063600	CiPaw.01G068000
831	Walnut	Jr07_07580_p1	Chr01	547.6					Jr07_07580_p1
832	87MX3	Caril.01G063700	Chr01	548	Caril.01G063700	CiPaw.01G068100
833	Walnut	Jr07_07590_p1	Chr01	548.4					Jr07_07590_p1
834	87MX3	Caril.01G063800	Chr01	549	Caril.01G063800	CiPaw.01G068200	CiLak.01G065300	CiEll.01G063800
835	87MX3	Caril.01G063900	Chr01	550	Caril.01G063900	CiPaw.01G068300	CiLak.01G065400	CiEll.01G063900	Jr07_07610_p1
836	Walnut	Jr07_07600_p1	Chr01	550					Jr07_07600_p1
837	87MX3	Caril.01G064000	Chr01	551	Caril.01G064000	CiPaw.01G068400	CiLak.01G065500	CiEll.01G064000	Jr07_07620_p1
838	87MX3	Caril.01G064100	Chr01	552	Caril.01G064100	CiPaw.01G068500	CiLak.01G065600	CiEll.01G064200
839	Elliott	CiEll.01G064100	Chr01	552				CiEll.01G064100
840	87MX3	Caril.01G064200	Chr01	553	Caril.01G064200	CiPaw.01G068600	CiLak.01G065700	CiEll.01G064300	Jr07_07640_p1
841	Walnut	Jr07_07630_p2	Chr01	553					Jr07_07630_p2
842	87MX3	Caril.01G064300	Chr01	554	Caril.01G064300	CiPaw.01G068700	CiLak.01G065800	CiEll.01G064400	Jr07_07650_p1
843	87MX3	Caril.01G064400	Chr01	555	Caril.01G064400	CiPaw.01G068800	CiLak.01G065900	CiEll.01G064500	Jr07_07660_p1|Jr07_07670_p1
844	87MX3	Caril.01G064500	Chr01	556	Caril.01G064500	CiPaw.01G068900	CiLak.01G066000	CiEll.01G064600	Jr07_07680_p1
845	87MX3	Caril.01G064600	Chr01	557	Caril.01G064600	CiPaw.01G069000	CiLak.01G066100	CiEll.01G064700
846	87MX3	Caril.01G064700	Chr01	558	Caril.01G064700	CiPaw.01G069100	CiLak.01G066200	CiEll.01G064800	Jr07_07690_p1
847	87MX3	Caril.01G064800	Chr01	559	Caril.01G064800	CiPaw.01G069200	CiLak.01G066300	CiEll.01G064900	Jr07_07700_p1
848	87MX3	Caril.01G065000	Chr01	560	Caril.01G065000	CiPaw.01G069300	CiLak.01G066400	CiEll.01G065000	Jr07_07720_p1
849	Walnut	Jr07_07710_p1	Chr01	560					Jr07_07710_p1
850	87MX3	Caril.01G065100	Chr01	561	Caril.01G065100		CiLak.01G066500	CiEll.01G065100
851	87MX3	Caril.01G065200	Chr01	562	Caril.01G065200	CiPaw.01G069400	CiLak.01G066600	CiEll.01G065200	Jr07_07730_p1|Jr07_07740_p1
852	87MX3	Caril.01G065300	Chr01	563	Caril.01G065300		CiLak.01G066700	CiEll.01G065300
853	87MX3	Caril.01G065400	Chr01	564	Caril.01G065400	CiPaw.01G069500	CiLak.01G066800	CiEll.01G065400	Jr07_07750_p1
854	Walnut	Jr07_07770_p1	Chr01	564.2					Jr07_07770_p1
855	Walnut	Jr07_07790_p1	Chr01	564.4					Jr07_07780_p1|Jr07_07790_p1|Jr07_08550_p1
856	Walnut	Jr07_07800_p1	Chr01	564.5					Jr07_05260_p1|Jr07_07800_p1
857	Walnut	Jr07_07820_p1	Chr01	564.7					Jr07_07820_p1
858	Walnut	Jr07_07830_p1	Chr01	564.8					Jr07_07830_p1
859	87MX3	Caril.01G065500	Chr01	565	Caril.01G065500	CiPaw.01G069600	CiLak.01G066900	CiEll.01G065500	Jr07_07840_p1|Jr07_07850_p1|Jr07_07860_p1
860	87MX3	Caril.01G065600	Chr01	566	Caril.01G065600	CiPaw.01G069700	CiLak.01G067000	CiEll.01G065600	Jr07_07870_p1
861	Pawnee	CiPaw.01G069800	Chr01	566.3333333		CiPaw.01G069800
862	Lakota	CiLak.01G067100	Chr01	566.5			CiLak.01G067100|CiLak.01G067200	CiEll.01G065700|CiEll.01G065800	Jr07_07880_p1
863	87MX3	Caril.01G065800	Chr01	567	Caril.01G065700|Caril.01G065800|Caril.01G065900	CiPaw.01G069900|CiPaw.01G070000|CiPaw.01G070100	CiLak.01G067300	CiEll.01G065900|CiEll.01G066000|CiEll.01G066100	Jr07_07890_p1|Jr07_07910_p1|Jr07_07930_p1|Jr07_07940_p1
864	87MX3	Caril.01G066000	Chr01	568	Caril.01G066000	CiPaw.01G070300	CiLak.01G067400	CiEll.01G066200	Jr07_07950_p1
865	Walnut	Jr07_07970_p1	Chr01	568.2857143					Jr07_07960_p1|Jr07_07970_p1
866	Walnut	Jr07_07980_p1	Chr01	568.4285714					Jr07_07980_p1
867	Walnut	Jr07_07990_p1	Chr01	568.5714286					Jr07_07990_p1
868	Walnut	Jr07_08000_p1	Chr01	568.7142857					Jr07_08000_p1
869	87MX3	Caril.01G066100	Chr01	569	Caril.01G066100	CiPaw.01G070400	CiLak.01G067500	CiEll.01G066300	Jr07_08020_p1
870	Walnut	Jr07_08010_p1	Chr01	569					Jr07_08010_p1
871	87MX3	Caril.01G066200	Chr01	570	Caril.01G066200	CiPaw.01G070500	CiLak.01G067600	CiEll.01G066400	Jr07_08030_p1
872	87MX3	Caril.01G066300	Chr01	571	Caril.01G066300	CiPaw.01G070600	CiLak.01G067700	CiEll.01G066500	Jr07_08040_p1
873	87MX3	Caril.01G066400	Chr01	572	Caril.01G066400	CiPaw.01G070700	CiLak.01G067800	CiEll.01G066600	Jr07_08050_p1
874	87MX3	Caril.01G066500	Chr01	573	Caril.01G066500	CiPaw.01G070800	CiLak.01G067900	CiEll.01G066700	Jr07_08060_p1
875	87MX3	Caril.01G066600	Chr01	574	Caril.01G066600	CiPaw.01G070900	CiLak.01G068000	CiEll.01G066800	Jr07_08070_p1
876	87MX3	Caril.01G066700	Chr01	575	Caril.01G066700	CiPaw.01G071000	CiLak.01G068100	CiEll.01G066900	Jr07_08080_p1|Jr07_08090_p1
877	87MX3	Caril.01G066800	Chr01	576	Caril.01G066800	CiPaw.01G071200	CiLak.01G068200	CiEll.01G067000	Jr07_08100_p1|Jr07_08110_p1
878	Pawnee	CiPaw.01G071100	Chr01	576		CiPaw.01G071100
879	Lakota	CiLak.01G068300	Chr01	576.2			CiLak.01G068300|CiLak.01G068600	CiEll.01G067100
880	Pawnee	CiPaw.01G071300	Chr01	576.25		CiPaw.01G071300
881	Lakota	CiLak.01G068400	Chr01	576.4			CiLak.01G068400
882	Lakota	CiLak.01G068500	Chr01	576.6			CiLak.01G068500
883	Walnut	Jr07_08120_p1	Chr01	576.8					Jr07_08120_p1|Jr07_09960_p1
884	87MX3	Caril.01G066900	Chr01	577	Caril.01G066900	CiPaw.01G071600	CiLak.01G068700	CiEll.01G067300
885	Elliott	CiEll.01G067200	Chr01	577				CiEll.01G067200
886	Pawnee	CiPaw.01G071500	Chr01	577		CiPaw.01G071500
887	87MX3	Caril.01G067000	Chr01	578	Caril.01G067000	CiPaw.01G071700	CiLak.01G068800	CiEll.01G067400	Jr07_08140_p1
888	Walnut	Jr07_08150_p1	Chr01	578					Jr07_08150_p1
889	87MX3	Caril.01G067100	Chr01	579	Caril.01G067100	CiPaw.01G071800	CiLak.01G068900	CiEll.01G067500	Jr07_08160_p1
890	87MX3	Caril.01G067300	Chr01	580	Caril.01G067300	CiPaw.01G072000	CiLak.01G069100	CiEll.01G067700	Jr07_08170_p1
891	87MX3	Caril.01G067400	Chr01	581	Caril.01G067400	CiPaw.01G072100	CiLak.01G069200	CiEll.01G067800
892	87MX3	Caril.01G067500	Chr01	582	Caril.01G067500	CiPaw.01G072200	CiLak.01G069300	CiEll.01G067900	Jr07_08180_p1
893	Walnut	Jr07_08190_p1	Chr01	582.3333333					Jr07_08190_p1
894	87MX3	Caril.01G067700	Chr01	583	Caril.01G067700	CiPaw.01G072500	CiLak.01G069600	CiEll.01G068100	Jr07_07190_p1
895	Elliott	CiEll.01G068200	Chr01	583.5				CiEll.01G068200
896	Pawnee	CiPaw.01G072600	Chr01	583.6666667		CiPaw.01G072600
897	87MX3	Caril.01G067800	Chr01	584	Caril.01G067600|Caril.01G067800	CiPaw.01G072400|CiPaw.01G072700	CiLak.01G069500|CiLak.01G069700	CiEll.01G068000|CiEll.01G068400
898	Elliott	CiEll.01G068300	Chr01	584				CiEll.01G068300
899	Walnut	Jr07_08250_p1	Chr01	584.3333333					Jr07_08130_p1|Jr07_08250_p1|Jr07_09360_p1
900	87MX3	Caril.01G067900	Chr01	585	Caril.01G067900	CiPaw.01G072800	CiLak.01G069800	CiEll.01G068500	Jr07_08270_p1
901	Walnut	Jr07_08260_p1	Chr01	585					Jr07_08260_p1
902	87MX3	Caril.01G068000	Chr01	586	Caril.01G068000	CiPaw.01G072900	CiLak.01G069900	CiEll.01G068600	Jr07_08280_p1|Jr07_08290_p1
903	87MX3	Caril.01G068100	Chr01	587	Caril.01G068100	CiPaw.01G073000
904	Walnut	Jr07_08310_p1	Chr01	587.2					Jr07_08310_p1
905	87MX3	Caril.01G068200	Chr01	588	Caril.01G068200	CiPaw.01G073200	CiLak.01G070000	CiEll.01G068800	Jr07_08320_p1|Jr07_08330_p1
906	Elliott	CiEll.01G068700	Chr01	588				CiEll.01G068700
907	Pawnee	CiPaw.01G073100	Chr01	588		CiPaw.01G073100
908	87MX3	Caril.01G068300	Chr01	589	Caril.01G068300	CiPaw.01G073300	CiLak.01G070100	CiEll.01G068900	Jr07_08340_p1
909	87MX3	Caril.01G068400	Chr01	590	Caril.01G068400	CiPaw.01G073400	CiLak.01G070200	CiEll.01G069000	Jr07_08350_p1|Jr07_08360_p1
910	87MX3	Caril.01G068500	Chr01	591	Caril.01G068500	CiPaw.01G073600	CiLak.01G070300	CiEll.01G069100	Jr07_08370_p1|Jr07_08380_p1
911	87MX3	Caril.01G068600	Chr01	592	Caril.01G068600	CiPaw.01G073700	CiLak.01G070400	CiEll.01G069200
912	87MX3	Caril.01G068700	Chr01	593	Caril.01G068700	CiPaw.01G055800|CiPaw.01G073800	CiLak.01G070500	CiEll.01G051900|CiEll.01G069300	Jr07_08400_p1
913	87MX3	Caril.01G068800	Chr01	594	Caril.01G068800	CiPaw.01G073900	CiLak.01G070700	CiEll.01G069500	Jr07_08410_p1
914	Lakota	CiLak.01G070600	Chr01	594			CiLak.01G070600	CiEll.01G069400
915	87MX3	Caril.01G068900	Chr01	595	Caril.01G068900	CiPaw.01G074100	CiLak.01G070800	CiEll.01G069600
916	Pawnee	CiPaw.01G074000	Chr01	595		CiPaw.01G074000
917	87MX3	Caril.01G069000	Chr01	596	Caril.01G069000	CiPaw.01G074200	CiLak.01G071000	CiEll.01G069700	Jr07_08430_p1
918	Lakota	CiLak.01G070900	Chr01	596			CiLak.01G070900		Jr07_06490_p1
919	Walnut	Jr07_08420_p1	Chr01	596					Jr07_08420_p1
920	87MX3	Caril.01G069100	Chr01	597	Caril.01G069100	CiPaw.01G074300	CiLak.01G071100	CiEll.01G069800	Jr07_08440_p1|Jr07_08450_p1
921	87MX3	Caril.01G069200	Chr01	598	Caril.01G069200	CiPaw.01G074400	CiLak.01G071300	CiEll.01G069900	Jr07_08460_p1
922	87MX3	Caril.01G069300	Chr01	599	Caril.01G069300	CiPaw.01G074500	CiLak.01G071400	CiEll.01G070000	Jr07_08470_p1
923	87MX3	Caril.01G069400	Chr01	600	Caril.01G069400	CiPaw.01G074600	CiLak.01G071600	CiEll.01G070200	Jr07_08480_p1
924	Lakota	CiLak.01G071500	Chr01	600			CiLak.01G071500	CiEll.01G070100
925	87MX3	Caril.01G069500	Chr01	601	Caril.01G069500	CiPaw.01G074700	CiLak.01G071700	CiEll.01G070300	Jr07_08490_p1|Jr07_08500_p1
926	87MX3	Caril.01G069600	Chr01	602	Caril.01G069600	CiPaw.01G074800	CiLak.01G071800	CiEll.01G070400	Jr07_08510_p1|Jr07_08520_p1
927	87MX3	Caril.01G069700	Chr01	603	Caril.01G069700	CiPaw.01G074900	CiLak.01G071900	CiEll.01G070600	Jr07_08530_p1|Jr07_08540_p1
928	Elliott	CiEll.01G070500	Chr01	603				CiEll.01G070500
929	87MX3	Caril.01G069800	Chr01	604	Caril.01G069800		CiLak.01G072000
930	87MX3	Caril.01G069900	Chr01	605	Caril.01G069900	CiPaw.01G075000	CiLak.01G072100	CiEll.01G070900
931	Elliott	CiEll.01G070800	Chr01	605				CiEll.01G070800
932	87MX3	Caril.01G070000	Chr01	606	Caril.01G070000	CiPaw.01G075200	CiLak.01G072200	CiEll.01G071000	Jr07_08560_p1|Jr07_08570_p1|Jr07_08580_p1
933	87MX3	Caril.01G070100	Chr01	607	Caril.01G070100|Caril.01G070200	CiPaw.01G075300|CiPaw.01G075500	CiLak.01G072300|CiLak.01G072400|CiLak.01G072700	CiEll.01G071100|CiEll.01G071200
934	87MX3	Caril.01G070300	Chr01	608	Caril.01G070300	CiPaw.01G075400|CiPaw.01G075700	CiLak.01G072600|CiLak.01G072800
935	Pawnee	CiPaw.01G075600	Chr01	608.5		CiPaw.01G075600	CiLak.01G072500
936	87MX3	Caril.01G070400	Chr01	609	Caril.01G070400	CiPaw.01G075800	CiLak.01G072900	CiEll.01G071300	Jr07_08590_p1
937	87MX3	Caril.01G070500	Chr01	610	Caril.01G070500	CiPaw.01G075900	CiLak.01G073000	CiEll.01G071400	Jr07_08600_p1
938	87MX3	Caril.01G070600	Chr01	611	Caril.01G070600	CiPaw.01G076000	CiLak.01G073100	CiEll.01G071500	Jr07_08610_p1|Jr07_08620_p1
939	87MX3	Caril.01G070700	Chr01	612	Caril.01G070700	CiPaw.01G076100	CiLak.01G073200	CiEll.01G071700	Jr07_08630_p1
940	Elliott	CiEll.01G071600	Chr01	612				CiEll.01G071600	Jr07_16290_p1
941	87MX3	Caril.01G070800	Chr01	613	Caril.01G070800	CiPaw.01G076200	CiLak.01G073400	CiEll.01G071800	Jr07_08640_p1
942	Lakota	CiLak.01G073300	Chr01	613			CiLak.01G073300
943	87MX3	Caril.01G070900	Chr01	614	Caril.01G070900	CiPaw.01G076300	CiLak.01G073500	CiEll.01G071900	Jr07_08650_p1|Jr07_08660_p1
944	87MX3	Caril.01G071000	Chr01	615	Caril.01G071000
945	87MX3	Caril.01G071100	Chr01	616	Caril.01G071100	CiPaw.01G076400	CiLak.01G073600	CiEll.01G072000	Jr07_08670_p1
946	87MX3	Caril.01G071200	Chr01	617	Caril.01G071200	CiPaw.01G076500	CiLak.01G073700	CiEll.01G072100	Jr07_08680_p1
947	87MX3	Caril.01G071300	Chr01	618	Caril.01G071300	CiPaw.01G076700	CiLak.01G073800	CiEll.01G072200
948	Pawnee	CiPaw.01G076600	Chr01	618		CiPaw.01G076600
949	87MX3	Caril.01G071400	Chr01	619	Caril.01G071400	CiPaw.01G076800	CiLak.01G073900	CiEll.01G072300	Jr07_08700_p1
950	Walnut	Jr07_08690_p2	Chr01	619					Jr07_08690_p2
951	87MX3	Caril.01G071500	Chr01	620	Caril.01G071500	CiPaw.01G076900	CiLak.01G074000	CiEll.01G072400	Jr07_08710_p1
952	87MX3	Caril.01G071600	Chr01	621	Caril.01G071600	CiPaw.01G077000	CiLak.01G074100	CiEll.01G072500	Jr07_08720_p1
953	Walnut	Jr07_08730_p1	Chr01	621.6666667					Jr07_08730_p1
954	87MX3	Caril.01G071700	Chr01	622	Caril.01G071700	CiPaw.01G077100	CiLak.01G074200	CiEll.01G072600
955	87MX3	Caril.01G071800	Chr01	623	Caril.01G071800	CiPaw.01G077200	CiLak.01G074300	CiEll.01G072700	Jr07_08750_p1
956	Walnut	Jr07_08740_p1	Chr01	623					Jr07_08740_p1
957	87MX3	Caril.01G071900	Chr01	624	Caril.01G071900	CiPaw.01G077300	CiLak.01G074400	CiEll.01G046900|CiEll.01G072800	Jr07_08760_p1
958	87MX3	Caril.01G072000	Chr01	625	Caril.01G072000	CiPaw.01G077500	CiLak.01G074500	CiEll.01G072900	Jr07_08770_p1
959	Pawnee	CiPaw.01G077400	Chr01	625		CiPaw.01G077400
960	87MX3	Caril.01G072100	Chr01	626	Caril.01G072100	CiPaw.01G077600	CiLak.01G074600	CiEll.01G073000	Jr07_08780_p1
961	87MX3	Caril.01G072200	Chr01	627	Caril.01G072200	CiPaw.01G077700	CiLak.01G074800	CiEll.01G073100	Jr07_08790_p1|Jr07_08800_p1
962	Lakota	CiLak.01G074700	Chr01	627			CiLak.01G074700
963	87MX3	Caril.01G072300	Chr01	628	Caril.01G072300	CiPaw.01G077800	CiLak.01G074900	CiEll.01G073200	Jr07_08810_p1|Jr07_08820_p1
964	87MX3	Caril.01G072400	Chr01	629	Caril.01G072400
965	87MX3	Caril.01G072500	Chr01	630	Caril.01G072500	CiPaw.01G077900	CiLak.01G075000	CiEll.01G073300	Jr07_08850_p1
966	87MX3	Caril.01G072600	Chr01	631	Caril.01G072600
967	87MX3	Caril.01G072700	Chr01	632	Caril.01G072700	CiPaw.01G078000	CiLak.01G075100	CiEll.01G073400	Jr07_08860_p1
968	Elliott	CiEll.01G073500	Chr01	632.75				CiEll.01G073500
969	87MX3	Caril.01G073000	Chr01	633	Caril.01G073000		CiLak.01G075400
970	87MX3	Caril.01G073100	Chr01	634	Caril.01G073100
971	87MX3	Caril.01G073200	Chr01	635	Caril.01G073200	CiPaw.01G078100	CiLak.01G075500	CiEll.01G073800	Jr07_08890_p1
972	87MX3	Caril.01G073300	Chr01	636	Caril.01G073300	CiPaw.01G078200	CiLak.01G075600	CiEll.01G073900	Jr07_08900_p1|Jr07_08910_p1
973	87MX3	Caril.01G073400	Chr01	637	Caril.01G073400	CiPaw.01G078300	CiLak.01G075700	CiEll.01G074000	Jr07_08920_p1
974	87MX3	Caril.01G073500	Chr01	638	Caril.01G073500	CiPaw.01G078400	CiLak.01G075800	CiEll.01G074100	Jr07_08930_p1
975	87MX3	Caril.01G073600	Chr01	639	Caril.01G073600	CiPaw.01G078500	CiLak.01G075900	CiEll.01G074200	Jr07_08940_p1
976	87MX3	Caril.01G073700	Chr01	640	Caril.01G073700	CiPaw.01G078600	CiLak.01G076000	CiEll.01G074300	Jr07_08950_p1
977	87MX3	Caril.01G073800	Chr01	641	Caril.01G073800	CiPaw.01G078700	CiLak.01G076100	CiEll.01G074400	Jr07_08960_p1|Jr07_08970_p1
978	87MX3	Caril.01G073900	Chr01	642	Caril.01G073900
979	87MX3	Caril.01G074000	Chr01	643	Caril.01G074000	CiPaw.01G078800	CiLak.01G076200	CiEll.01G074500	Jr07_08980_p1
980	87MX3	Caril.01G074100	Chr01	644	Caril.01G074100	CiPaw.01G078900	CiLak.01G076300	CiEll.01G074600	Jr07_08990_p1|Jr07_09000_p1
981	87MX3	Caril.01G074200	Chr01	645	Caril.01G074200	CiPaw.01G079000	CiLak.01G076400	CiEll.01G074700	Jr07_09010_p1
982	87MX3	Caril.01G074300	Chr01	646	Caril.01G074300	CiPaw.01G079100	CiLak.01G076500	CiEll.01G074800	Jr07_09020_p1
983	87MX3	Caril.01G074400	Chr01	647	Caril.01G074400
984	87MX3	Caril.01G074500	Chr01	648	Caril.01G074500	CiPaw.01G079200	CiLak.01G076700	CiEll.01G075100	Jr07_09030_p1
985	Elliott	CiEll.01G075000	Chr01	648				CiEll.01G075000
986	Lakota	CiLak.01G076600	Chr01	648			CiLak.01G076600
987	87MX3	Caril.01G074600	Chr01	649	Caril.01G074600	CiPaw.01G079300	CiLak.01G076800	CiEll.01G075200
988	87MX3	Caril.01G074700	Chr01	650	Caril.01G074700	CiPaw.01G079400	CiLak.01G076900	CiEll.01G075300	Jr07_09050_p1
989	Walnut	Jr07_09040_p2	Chr01	650					Jr07_09040_p2
990	87MX3	Caril.01G074800	Chr01	651	Caril.01G074800	CiPaw.01G079500	CiLak.01G077000	CiEll.01G075400	Jr07_09060_p1
991	87MX3	Caril.01G074900	Chr01	652	Caril.01G074900	CiPaw.01G079600	CiLak.01G077100	CiEll.01G075600	Jr07_09080_p1
992	Elliott	CiEll.01G075500	Chr01	652				CiEll.01G075500
993	Walnut	Jr07_09070_p1	Chr01	652					Jr07_08840_p1|Jr07_09070_p1
994	87MX3	Caril.01G075000	Chr01	653	Caril.01G075000	CiPaw.01G079700	CiLak.01G077200	CiEll.01G075700	Jr07_09090_p1
995	87MX3	Caril.01G075100	Chr01	654	Caril.01G075100	CiPaw.01G079900	CiLak.01G077300	CiEll.01G075800	Jr07_09110_p1
996	Pawnee	CiPaw.01G079800	Chr01	654		CiPaw.01G079800
997	Walnut	Jr07_09100_p1	Chr01	654					Jr07_09100_p1
998	Pawnee	CiPaw.01G080000	Chr01	654.3333333		CiPaw.01G080000
999	87MX3	Caril.01G075200	Chr01	655	Caril.01G075200	CiPaw.01G080200	CiLak.01G077500	CiEll.01G075900
1000	87MX3	Caril.01G075300	Chr01	656	Caril.01G075300	CiPaw.01G080300	CiLak.01G077600	CiEll.01G076000	Jr07_09130_p1|Jr07_09140_p1|Jr07_09150_p1
1001	Walnut	Jr07_09120_p1	Chr01	656					Jr07_09120_p1
1002	87MX3	Caril.01G075400	Chr01	657	Caril.01G075400	CiPaw.01G080500	CiLak.01G077700	CiEll.01G076100	Jr07_09160_p1
1003	Pawnee	CiPaw.01G080400	Chr01	657		CiPaw.01G080400
1004	87MX3	Caril.01G075500	Chr01	658	Caril.01G075500
1005	87MX3	Caril.01G075600	Chr01	659	Caril.01G075600	CiPaw.01G080600	CiLak.01G077800	CiEll.01G076200	Jr07_09170_p1|Jr07_09180_p1
1006	87MX3	Caril.01G075700	Chr01	660	Caril.01G075700	CiPaw.01G080700	CiLak.01G077900	CiEll.01G076300	Jr07_09210_p1
1007	87MX3	Caril.01G075800	Chr01	661	Caril.01G075800	CiPaw.01G080800	CiLak.01G078000	CiEll.01G076400	Jr07_09220_p1
1008	87MX3	Caril.01G075900	Chr01	662	Caril.01G075900	CiPaw.01G081000	CiLak.01G078100	CiEll.01G076500	Jr07_09230_p1
1009	Pawnee	CiPaw.01G080900	Chr01	662		CiPaw.01G080900
1010	87MX3	Caril.01G076000	Chr01	663	Caril.01G076000	CiPaw.01G081100	CiLak.01G078200	CiEll.01G076600
1011	87MX3	Caril.01G076100	Chr01	664	Caril.01G076100	CiPaw.01G081200	CiLak.01G078400	CiEll.01G076700	Jr07_09250_p1
1012	Lakota	CiLak.01G078300	Chr01	664			CiLak.01G078300
1013	87MX3	Caril.01G076200	Chr01	665	Caril.01G076200	CiPaw.01G081300	CiLak.01G078500	CiEll.01G076800	Jr07_09260_p1
1014	87MX3	Caril.01G076300	Chr01	666	Caril.01G076300
1015	87MX3	Caril.01G076400	Chr01	667	Caril.01G076400	CiPaw.01G081400	CiLak.01G078600	CiEll.01G076900	Jr07_09270_p1
1016	87MX3	Caril.01G076500	Chr01	668	Caril.01G076500	CiPaw.01G081500	CiLak.01G078700	CiEll.01G077000	Jr07_09280_p1|Jr07_09290_p1
1017	87MX3	Caril.01G076700	Chr01	669	Caril.01G076600|Caril.01G076700	CiPaw.01G081600	CiLak.01G078800	CiEll.01G077100	Jr07_09300_p1
1018	87MX3	Caril.01G076800	Chr01	670	Caril.01G076800	CiPaw.01G081700	CiLak.01G078900	CiEll.01G077200	Jr07_09320_p1
1019	Walnut	Jr07_09310_p1	Chr01	670					Jr07_09310_p1
1020	87MX3	Caril.01G076900	Chr01	671	Caril.01G076900
1021	Lakota	CiLak.01G079000	Chr01	671.3333333			CiLak.01G079000	CiEll.01G077300
1022	87MX3	Caril.01G077000	Chr01	672	Caril.01G077000
1023	87MX3	Caril.01G077100	Chr01	673	Caril.01G077100
1024	87MX3	Caril.01G077200	Chr01	674	Caril.01G077200	CiPaw.01G081800	CiLak.01G079200	CiEll.01G077400	Jr07_09340_p1
1025	Lakota	CiLak.01G079100	Chr01	674			CiLak.01G079100
1026	Walnut	Jr07_09330_p1	Chr01	674					Jr07_09330_p1
1027	87MX3	Caril.01G077300	Chr01	675	Caril.01G077300	CiPaw.01G081900	CiLak.01G079300	CiEll.01G077500	Jr07_09350_p1
1028	87MX3	Caril.01G077400	Chr01	676	Caril.01G077400	CiPaw.01G082000	CiLak.01G079400	CiEll.01G077600	Jr07_09370_p1
1029	87MX3	Caril.01G077500	Chr01	677	Caril.01G077500	CiPaw.01G082100	CiLak.01G079500	CiEll.01G077700	Jr07_09380_p1|Jr07_09390_p1
1030	87MX3	Caril.01G077600	Chr01	678	Caril.01G077600	CiPaw.01G082200	CiLak.01G079600	CiEll.01G077900	Jr07_09400_p1|Jr07_09410_p1
1031	Elliott	CiEll.01G077800	Chr01	678				CiEll.01G077800
1032	87MX3	Caril.01G077700	Chr01	679	Caril.01G077700	CiPaw.01G082300	CiLak.01G079800	CiEll.01G078000	Jr07_09420_p1
1033	87MX3	Caril.01G077800	Chr01	680	Caril.01G077800	CiPaw.01G082400	CiLak.01G079900	CiEll.01G078100	Jr07_09430_p1
1034	87MX3	Caril.01G077900	Chr01	681	Caril.01G077900	CiPaw.01G082500	CiLak.01G080000	CiEll.01G078200	Jr07_09440_p1
1035	87MX3	Caril.01G078000	Chr01	682	Caril.01G078000	CiPaw.01G082700	CiLak.01G080200	CiEll.01G078400	Jr07_09450_p1
1036	Lakota	CiLak.01G080100	Chr01	682			CiLak.01G080100	CiEll.01G078300
1037	Pawnee	CiPaw.01G082600	Chr01	682		CiPaw.01G082600
1038	87MX3	Caril.01G078100	Chr01	683	Caril.01G078100	CiPaw.01G082800|CiPaw.01G082900	CiLak.01G080300	CiEll.01G078500	Jr07_09460_p1|Jr07_09470_p1
1039	Walnut	Jr07_09480_p1	Chr01	683.4					Jr07_09480_p1
1040	87MX3	Caril.01G078200	Chr01	684	Caril.01G078200	CiPaw.01G083100	CiLak.01G080400	CiEll.01G078700	Jr07_09500_p1|Jr07_09510_p1
1041	Pawnee	CiPaw.01G083000	Chr01	684		CiPaw.01G083000		CiEll.01G078600
1042	Walnut	Jr07_09490_p1	Chr01	684					Jr07_09490_p1
1043	87MX3	Caril.01G078300	Chr01	685	Caril.01G078300	CiPaw.01G083200	CiLak.01G080500	CiEll.01G078800	Jr07_09520_p1|Jr07_09530_p1|Jr07_09540_p1
1044	87MX3	Caril.01G078400	Chr01	686	Caril.01G078400	CiPaw.01G083300	CiLak.01G080600	CiEll.01G078900	Jr07_09550_p1
1045	87MX3	Caril.01G078500	Chr01	687	Caril.01G078500	CiPaw.01G083400	CiLak.01G080700	CiEll.01G079000	Jr07_09560_p1|Jr07_09570_p1
1046	Walnut	Jr07_09580_p1	Chr01	687.4					Jr07_09580_p1
1047	Walnut	Jr07_09590_p1	Chr01	687.6					Jr07_09590_p1
1048	87MX3	Caril.01G078600	Chr01	688	Caril.01G078600	CiPaw.01G083600	CiLak.01G080900	CiEll.01G079100	Jr07_09610_p1|Jr07_09680_p1
1049	Pawnee	CiPaw.01G083500	Chr01	688		CiPaw.01G083500	CiLak.01G080800
1050	Walnut	Jr07_09620_p1	Chr01	688.2					Jr07_09620_p1
1051	Pawnee	CiPaw.01G083800	Chr01	688.4		CiPaw.01G083800
1052	Pawnee	CiPaw.01G083900	Chr01	688.6		CiPaw.01G083900	CiLak.01G071200
1053	87MX3	Caril.01G078900	Chr01	689	Caril.01G078900
1054	Pawnee	CiPaw.01G084100	Chr01	689		CiPaw.01G084100
1055	Walnut	Jr07_09660_p1	Chr01	689					Jr07_09650_p1|Jr07_09660_p1
1056	Lakota	CiLak.01G081100	Chr01	689.25			CiLak.01G081100
1057	87MX3	Caril.01G079000	Chr01	690	Caril.01G072900|Caril.01G079000|Caril.01G079500|Caril.01G079700|Caril.01G079800|Caril.01G080000	CiPaw.01G084600|CiPaw.01G085000|CiPaw.01G085100|CiPaw.01G085200|CiPaw.01G085400	CiLak.01G075300|CiLak.01G081900|CiLak.01G082200|CiLak.01G082300	CiEll.01G073700|CiEll.01G079500|CiEll.01G079700|CiEll.01G079800	Jr07_09710_p1|Jr07_09790_p1
1058	Lakota	CiLak.01G081300	Chr01	690.5			CiLak.01G081300|CiLak.01G081400		Jr07_09630_p1
1059	Pawnee	CiPaw.01G084700	Chr01	690.5555556		CiPaw.01G084700
1060	87MX3	Caril.01G079100	Chr01	691	Caril.01G078700|Caril.01G078800|Caril.01G079100|Caril.01G079400	CiPaw.01G083700|CiPaw.01G084000|CiPaw.01G084300|CiPaw.01G084400|CiPaw.01G084500|CiPaw.01G086200|CiPaw.01G086400|CiPaw.01G086700|CiPaw.01G086900	CiLak.01G081000|CiLak.01G081200|CiLak.01G081500|CiLak.01G081600|CiLak.01G081800	CiEll.01G079200|CiEll.01G079300	Jr07_09640_p1|Jr07_09720_p1|Jr07_09730_p1|Jr07_09740_p1|Jr07_09800_p1|Jr07_09830_p1
1061	Pawnee	CiPaw.01G084800	Chr01	691.1111111		CiPaw.01G084800
1062	Walnut	Jr07_09750_p1	Chr01	691.3333333					Jr07_09670_p1|Jr07_09690_p1|Jr07_09750_p1|Jr07_09760_p1|Jr07_09770_p1|Jr07_09840_p1
1063	Pawnee	CiPaw.01G084900	Chr01	691.6666667		CiPaw.01G084900
1064	87MX3	Caril.01G079200	Chr01	692	Caril.01G079200	CiPaw.01G073500|CiPaw.01G096500			Jr07_16700_p1|Jr07_17250_p1
1065	Walnut	Jr07_09780_p1	Chr01	692.3333333					Jr07_09780_p1
1066	87MX3	Caril.01G079300	Chr01	693	Caril.01G079300		CiLak.01G081700
1067	Walnut	Jr07_09820_p1	Chr01	693.6666667					Jr07_09820_p1
1068	Lakota	CiLak.01G082000	Chr01	693.8571429			CiLak.01G082000	CiEll.01G073600
1069	Pawnee	CiPaw.01G085300	Chr01	693.8888889		CiPaw.01G085300
1070	87MX3	Caril.01G079900	Chr01	694	Caril.01G079900
1071	Lakota	CiLak.01G082100	Chr01	694.1428571			CiLak.01G082100
1072	87MX3	Caril.01G080100	Chr01	695	Caril.01G072800|Caril.01G080100	CiPaw.01G085500	CiLak.01G075200|CiLak.01G082400		Jr07_09860_p1|Jr07_09870_p1|Jr07_09880_p1|Jr07_09890_p1
1073	Walnut	Jr07_09850_p1	Chr01	695					Jr07_09850_p1
1074	87MX3	Caril.01G080200	Chr01	696	Caril.01G080200	CiPaw.01G085600	CiLak.01G082500	CiEll.01G079900	Jr07_09900_p1
1075	87MX3	Caril.01G080300	Chr01	697	Caril.01G080300	CiPaw.01G085700	CiLak.01G082600		Jr07_09920_p1
1076	Walnut	Jr07_09910_p1	Chr01	697					Jr07_09700_p1|Jr07_09910_p1
1077	Walnut	Jr07_09930_p1	Chr01	697.3333333					Jr07_09930_p1
1078	87MX3	Caril.01G080400	Chr01	698	Caril.01G080400	CiPaw.01G085800	CiLak.01G082700		Jr07_09950_p1
1079	Walnut	Jr07_09940_p1	Chr01	698					Jr07_09940_p1
1080	87MX3	Caril.01G080500	Chr01	699	Caril.01G080500
1081	Walnut	Jr07_09980_p1	Chr01	699.2					Jr07_09980_p1
1082	87MX3	Caril.01G080600	Chr01	700	Caril.01G080600	CiPaw.01G085900	CiLak.01G082800		Jr07_09990_p1
1083	Walnut	Jr07_09980_p2	Chr01	700					Jr07_09980_p2
1084	Walnut	Jr07_10000_p1	Chr01	700.2					Jr07_10000_p1
1085	Walnut	Jr07_10010_p1	Chr01	700.4					Jr07_10010_p1
1086	Walnut	Jr07_10020_p1	Chr01	700.6					Jr07_08390_p1|Jr07_10020_p1|Jr07_11100_p1|Jr07_11110_p1
1087	87MX3	Caril.01G080700	Chr01	701	Caril.01G080700	CiPaw.01G086000	CiLak.01G082900	CiEll.01G080100	Jr07_10040_p1
1088	Elliott	CiEll.01G080000	Chr01	701				CiEll.01G080000
1089	Walnut	Jr07_10030_p1	Chr01	701					Jr07_10030_p1
1090	87MX3	Caril.01G080800	Chr01	702	Caril.01G080800	CiPaw.01G086100	CiLak.01G083000	CiEll.01G080300	Jr07_10060_p1|Jr07_10070_p1|Jr07_10080_p1
1091	Elliott	CiEll.01G080200	Chr01	702				CiEll.01G080200
1092	Walnut	Jr07_10050_p1	Chr01	702					Jr07_10050_p1
1093	Pawnee	CiPaw.01G086800	Chr01	702.7		CiPaw.01G086300|CiPaw.01G086500|CiPaw.01G086800|CiPaw.01G087000
1094	87MX3	Caril.01G080900	Chr01	703	Caril.01G080900	CiPaw.01G087100	CiLak.01G083100	CiEll.01G080400	Jr07_10090_p1
1095	87MX3	Caril.01G081000	Chr01	704	Caril.01G081000	CiPaw.01G087200	CiLak.01G083200		Jr07_10140_p1
1096	87MX3	Caril.01G081200	Chr01	705	Caril.01G081200	CiPaw.01G087300
1097	87MX3	Caril.01G081100	Chr01	706	Caril.01G081100	CiPaw.01G087400|CiPaw.01G087500	CiLak.01G083300	CiEll.01G080500	Jr07_10120_p1|Jr07_10130_p1
1098	87MX3	Caril.01G081300	Chr01	707	Caril.01G081300	CiPaw.01G087600	CiLak.01G083500	CiEll.01G080600	Jr07_10100_p1
1099	Lakota	CiLak.01G083400	Chr01	707			CiLak.01G083400
1100	87MX3	Caril.01G081400	Chr01	708	Caril.01G081400	CiPaw.01G087700	CiLak.01G083600	CiEll.01G080700
1101	87MX3	Caril.01G081500	Chr01	709	Caril.01G081500	CiPaw.01G087800	CiLak.01G083700
1102	Pawnee	CiPaw.01G087900	Chr01	709.6666667		CiPaw.01G087900
1103	87MX3	Caril.01G081600	Chr01	710	Caril.01G081600
1104	87MX3	Caril.01G081700	Chr01	711	Caril.01G081700	CiPaw.01G088100	CiLak.01G083900
1105	Pawnee	CiPaw.01G088000	Chr01	711		CiPaw.01G088000	CiLak.01G083800
1106	87MX3	Caril.01G081800	Chr01	712	Caril.01G081800	CiPaw.01G080100|CiPaw.01G088200	CiLak.01G077400|CiLak.01G084100	CiEll.01G080800
1107	Lakota	CiLak.01G084000	Chr01	712			CiLak.01G084000		Jr07_08880_p1
1108	87MX3	Caril.01G081900	Chr01	713	Caril.01G081900	CiPaw.01G088300	CiLak.01G084200	CiEll.01G080900	Jr07_10150_p1
1109	87MX3	Caril.01G082000	Chr01	714	Caril.01G082000	CiPaw.01G088400	CiLak.01G084300		Jr07_10160_p1
1110	87MX3	Caril.01G082100	Chr01	715	Caril.01G082100
1111	Walnut	Jr07_10170_p1	Chr01	715.5					Jr07_10170_p1|Jr07_10180_p1
1112	87MX3	Caril.01G082200	Chr01	716	Caril.01G082200	CiPaw.01G088500
1113	Walnut	Jr07_10190_p1	Chr01	716					Jr07_10180_p2|Jr07_10190_p1
1114	87MX3	Caril.01G082300	Chr01	717	Caril.01G082300	CiPaw.01G088700	CiLak.01G084600
1115	Pawnee	CiPaw.01G088600	Chr01	717		CiPaw.01G088600
1116	Walnut	Jr07_10210_p1	Chr01	717					Jr07_10210_p1
1117	87MX3	Caril.01G082400	Chr01	718	Caril.01G082400	CiPaw.01G088900	CiLak.01G084700		Jr07_10230_p1|Jr07_10240_p1|Jr07_10240_p2
1118	Pawnee	CiPaw.01G088800	Chr01	718		CiPaw.01G088800
1119	87MX3	Caril.01G082600	Chr01	719	Caril.01G082600	CiPaw.01G089000	CiLak.01G084800	CiEll.01G081100|CiEll.01G081200	Jr07_10250_p1|Jr07_10260_p1
1120	Elliott	CiEll.01G081000	Chr01	719				CiEll.01G081000
1121	87MX3	Caril.01G082700	Chr01	720	Caril.01G082700	CiPaw.01G089200	CiLak.01G084900	CiEll.01G081300	Jr07_10270_p1|Jr07_10280_p1|Jr07_10290_p1
1122	Pawnee	CiPaw.01G089100	Chr01	720		CiPaw.01G089100
1123	87MX3	Caril.01G082800	Chr01	721	Caril.01G082800	CiPaw.01G089300	CiLak.01G085100	CiEll.01G081400	Jr07_10330_p1|Jr07_10340_p1
1124	Lakota	CiLak.01G085000	Chr01	721			CiLak.01G085000
1125	Lakota	CiLak.01G085200	Chr01	721.3333333			CiLak.01G085200
1126	87MX3	Caril.01G082900	Chr01	722	Caril.01G082900	CiPaw.01G089500	CiLak.01G085300	CiEll.01G081600	Jr07_10350_p1|Jr07_10360_p1
1127	Elliott	CiEll.01G081500	Chr01	722				CiEll.01G081500
1128	Lakota	CiLak.01G085400	Chr01	722			CiLak.01G085400
1129	Pawnee	CiPaw.01G089400	Chr01	722		CiPaw.01G089400
1130	Walnut	Jr07_10370_p1	Chr01	722					Jr07_10360_p2|Jr07_10370_p1
1131	87MX3	Caril.01G083000	Chr01	723	Caril.01G083000	CiPaw.01G089600	CiLak.01G085500	CiEll.01G081700	Jr07_10390_p1
1132	Walnut	Jr07_10380_p1	Chr01	723					Jr07_10380_p1
1133	87MX3	Caril.01G083100	Chr01	724	Caril.01G083100	CiPaw.01G089700	CiLak.01G085600	CiEll.01G081800	Jr07_10400_p1
1134	Lakota	CiLak.01G085700	Chr01	724			CiLak.01G085700
1135	87MX3	Caril.01G083200	Chr01	725	Caril.01G083200
1136	87MX3	Caril.01G083300	Chr01	726	Caril.01G083300	CiPaw.01G106700
1137	87MX3	Caril.01G083400	Chr01	727	Caril.01G083400	CiPaw.01G089800	CiLak.01G085900	CiEll.01G081900	Jr07_10410_p1
1138	Lakota	CiLak.01G085800	Chr01	727			CiLak.01G085800
1139	87MX3	Caril.01G083500	Chr01	728	Caril.01G083500	CiPaw.01G089900	CiLak.01G086000	CiEll.01G082000
1140	87MX3	Caril.01G083600	Chr01	729	Caril.01G083600
1141	87MX3	Caril.01G083700	Chr01	730	Caril.01G083700	CiPaw.01G090000	CiLak.01G086100	CiEll.01G082100	Jr07_10420_p1
1142	87MX3	Caril.01G083800	Chr01	731	Caril.01G083800	CiPaw.01G090100	CiLak.01G086200	CiEll.01G082200	Jr07_10430_p1
1143	Lakota	CiLak.01G086300	Chr01	731.3333333			CiLak.01G086300
1144	87MX3	Caril.01G083900	Chr01	732	Caril.01G083900	CiPaw.01G090200	CiLak.01G086500	CiEll.01G082300	Jr07_10440_p1
1145	Lakota	CiLak.01G086400	Chr01	732			CiLak.01G086400	CiEll.01G070700
1146	Pawnee	CiPaw.01G090300	Chr01	732.3333333		CiPaw.01G090300
1147	87MX3	Caril.01G084000	Chr01	733	Caril.01G084000	CiPaw.01G090500	CiLak.01G086600	CiEll.01G082400	Jr07_10450_p1
1148	Pawnee	CiPaw.01G090400	Chr01	733		CiPaw.01G090400
1149	87MX3	Caril.01G084100	Chr01	734	Caril.01G084100
1150	87MX3	Caril.01G084200	Chr01	735	Caril.01G084200	CiPaw.01G090700	CiLak.01G086700	CiEll.01G082500	Jr07_10460_p1|Jr07_10470_p1|Jr07_10480_p1|Jr07_10490_p1
1151	Pawnee	CiPaw.01G090600	Chr01	735		CiPaw.01G090600
1152	87MX3	Caril.01G084300	Chr01	736	Caril.01G084300	CiPaw.01G090800	CiLak.01G086900	CiEll.01G082700
1153	87MX3	Caril.01G084400	Chr01	737	Caril.01G084400	CiPaw.01G090900	CiLak.01G087000	CiEll.01G082800	Jr07_10500_p1
1154	87MX3	Caril.01G084500	Chr01	738	Caril.01G084500	CiPaw.01G091000	CiLak.01G087200	CiEll.01G082900	Jr07_10520_p1
1155	Lakota	CiLak.01G087100	Chr01	738			CiLak.01G087100
1156	Walnut	Jr07_10510_p1	Chr01	738					Jr07_10510_p1
1157	87MX3	Caril.01G084600	Chr01	739	Caril.01G084600	CiPaw.01G091100	CiLak.01G087300	CiEll.01G083000	Jr07_10530_p1
1158	87MX3	Caril.01G084700	Chr01	740	Caril.01G084700	CiPaw.01G091200	CiLak.01G087400	CiEll.01G083100	Jr07_10540_p1|Jr07_10550_p1
1159	87MX3	Caril.01G084800	Chr01	741	Caril.01G084800	CiPaw.01G091300	CiLak.01G087600	CiEll.01G083200	Jr07_10560_p1
1160	Lakota	CiLak.01G087500	Chr01	741			CiLak.01G087500
1161	87MX3	Caril.01G084900	Chr01	742	Caril.01G084900			CiEll.01G083400
1162	Elliott	CiEll.01G083300	Chr01	742				CiEll.01G083300
1163	87MX3	Caril.01G085000	Chr01	743	Caril.01G082500|Caril.01G085000|Caril.01G085100|Caril.01G085200|Caril.01G085300|Caril.01G085500	CiPaw.01G091500|CiPaw.01G091600|CiPaw.01G091700	CiLak.01G087700|CiLak.01G087800|CiLak.01G087900|CiLak.01G088000|CiLak.01G088200	CiEll.01G083500|CiEll.01G083600|CiEll.01G083800|CiEll.01G084000
1164	Pawnee	CiPaw.01G091400	Chr01	743		CiPaw.01G091400
1165	Elliott	CiEll.01G083700	Chr01	743.5				CiEll.01G083700
1166	87MX3	Caril.01G085400	Chr01	744	Caril.01G085400		CiLak.01G088100	CiEll.01G083900
1167	Pawnee	CiPaw.01G091800	Chr01	744.2		CiPaw.01G091800	CiLak.01G088300
1168	87MX3	Caril.01G085600	Chr01	745	Caril.01G085600	CiPaw.01G092000	CiLak.01G088600	CiEll.01G084100	Jr07_10570_p1
1169	Lakota	CiLak.01G088500	Chr01	745			CiLak.01G088500
1170	Pawnee	CiPaw.01G091900	Chr01	745		CiPaw.01G091900	CiLak.01G088400
1171	87MX3	Caril.01G085700	Chr01	746	Caril.01G085700	CiPaw.01G092100	CiLak.01G088700	CiEll.01G084200	Jr07_10580_p1|Jr07_10590_p1
1172	87MX3	Caril.01G085800	Chr01	747	Caril.01G085800	CiPaw.01G092200	CiLak.01G088800	CiEll.01G084300	Jr07_10600_p1
1173	87MX3	Caril.01G085900	Chr01	748	Caril.01G085900	CiPaw.01G092300
1174	87MX3	Caril.01G086100	Chr01	749	Caril.01G086100	CiPaw.01G092500	CiLak.01G089000	CiEll.01G084500	Jr07_10620_p1
1175	Walnut	Jr07_10610_p1	Chr01	749					Jr07_10610_p1
1176	87MX3	Caril.01G086000	Chr01	750	Caril.01G086000	CiPaw.01G092400	CiLak.01G088900	CiEll.01G084400
1177	87MX3	Caril.01G086200	Chr01	751	Caril.01G086200|Caril.01G091900		CiLak.01G089200|CiLak.01G094900	CiEll.01G084600
1178	Lakota	CiLak.01G089100	Chr01	751			CiLak.01G089100
1179	87MX3	Caril.01G086300	Chr01	752	Caril.01G086300	CiPaw.01G092700	CiLak.01G089300	CiEll.01G084700	Jr07_10630_p1
1180	87MX3	Caril.01G086400	Chr01	753	Caril.01G086400	CiPaw.01G092800	CiLak.01G089400	CiEll.01G084800	Jr07_10640_p1|Jr07_10650_p1|Jr07_10660_p1
1181	87MX3	Caril.01G086500	Chr01	754	Caril.01G086500	CiPaw.01G092900	CiLak.01G089500	CiEll.01G084900	Jr07_10670_p1
1182	87MX3	Caril.01G086600	Chr01	755	Caril.01G086600	CiPaw.01G093000	CiLak.01G089700	CiEll.01G085000	Jr07_10680_p1
1183	Lakota	CiLak.01G089600	Chr01	755			CiLak.01G089600	CiEll.01G104800
1184	87MX3	Caril.01G086700	Chr01	756	Caril.01G086700	CiPaw.01G093100	CiLak.01G089800	CiEll.01G085100	Jr07_10690_p1|Jr07_10700_p1|Jr07_10710_p1
1185	87MX3	Caril.01G086900	Chr01	757	Caril.01G086900		CiLak.01G090000	CiEll.01G085300
1186	Pawnee	CiPaw.01G093300	Chr01	757		CiPaw.01G093300
1187	87MX3	Caril.01G087000	Chr01	758	Caril.01G086800|Caril.01G087000|Caril.01G087100	CiPaw.01G093200|CiPaw.01G093400|CiPaw.01G093500	CiLak.01G089900|CiLak.01G090100|CiLak.01G090200	CiEll.01G085200|CiEll.01G085400|CiEll.01G085500	Jr07_10720_p1|Jr07_10730_p1|Jr07_10740_p1|Jr07_10750_p1|Jr07_10760_p1|Jr07_10770_p1|Jr07_10780_p1|Jr07_10820_p1|Jr07_10830_p1|Jr07_10840_p1|Jr07_10850_p1
1188	Lakota	CiLak.01G090300	Chr01	758			CiLak.01G090300|CiLak.01G090500
1189	Lakota	CiLak.01G090400	Chr01	758.3333333			CiLak.01G090400
1190	87MX3	Caril.01G087200	Chr01	759	Caril.01G087200	CiPaw.01G093700	CiLak.01G090600	CiEll.01G085600	Jr07_10860_p1
1191	Pawnee	CiPaw.01G093600	Chr01	759		CiPaw.01G084200|CiPaw.01G093600			Jr07_14810_p1|Jr07_17110_p1|Jr07_20090_p1
1192	87MX3	Caril.01G087300	Chr01	760	Caril.01G087300		CiLak.01G090700		Jr07_10870_p1
1193	87MX3	Caril.01G087400	Chr01	761	Caril.01G087400	CiPaw.01G093800	CiLak.01G090800	CiEll.01G085700	Jr07_10880_p1|Jr07_10890_p1
1194	87MX3	Caril.01G087800	Chr01	762	Caril.01G087800				Jr07_19130_p1|Jr07_19140_p1
1195	Elliott	CiEll.01G085900	Chr01	762				CiEll.01G085900
1196	Pawnee	CiPaw.01G094100	Chr01	762.8		CiPaw.01G094100
1197	87MX3	Caril.01G087900	Chr01	763	Caril.01G087500|Caril.01G087600|Caril.01G087700|Caril.01G087900|Caril.01G088600|Caril.01G088700	CiPaw.01G093900|CiPaw.01G094000|CiPaw.01G094400|CiPaw.01G094500	CiLak.01G090900|CiLak.01G091000|CiLak.01G091100|CiLak.01G091500	CiEll.01G085800|CiEll.01G086000|CiEll.01G086100|CiEll.01G086400|CiEll.01G086500	Jr07_10900_p1|Jr07_10930_p1
1198	87MX3	Caril.01G088000	Chr01	764	Caril.01G088000	CiPaw.01G094300	CiLak.01G091300	CiEll.01G086300
1199	Pawnee	CiPaw.01G094200	Chr01	764		CiPaw.01G094200	CiLak.01G091200	CiEll.01G086200
1200	87MX3	Caril.01G088100	Chr01	765	Caril.01G088100			CiEll.01G093100
1201	Walnut	Jr07_10910_p1	Chr01	765					Jr07_10910_p1
1202	Lakota	CiLak.01G091400	Chr01	765.75			CiLak.01G091400
1203	87MX3	Caril.01G088200	Chr01	766	Caril.01G088200			CiEll.01G093000
1204	Walnut	Jr07_10920_p1	Chr01	766					Jr07_10920_p1|Jr07_10940_p1
1205	87MX3	Caril.01G088300	Chr01	767	Caril.01G088300
1206	Pawnee	CiPaw.01G094600	Chr01	767		CiPaw.01G094600	CiLak.01G091600	CiEll.01G086600
1207	Walnut	Jr07_10920_p3	Chr01	767					Jr07_10920_p3
1208	87MX3	Caril.01G088400	Chr01	768	Caril.01G088400
1209	Pawnee	CiPaw.01G094700	Chr01	768		CiPaw.01G094700
1210	87MX3	Caril.01G088500	Chr01	769	Caril.01G088500
1211	Pawnee	CiPaw.01G094800	Chr01	769		CiPaw.01G094800
1212	87MX3	Caril.01G088800	Chr01	770	Caril.01G088800				Jr07_10950_p1
1213	Walnut	Jr07_10960_p1	Chr01	770.3333333					Jr07_10960_p1
1214	87MX3	Caril.01G088900	Chr01	771	Caril.01G088900	CiPaw.01G095000	CiLak.01G091700	CiEll.01G086700	Jr07_10980_p1|Jr07_10990_p1|Jr07_11000_p1
1215	Pawnee	CiPaw.01G094900	Chr01	771		CiPaw.01G094900
1216	Walnut	Jr07_10970_p1	Chr01	771					Jr07_10970_p1
1217	87MX3	Caril.01G089000	Chr01	772	Caril.01G089000	CiPaw.01G095100	CiLak.01G091800	CiEll.01G086800	Jr07_11020_p1
1218	87MX3	Caril.01G089200	Chr01	773	Caril.01G089100|Caril.01G089200	CiPaw.01G095200|CiPaw.01G095300	CiLak.01G091900|CiLak.01G092000	CiEll.01G086900|CiEll.01G087000	Jr07_11030_p1|Jr07_11040_p1|Jr07_11050_p1|Jr07_11060_p1
1219	87MX3	Caril.01G089300	Chr01	774	Caril.01G089300	CiPaw.01G095400	CiLak.01G092100	CiEll.01G087100	Jr07_11070_p1
1220	Walnut	Jr07_11080_p1	Chr01	774.2					Jr07_11080_p1
1221	Walnut	Jr07_11090_p1	Chr01	774.4					Jr07_11090_p1
1222	87MX3	Caril.01G089400	Chr01	775	Caril.01G089400	CiPaw.01G095500	CiLak.01G092200	CiEll.01G087200	Jr07_11120_p1
1223	87MX3	Caril.01G089500	Chr01	776	Caril.01G089500	CiPaw.01G095600	CiLak.01G092300	CiEll.01G087300	Jr07_11130_p1
1224	87MX3	Caril.01G089600	Chr01	777	Caril.01G089600	CiPaw.01G095700	CiLak.01G092400	CiEll.01G087400	Jr07_11140_p1
1225	87MX3	Caril.01G089700	Chr01	778	Caril.01G089700	CiPaw.01G095800	CiLak.01G092500	CiEll.01G087500	Jr07_11150_p1
1226	87MX3	Caril.01G089800	Chr01	779	Caril.01G089800	CiPaw.01G095900	CiLak.01G092700	CiEll.01G087600	Jr07_17860_p1
1227	Lakota	CiLak.01G092600	Chr01	779			CiLak.01G092600
1228	87MX3	Caril.01G089900	Chr01	780	Caril.01G089900	CiPaw.01G096000	CiLak.01G092800	CiEll.01G087700	Jr07_17880_p1
1229	87MX3	Caril.01G090000	Chr01	781	Caril.01G090000	CiPaw.01G096100	CiLak.01G092900	CiEll.01G087800	Jr07_17890_p1|Jr07_17900_p1
1230	87MX3	Caril.01G090100	Chr01	782	Caril.01G090100	CiPaw.01G096200	CiLak.01G093000	CiEll.01G087900	Jr07_17910_p1|Jr07_17920_p1|Jr07_17930_p1
1231	Walnut	Jr07_17870_p1	Chr01	782.3636364					Jr07_17870_p1
1232	87MX3	Caril.01G090200	Chr01	783	Caril.01G090200	CiPaw.01G096300	CiLak.01G093200	CiEll.01G088000	Jr07_17940_p1|Jr07_17950_p1|Jr07_17960_p1
1233	Lakota	CiLak.01G093100	Chr01	783			CiLak.01G093100
1234	Walnut	Jr07_17840_p1	Chr01	783.5454545					Jr07_17840_p1
1235	87MX3	Caril.01G090300	Chr01	784	Caril.01G090300
1236	Walnut	Jr07_17830_p1	Chr01	784.7272727					Jr07_17830_p1|Jr07_18090_p1
1237	Pawnee	CiPaw.01G096600	Chr01	784.9285714		CiPaw.01G096600
1238	87MX3	Caril.01G090400	Chr01	785	Caril.01G090400		CiLak.01G093300
1239	87MX3	Caril.01G090500	Chr01	786	Caril.01G090500		CiLak.01G093400	CiEll.01G088200
1240	Elliott	CiEll.01G088100	Chr01	786				CiEll.01G088100
1241	87MX3	Caril.01G090600	Chr01	787	Caril.01G090600				Jr07_07810_p1|Jr07_09240_p2|Jr07_11630_p1
1242	Walnut	Jr07_17810_p1	Chr01	787.0909091					Jr07_17810_p1
1243	87MX3	Caril.01G090700	Chr01	788	Caril.01G090700
1244	87MX3	Caril.01G090800	Chr01	789	Caril.01G090800		CiLak.01G093500	CiEll.01G088300
1245	Walnut	Jr07_17790_p1	Chr01	789.4545455					Jr07_17790_p1
1246	87MX3	Caril.01G090900	Chr01	790	Caril.01G090900		CiLak.01G101300
1247	Elliott	CiEll.01G088400	Chr01	790				CiEll.01G088400
1248	Walnut	Jr07_17780_p1	Chr01	790.6363636					Jr07_17780_p1|Jr07_18320_p1
1249	87MX3	Caril.01G091000	Chr01	791	Caril.01G091000		CiLak.01G093700
1250	Lakota	CiLak.01G093800	Chr01	791.3333333			CiLak.01G093800
1251	87MX3	Caril.01G091100	Chr01	792	Caril.01G091100	CiPaw.01G097700	CiLak.01G094000	CiEll.01G088600	Jr07_17750_p1
1252	Lakota	CiLak.01G093900	Chr01	792			CiLak.01G093900
1253	Pawnee	CiPaw.01G097600	Chr01	792		CiPaw.01G097500|CiPaw.01G097600
1254	87MX3	Caril.01G091200	Chr01	793	Caril.01G091200	CiPaw.01G097800	CiLak.01G094100	CiEll.01G088700	Jr07_17760_p1|Jr07_17770_p1
1255	87MX3	Caril.01G091300	Chr01	794	Caril.01G091300	CiPaw.01G098000	CiLak.01G094300	CiEll.01G088900	Jr07_17800_p1
1256	Pawnee	CiPaw.01G097900	Chr01	794		CiPaw.01G097900	CiLak.01G094200	CiEll.01G088800
1257	87MX3	Caril.01G091400	Chr01	795	Caril.01G091400	CiPaw.01G098100	CiLak.01G094400	CiEll.01G089000
1258	87MX3	Caril.01G091500	Chr01	796	Caril.01G091500	CiPaw.01G098200	CiLak.01G094500	CiEll.01G089100	Jr07_17820_p2
1259	Pawnee	CiPaw.01G098300	Chr01	796.6666667		CiPaw.01G098300		CiEll.01G079600
1260	87MX3	Caril.01G091600	Chr01	797	Caril.01G091600			CiEll.01G089200
1261	87MX3	Caril.01G091700	Chr01	798	Caril.01G091700	CiPaw.01G098500	CiLak.01G094600	CiEll.01G089300	Jr07_17740_p1
1262	Pawnee	CiPaw.01G098400	Chr01	798		CiPaw.01G098400
1263	87MX3	Caril.01G091800	Chr01	799	Caril.01G091800	CiPaw.01G098600	CiLak.01G094700	CiEll.01G089400	Jr07_17700_p1|Jr07_17710_p1|Jr07_17720_p1
1264	Elliott	CiEll.01G089500	Chr01	799.3333333				CiEll.01G089500
1265	Walnut	Jr07_17680_p1	Chr01	799.3703704					Jr07_17680_p1|Jr07_17690_p1
1266	Lakota	CiLak.01G094800	Chr01	799.5555556			CiLak.01G094800
1267	Walnut	Jr07_17660_p1	Chr01	799.7407407					Jr07_17660_p1
1268	Pawnee	CiPaw.01G098700	Chr01	799.8		CiPaw.01G098700
1269	Walnut	Jr07_17650_p1	Chr01	799.9259259					Jr07_17650_p1
1270	87MX3	Caril.01G092000	Chr01	800	Caril.01G092000			CiEll.01G089700
1271	Elliott	CiEll.01G089600	Chr01	800				CiEll.01G089600
1272	Walnut	Jr07_17640_p1	Chr01	800.1111111					Jr07_17640_p1
1273	Walnut	Jr07_17620_p1	Chr01	800.4814815					Jr07_17620_p1
1274	Pawnee	CiPaw.01G098800	Chr01	800.6		CiPaw.01G098800
1275	Lakota	CiLak.01G095000	Chr01	800.6666667			CiLak.01G095000
1276	Walnut	Jr07_17600_p1	Chr01	800.8518519					Jr07_17600_p1
1277	87MX3	Caril.01G092100	Chr01	801	Caril.01G092100	CiPaw.01G121200			Jr07_11740_p1
1278	Pawnee	CiPaw.01G098900	Chr01	801.4		CiPaw.01G098900
1279	Walnut	Jr07_17570_p1	Chr01	801.4074074					Jr07_17550_p1|Jr07_17560_p1|Jr07_17570_p1|Jr07_17580_p1|Jr07_17590_p1
1280	Lakota	CiLak.01G095200	Chr01	801.7777778			CiLak.01G095200
1281	Walnut	Jr07_17540_p1	Chr01	801.962963					Jr07_17540_p1
1282	87MX3	Caril.01G092200	Chr01	802	Caril.01G092200
1283	Walnut	Jr07_17520_p1	Chr01	802.3333333					Jr07_17520_p1
1284	Walnut	Jr07_17500_p1	Chr01	802.7037037					Jr07_17500_p1
1285	Lakota	CiLak.01G095400	Chr01	802.8888889			CiLak.01G095300|CiLak.01G095400		Jr07_17450_p1
1286	Walnut	Jr07_17490_p1	Chr01	802.8888889					Jr07_16640_p1|Jr07_17490_p1|Jr07_17610_p1|Jr07_17670_p1
1287	87MX3	Caril.01G092300	Chr01	803	Caril.01G092300	CiPaw.01G099100
1288	Pawnee	CiPaw.01G099000	Chr01	803		CiPaw.01G099000
1289	Walnut	Jr07_17480_p1	Chr01	803.0740741					Jr07_17480_p1
1290	Pawnee	CiPaw.01G099200	Chr01	803.3333333		CiPaw.01G099200
1291	Walnut	Jr07_17460_p1	Chr01	803.4444444					Jr07_17460_p1
1292	Walnut	Jr07_17440_p1	Chr01	803.8148148					Jr07_17440_p1
1293	87MX3	Caril.01G092400	Chr01	804	Caril.01G092400	CiPaw.01G099400	CiLak.01G095600	CiEll.01G089900	Jr07_17430_p1
1294	Pawnee	CiPaw.01G099300	Chr01	804		CiPaw.01G099300	CiLak.01G095500	CiEll.01G089800|CiEll.01G105200
1295	87MX3	Caril.01G092500	Chr01	805	Caril.01G092500	CiPaw.01G099500	CiLak.01G095700	CiEll.01G090000	Jr07_17410_p1|Jr07_17420_p1
1296	Walnut	Jr07_17400_p1	Chr01	805.6666667					Jr07_17400_p1
1297	87MX3	Caril.01G092600	Chr01	806	Caril.01G092600	CiPaw.01G099600	CiLak.01G095800	CiEll.01G090100	Jr07_17390_p1
1298	87MX3	Caril.01G092700	Chr01	807	Caril.01G092700	CiPaw.01G099700	CiLak.01G095900	CiEll.01G090200	Jr07_17380_p1
1299	Walnut	Jr07_17370_p1	Chr01	807					Jr07_17370_p1
1300	87MX3	Caril.01G092800	Chr01	808	Caril.01G092800	CiPaw.01G099800	CiLak.01G096000	CiEll.01G090300	Jr07_17330_p1|Jr07_17340_p1|Jr07_17350_p1|Jr07_17360_p1
1301	Lakota	CiLak.01G096100	Chr01	808			CiLak.01G096100	CiEll.01G090400
1302	87MX3	Caril.01G092900	Chr01	809	Caril.01G092900	CiPaw.01G100000	CiLak.01G096200	CiEll.01G090600	Jr07_17320_p1
1303	Elliott	CiEll.01G090500	Chr01	809				CiEll.01G090500
1304	87MX3	Caril.01G093000	Chr01	810	Caril.01G093000	CiPaw.01G100100	CiLak.01G096300	CiEll.01G090700	Jr07_17300_p1|Jr07_17310_p1
1305	87MX3	Caril.01G093100	Chr01	811	Caril.01G093100	CiPaw.01G100300	CiLak.01G096400	CiEll.01G090800
1306	Pawnee	CiPaw.01G100200	Chr01	811		CiPaw.01G100200
1307	87MX3	Caril.01G093200	Chr01	812	Caril.01G093200	CiPaw.01G100400	CiLak.01G096500	CiEll.01G090900	Jr07_17290_p1
1308	87MX3	Caril.01G093300	Chr01	813	Caril.01G093300	CiPaw.01G100500	CiLak.01G096600	CiEll.01G091000	Jr07_17280_p1
1309	87MX3	Caril.01G093400	Chr01	814	Caril.01G093400		CiLak.01G096700
1310	87MX3	Caril.01G093500	Chr01	815	Caril.01G093500	CiPaw.01G100700	CiLak.01G096800	CiEll.01G091100	Jr07_17260_p1
1311	Pawnee	CiPaw.01G100600	Chr01	815		CiPaw.01G100600
1312	87MX3	Caril.01G093600	Chr01	816	Caril.01G093600	CiPaw.01G100800	CiLak.01G096900	CiEll.01G091200	Jr07_17240_p1
1313	Walnut	Jr07_17230_p1	Chr01	816					Jr07_17230_p1
1314	Pawnee	CiPaw.01G100900	Chr01	816.3333333		CiPaw.01G100900
1315	87MX3	Caril.01G093700	Chr01	817	Caril.01G093700	CiPaw.01G101100	CiLak.01G097000	CiEll.01G091300	Jr07_17190_p1|Jr07_17200_p1|Jr07_17210_p1|Jr07_17220_p1
1316	Pawnee	CiPaw.01G101000	Chr01	817		CiPaw.01G101000
1317	Walnut	Jr07_17180_p1	Chr01	817.8					Jr07_17180_p1
1318	87MX3	Caril.01G093800	Chr01	818	Caril.01G093800	CiPaw.01G101200	CiLak.01G097100	CiEll.01G091400	Jr07_17170_p1
1319	87MX3	Caril.01G093900	Chr01	819	Caril.01G093900
1320	87MX3	Caril.01G094000	Chr01	820	Caril.01G094000	CiPaw.01G101300	CiLak.01G097200	CiEll.01G091500	Jr07_17160_p1
1321	87MX3	Caril.01G094100	Chr01	821	Caril.01G094100	CiPaw.01G101400	CiLak.01G097300	CiEll.01G091600	Jr07_17150_p1
1322	87MX3	Caril.01G094200	Chr01	822	Caril.01G094200			CiEll.01G091700
1323	87MX3	Caril.01G094300	Chr01	823	Caril.01G094300	CiPaw.01G101500	CiLak.01G097400	CiEll.01G091800	Jr07_17130_p1|Jr07_17140_p1
1324	Walnut	Jr07_17120_p1	Chr01	823					Jr07_17120_p1
1325	87MX3	Caril.01G094400	Chr01	824	Caril.01G094400	CiPaw.01G101600	CiLak.01G097500	CiEll.01G091900
1326	87MX3	Caril.01G094500	Chr01	825	Caril.01G094500	CiPaw.01G101700	CiLak.01G097600	CiEll.01G092000
1327	87MX3	Caril.01G094600	Chr01	826	Caril.01G094600	CiPaw.01G101800	CiLak.01G097700	CiEll.01G092100	Jr07_17100_p1
1328	Lakota	CiLak.01G097800	Chr01	826.3333333			CiLak.01G097800
1329	87MX3	Caril.01G094700	Chr01	827	Caril.01G094700	CiPaw.01G101900	CiLak.01G098000	CiEll.01G092300	Jr07_17090_p1
1330	Lakota	CiLak.01G097900	Chr01	827			CiLak.01G097900	CiEll.01G092200
1331	87MX3	Caril.01G094800	Chr01	828	Caril.01G094800	CiPaw.01G102000	CiLak.01G098200	CiEll.01G092500	Jr07_17080_p1
1332	Elliott	CiEll.01G092400	Chr01	828				CiEll.01G092400
1333	Lakota	CiLak.01G098100	Chr01	828			CiLak.01G098100
1334	87MX3	Caril.01G094900	Chr01	829	Caril.01G094900	CiPaw.01G102100	CiLak.01G098300	CiEll.01G092600	Jr07_17050_p1|Jr07_17060_p1|Jr07_17070_p1
1335	87MX3	Caril.01G095000	Chr01	830	Caril.01G095000	CiPaw.01G102200	CiLak.01G098400	CiEll.01G092700	Jr07_17030_p1|Jr07_17040_p1
1336	87MX3	Caril.01G095100	Chr01	831	Caril.01G095100	CiPaw.01G102300	CiLak.01G098500	CiEll.01G092800	Jr07_17020_p1
1337	Walnut	Jr07_17010_p1	Chr01	831					Jr07_17010_p1
1338	Elliott	CiEll.01G092900	Chr01	831.25				CiEll.01G092900
1339	Walnut	Jr07_17000_p1	Chr01	831.5					Jr07_17000_p1
1340	Walnut	Jr07_16990_p1	Chr01	831.75					Jr07_16990_p1
1341	87MX3	Caril.01G095200	Chr01	832	Caril.01G095200	CiPaw.01G102400	CiLak.01G098600	CiEll.01G093200	Jr07_16980_p1
1342	Walnut	Jr07_16970_p1	Chr01	832					Jr07_16970_p1
1343	Walnut	Jr07_16960_p1	Chr01	832.6666667					Jr07_16960_p1
1344	87MX3	Caril.01G095300	Chr01	833	Caril.01G095300	CiPaw.01G102500	CiLak.01G098700	CiEll.01G093300	Jr07_16950_p1
1345	87MX3	Caril.01G095400	Chr01	834	Caril.01G095400
1346	87MX3	Caril.01G095500	Chr01	835	Caril.01G095500	CiPaw.01G102600	CiLak.01G098800	CiEll.01G093400	Jr07_16930_p1|Jr07_16940_p1
1347	Walnut	Jr07_16920_p2	Chr01	835					Jr07_16920_p2
1348	87MX3	Caril.01G095600	Chr01	836	Caril.01G095600	CiPaw.01G102800	CiLak.01G098900	CiEll.01G093500
1349	Pawnee	CiPaw.01G102700	Chr01	836		CiPaw.01G102700
1350	87MX3	Caril.01G095700	Chr01	837	Caril.01G095700	CiPaw.01G102900	CiLak.01G099000	CiEll.01G093600	Jr07_16890_p1|Jr07_16900_p1
1351	87MX3	Caril.01G095800	Chr01	838	Caril.01G095800	CiPaw.01G103000	CiLak.01G103700
1352	87MX3	Caril.01G096000	Chr01	839	Caril.01G096000|Caril.01G096300	CiPaw.01G103200	CiLak.01G104100|CiLak.01G104200	CiEll.01G093900
1353	Elliott	CiEll.01G093800	Chr01	839				CiEll.01G093800
1354	87MX3	Caril.01G096200	Chr01	840	Caril.01G095900|Caril.01G096200|Caril.01G096500	CiPaw.01G103100|CiPaw.01G103400	CiLak.01G103500|CiLak.01G103800|CiLak.01G103900	CiEll.01G093700|CiEll.01G094000
1355	87MX3	Caril.01G096400	Chr01	841	Caril.01G096100|Caril.01G096400	CiPaw.01G103300	CiLak.01G103600
1356	87MX3	Caril.01G096600	Chr01	842	Caril.01G096600	CiPaw.01G103500	CiLak.01G103400	CiEll.01G094100	Jr07_16880_p1
1357	87MX3	Caril.01G096700	Chr01	843	Caril.01G096700|Caril.01G096800	CiPaw.01G103600|CiPaw.01G103800	CiLak.01G103200|CiLak.01G103300	CiEll.01G094200	Jr07_16870_p1
1358	Lakota	CiLak.01G099200	Chr01	843.4			CiLak.01G099200
1359	Pawnee	CiPaw.01G103700	Chr01	843.6666667		CiPaw.01G103700
1360	87MX3	Caril.01G096900	Chr01	844	Caril.01G096900
1361	87MX3	Caril.01G097000	Chr01	845	Caril.01G097000	CiPaw.01G103900	CiLak.01G103000	CiEll.01G094400	Jr07_16860_p1
1362	Walnut	Jr07_16850_p1	Chr01	845					Jr07_16850_p1
1363	87MX3	Caril.01G097100	Chr01	846	Caril.01G097100
1364	87MX3	Caril.01G097200	Chr01	847	Caril.01G097200	CiPaw.01G097300|CiPaw.01G104100	CiLak.01G102900	CiEll.01G094600	Jr07_16840_p1
1365	Elliott	CiEll.01G094500	Chr01	847				CiEll.01G094500
1366	Pawnee	CiPaw.01G104000	Chr01	847		CiPaw.01G104000
1367	Walnut	Jr07_16830_p1	Chr01	847					Jr07_16830_p1
1368	87MX3	Caril.01G097300	Chr01	848	Caril.01G097300	CiPaw.01G097100|CiPaw.01G104200	CiLak.01G102700	CiEll.01G094700	Jr07_16820_p1
1369	Walnut	Jr07_16810_p1	Chr01	848					Jr07_16810_p1
1370	Walnut	Jr07_16790_p1	Chr01	848.1111111					Jr07_16720_p1|Jr07_16790_p1
1371	Walnut	Jr07_16780_p1	Chr01	848.1481481					Jr07_16780_p1
1372	Walnut	Jr07_16770_p1	Chr01	848.1851852					Jr07_15250_p1|Jr07_16770_p1
1373	Walnut	Jr07_16740_p1	Chr01	848.2962963					Jr07_16740_p1
1374	Walnut	Jr07_16710_p1	Chr01	848.4074074					Jr07_15510_p1|Jr07_16710_p1|Jr07_17530_p1
1375	Walnut	Jr07_16620_p1	Chr01	848.7407407					Jr07_16600_p1|Jr07_16610_p1|Jr07_16620_p1|Jr07_16630_p1
1376	Walnut	Jr07_16590_p1	Chr01	848.8518519					Jr07_16590_p1
1377	Walnut	Jr07_16580_p1	Chr01	848.8888889					Jr07_16580_p1
1378	Walnut	Jr07_16570_p1	Chr01	848.9259259					Jr07_13680_p1|Jr07_16570_p1
1379	87MX3	Caril.01G097500	Chr01	849	Caril.01G097500	CiPaw.01G096400|CiPaw.01G096900|CiPaw.01G097000|CiPaw.01G104300|CiPaw.01G104800	CiLak.01G102100|CiLak.01G102600	CiEll.01G094800	Jr07_16550_p1|Jr07_16650_p1|Jr07_16660_p1|Jr07_16750_p1
1380	87MX3	Caril.01G097700	Chr01	850	Caril.01G097700	CiPaw.01G096700|CiPaw.01G104400	CiLak.01G102000	CiEll.01G095000|CiEll.01G095300
1381	87MX3	Caril.01G097800	Chr01	851	Caril.01G097800	CiPaw.01G104500		CiEll.01G095100
1382	87MX3	Caril.01G097900	Chr01	852	Caril.01G097900
1383	Elliott	CiEll.01G095200	Chr01	852.25				CiEll.01G095200
1384	Pawnee	CiPaw.01G104600	Chr01	852.25		CiPaw.01G104600
1385	87MX3	Caril.01G098000	Chr01	853	Caril.01G098000		CiLak.01G093600|CiLak.01G129200
1386	Lakota	CiLak.01G099500	Chr01	853			CiLak.01G099500
1387	87MX3	Caril.01G098100	Chr01	854	Caril.01G098100
1388	87MX3	Caril.01G098200	Chr01	855	Caril.01G097600|Caril.01G098200	CiPaw.01G104700		CiEll.01G094900|CiEll.01G095400
1389	87MX3	Caril.01G098300	Chr01	856	Caril.01G098300	CiPaw.01G097400|CiPaw.01G104900	CiLak.01G101900	CiEll.01G095500	Jr07_16530_p1
1390	Lakota	CiLak.01G099600	Chr01	856.2			CiLak.01G099600
1391	87MX3	Caril.01G098400	Chr01	857	Caril.01G098400	CiPaw.01G105000	CiLak.01G101800	CiEll.01G095600	Jr07_16490_p1|Jr07_16500_p1|Jr07_16510_p1|Jr07_16520_p1
1392	87MX3	Caril.01G098600	Chr01	858	Caril.01G098600	CiPaw.01G105200
1393	87MX3	Caril.01G098500	Chr01	859	Caril.01G098500	CiPaw.01G105100	CiLak.01G101700	CiEll.01G095800|CiEll.01G095900	Jr07_16440_p1|Jr07_16440_p2|Jr07_16450_p1|Jr07_16460_p1|Jr07_16470_p1|Jr07_16480_p1
1394	Elliott	CiEll.01G095700	Chr01	859				CiEll.01G095700
1395	87MX3	Caril.01G098700	Chr01	860	Caril.01G098700
1396	87MX3	Caril.01G098800	Chr01	861	Caril.01G098800		CiLak.01G101600	CiEll.01G096000
1397	Walnut	Jr07_16420_p6	Chr01	861					Jr07_16420_p6
1398	87MX3	Caril.01G098900	Chr01	862	Caril.01G098900	CiPaw.01G105300	CiLak.01G101500	CiEll.01G096100	Jr07_16420_p1|Jr07_16430_p1
1399	87MX3	Caril.01G099000	Chr01	863	Caril.01G099000	CiPaw.01G105400	CiLak.01G101200	CiEll.01G096200	Jr07_16410_p1
1400	87MX3	Caril.01G099100	Chr01	864	Caril.01G099100	CiPaw.01G105500	CiLak.01G101100	CiEll.01G096300
1401	Elliott	CiEll.01G096400	Chr01	864.3333333				CiEll.01G096400
1402	87MX3	Caril.01G099200	Chr01	865	Caril.01G099200	CiPaw.01G105700	CiLak.01G100800	CiEll.01G096600	Jr07_16380_p1|Jr07_16390_p1
1403	Pawnee	CiPaw.01G105600	Chr01	865		CiPaw.01G105600
1404	Pawnee	CiPaw.01G105800	Chr01	865.3333333		CiPaw.01G105800
1405	87MX3	Caril.01G099300	Chr01	866	Caril.01G099300	CiPaw.01G106000	CiLak.01G100600	CiEll.01G096700	Jr07_16360_p1|Jr07_16370_p1
1406	Pawnee	CiPaw.01G105900	Chr01	866		CiPaw.01G105900
1407	87MX3	Caril.01G099400	Chr01	867	Caril.01G099400
1408	Elliott	CiEll.01G096800	Chr01	867.3333333				CiEll.01G096800
1409	87MX3	Caril.01G099500	Chr01	868	Caril.01G099500	CiPaw.01G106200	CiLak.01G100400		Jr07_16350_p1
1410	Pawnee	CiPaw.01G106100	Chr01	868		CiPaw.01G106100
1411	87MX3	Caril.01G099600	Chr01	869	Caril.01G099600	CiPaw.01G106400	CiLak.01G100000	CiEll.01G097100	Jr07_16340_p1
1412	87MX3	Caril.01G099700	Chr01	870	Caril.01G099700		CiLak.01G100200	CiEll.01G097000
1413	Lakota	CiLak.01G100100	Chr01	870			CiLak.01G100100
1414	Lakota	CiLak.01G100300	Chr01	870.195122			CiLak.01G100300	CiEll.01G096900
1415	Lakota	CiLak.01G100500	Chr01	870.5853659			CiLak.01G100500
1416	Lakota	CiLak.01G100700	Chr01	870.9756098			CiLak.01G100700
1417	87MX3	Caril.01G099800	Chr01	871	Caril.01G099800	CiPaw.01G106500	CiLak.01G099900	CiEll.01G097200	Jr07_16320_p1|Jr07_16330_p1
1418	Lakota	CiLak.01G100900	Chr01	871.3658537			CiLak.01G100900
1419	Lakota	CiLak.01G101000	Chr01	871.5609756			CiLak.01G101000
1420	87MX3	Caril.01G099900	Chr01	872	Caril.01G099900	CiPaw.01G106600	CiLak.01G099800	CiEll.01G097300	Jr07_16310_p1
1421	Lakota	CiLak.01G101400	Chr01	872.3414634			CiLak.01G101400
1422	Walnut	Jr07_16280_p1	Chr01	872.6					Jr07_16280_p1
1423	Walnut	Jr07_16270_p1	Chr01	872.8					Jr07_16270_p1
1424	87MX3	Caril.01G100000	Chr01	873	Caril.01G100000	CiPaw.01G106800	CiLak.01G099700	CiEll.01G097400	Jr07_16260_p1
1425	Lakota	CiLak.01G102200	Chr01	873.902439			CiLak.01G102200
1426	87MX3	Caril.01G100100	Chr01	874	Caril.01G100100	CiPaw.01G106900		CiEll.01G097500	Jr07_16240_p1|Jr07_16250_p1
1427	Lakota	CiLak.01G102300	Chr01	874.097561			CiLak.01G102300
1428	Lakota	CiLak.01G102400	Chr01	874.2926829			CiLak.01G102400	CiEll.01G088500
1429	Lakota	CiLak.01G102500	Chr01	874.4878049			CiLak.01G102500
1430	87MX3	Caril.01G100200	Chr01	875	Caril.01G100200	CiPaw.01G107000	CiLak.01G099400	CiEll.01G097600	Jr07_16230_p1
1431	Lakota	CiLak.01G102800	Chr01	875.0731707			CiLak.01G102800
1432	Lakota	CiLak.01G103100	Chr01	875.6585366			CiLak.01G103100	CiEll.01G094300
1433	87MX3	Caril.01G100300	Chr01	876	Caril.01G100300	CiPaw.01G107100	CiLak.01G099300	CiEll.01G097800	Jr07_16220_p1
1434	Elliott	CiEll.01G097700	Chr01	876				CiEll.01G097700
1435	87MX3	Caril.01G100400	Chr01	877	Caril.01G100400	CiPaw.01G107200	CiLak.01G099100	CiEll.01G097900	Jr07_16210_p1
1436	Walnut	Jr07_16200_p1	Chr01	877					Jr07_16200_p1|Jr07_17730_p1
1437	Lakota	CiLak.01G104000	Chr01	877.4146341			CiLak.01G104000		Jr07_08870_p1|Jr07_16910_p1|Jr07_17270_p1
1438	87MX3	Caril.01G100500	Chr01	878	Caril.01G100500|Caril.01G100600	CiPaw.01G107300|CiPaw.01G107400	CiLak.01G104300|CiLak.01G104400	CiEll.01G098000|CiEll.01G098100	Jr07_16170_p1|Jr07_16180_p1|Jr07_16190_p1
1439	87MX3	Caril.01G100700	Chr01	879	Caril.01G100700	CiPaw.01G107500	CiLak.01G104500	CiEll.01G098200	Jr07_16160_p1
1440	Walnut	Jr07_16150_p1	Chr01	879					Jr07_16150_p1
1441	87MX3	Caril.01G100800	Chr01	880	Caril.01G100800	CiPaw.01G107600	CiLak.01G104600	CiEll.01G098300	Jr07_16140_p1
1442	87MX3	Caril.01G100900	Chr01	881	Caril.01G100900	CiPaw.01G107700	CiLak.01G104700	CiEll.01G098500	Jr07_16130_p1
1443	Elliott	CiEll.01G098400	Chr01	881				CiEll.01G098400
1444	Walnut	Jr07_16120_p1	Chr01	881					Jr07_16120_p1
1445	87MX3	Caril.01G101000	Chr01	882	Caril.01G101000	CiPaw.01G107800	CiLak.01G104800	CiEll.01G098600	Jr07_16110_p1
1446	87MX3	Caril.01G101100	Chr01	883	Caril.01G101100
1447	87MX3	Caril.01G101200	Chr01	884	Caril.01G101200	CiPaw.01G107900	CiLak.01G104900	CiEll.01G098700	Jr07_16100_p1
1448	87MX3	Caril.01G101300	Chr01	885	Caril.01G101300
1449	87MX3	Caril.01G101400	Chr01	886	Caril.01G101400	CiPaw.01G108100	CiLak.01G105100		Jr07_16090_p1
1450	Lakota	CiLak.01G105000	Chr01	886			CiLak.01G105000
1451	Pawnee	CiPaw.01G108000	Chr01	886		CiPaw.01G108000
1452	87MX3	Caril.01G101500	Chr01	887	Caril.01G101500	CiPaw.01G108200	CiLak.01G105200	CiEll.01G098800	Jr07_16080_p1
1453	87MX3	Caril.01G101600	Chr01	888	Caril.01G101600	CiPaw.01G108300	CiLak.01G105300	CiEll.01G098900	Jr07_16070_p1
1454	87MX3	Caril.01G101700	Chr01	889	Caril.01G101700	CiPaw.01G108500	CiLak.01G105400		Jr07_16060_p1
1455	Pawnee	CiPaw.01G108400	Chr01	889		CiPaw.01G108400
1456	87MX3	Caril.01G101800	Chr01	890	Caril.01G101800	CiPaw.01G108600	CiLak.01G105600	CiEll.01G099000	Jr07_16030_p1|Jr07_16040_p1|Jr07_16050_p1
1457	Lakota	CiLak.01G105500	Chr01	890			CiLak.01G105500
1458	87MX3	Caril.01G101900	Chr01	891	Caril.01G101900	CiPaw.01G108700	CiLak.01G105700	CiEll.01G099100	Jr07_16010_p1|Jr07_16020_p1
1459	87MX3	Caril.01G102000	Chr01	892	Caril.01G102000			CiEll.01G099300
1460	87MX3	Caril.01G102100	Chr01	893	Caril.01G102100	CiPaw.01G108800	CiLak.01G105900	CiEll.01G099400
1461	Lakota	CiLak.01G105800	Chr01	893			CiLak.01G105800	CiEll.01G099200
1462	87MX3	Caril.01G102200	Chr01	894	Caril.01G102200	CiPaw.01G108900	CiLak.01G106000	CiEll.01G099500	Jr07_15960_p1
1463	87MX3	Caril.01G102300	Chr01	895	Caril.01G102300	CiPaw.01G109000	CiLak.01G106100		Jr07_15950_p1
1464	87MX3	Caril.01G102400	Chr01	896	Caril.01G102400	CiPaw.01G109100	CiLak.01G106200	CiEll.01G099600	Jr07_15940_p1
1465	87MX3	Caril.01G102500	Chr01	897	Caril.01G102500	CiPaw.01G109200	CiLak.01G106300	CiEll.01G099700	Jr07_15930_p1
1466	87MX3	Caril.01G102600	Chr01	898	Caril.01G102600	CiPaw.01G109300	CiLak.01G106400	CiEll.01G099800	Jr07_15920_p1
1467	Walnut	Jr07_15910_p1	Chr01	898					Jr07_15910_p1
1468	Walnut	Jr07_15900_p1	Chr01	898.5					Jr07_15900_p1
1469	87MX3	Caril.01G102700	Chr01	899	Caril.01G102700	CiPaw.01G109400	CiLak.01G106500	CiEll.01G099900	Jr07_15880_p1|Jr07_15890_p1
1470	87MX3	Caril.01G102800	Chr01	900	Caril.01G102800			CiEll.01G100000
1471	87MX3	Caril.01G102900	Chr01	901	Caril.01G102900	CiPaw.01G109500	CiLak.01G106600	CiEll.01G100100	Jr07_15870_p1
1472	Pawnee	CiPaw.01G109600	Chr01	901		CiPaw.01G109600
1473	87MX3	Caril.01G103000	Chr01	902	Caril.01G103000	CiPaw.01G109700	CiLak.01G106700	CiEll.01G100200	Jr07_15820_p1|Jr07_15830_p1|Jr07_15840_p1|Jr07_15850_p1|Jr07_15860_p1
1474	87MX3	Caril.01G103100	Chr01	903	Caril.01G103100	CiPaw.01G109800	CiLak.01G106800	CiEll.01G100300	Jr07_15810_p1
1475	87MX3	Caril.01G103200	Chr01	904	Caril.01G103200	CiPaw.01G109900	CiLak.01G107000	CiEll.01G100400	Jr07_15790_p1
1476	Lakota	CiLak.01G106900	Chr01	904			CiLak.01G106900
1477	87MX3	Caril.01G103300	Chr01	905	Caril.01G103300		CiLak.01G107100	CiEll.01G100500
1478	87MX3	Caril.01G103400	Chr01	906	Caril.01G103400	CiPaw.01G110000	CiLak.01G107200	CiEll.01G100600	Jr07_15780_p1
1479	87MX3	Caril.01G103500	Chr01	907	Caril.01G103500	CiPaw.01G110100	CiLak.01G107300	CiEll.01G100700	Jr07_15770_p1
1480	87MX3	Caril.01G103600	Chr01	908	Caril.01G103600	CiPaw.01G110300	CiLak.01G107500	CiEll.01G100800	Jr07_15760_p1
1481	Lakota	CiLak.01G107400	Chr01	908			CiLak.01G107400
1482	87MX3	Caril.01G103700	Chr01	909	Caril.01G103700	CiPaw.01G110400	CiLak.01G107600	CiEll.01G100900	Jr07_15750_p1
1483	87MX3	Caril.01G103900	Chr01	910	Caril.01G103900	CiPaw.01G110500	CiLak.01G107800	CiEll.01G101100	Jr07_15720_p1|Jr07_15730_p1|Jr07_15740_p1
1484	87MX3	Caril.01G104000	Chr01	911	Caril.01G104000
1485	87MX3	Caril.01G104200	Chr01	912	Caril.01G104100|Caril.01G104200		CiLak.01G107900	CiEll.01G101200
1486	Walnut	Jr07_15670_p1	Chr01	912.5					Jr07_15670_p1
1487	87MX3	Caril.01G104300	Chr01	913	Caril.01G104300		CiLak.01G108000
1488	87MX3	Caril.01G104400	Chr01	914	Caril.01G104400|Caril.01G104900	CiPaw.01G110600	CiLak.01G108100	CiEll.01G101300	Jr07_15640_p1|Jr07_15650_p1|Jr07_15660_p1|Jr07_15690_p1|Jr07_15700_p1|Jr07_15970_p1|Jr07_15980_p1|Jr07_15990_p1|Jr07_16000_p1
1489	87MX3	Caril.01G104500	Chr01	915	Caril.01G104500
1490	87MX3	Caril.01G104600	Chr01	916	Caril.01G104600
1491	87MX3	Caril.01G104700	Chr01	917	Caril.01G104700
1492	87MX3	Caril.01G104800	Chr01	918	Caril.01G104800	CiPaw.01G111000	CiLak.01G108400	CiEll.01G101800	Jr07_15230_p1|Jr07_15240_p1|Jr07_15270_p1|Jr07_15340_p1|Jr07_15430_p1|Jr07_15440_p1|Jr07_15470_p1|Jr07_15550_p1
1493	87MX3	Caril.01G105000	Chr01	919	Caril.01G105000	CiPaw.01G110700	CiLak.01G108200	CiEll.01G101400	Jr07_15630_p1
1494	Walnut	Jr07_15620_p1	Chr01	919					Jr07_15620_p1
1495	Walnut	Jr07_15600_p1	Chr01	919.8823529					Jr07_15600_p1
1496	87MX3	Caril.01G105100	Chr01	920	Caril.01G105100	CiPaw.01G110800		CiEll.01G101500
1497	Walnut	Jr07_15590_p1	Chr01	920.1764706					Jr07_15590_p1
1498	Walnut	Jr07_15570_p1	Chr01	920.7647059					Jr07_13990_p1|Jr07_15570_p1|Jr07_16800_p1
1499	87MX3	Caril.01G105200	Chr01	921	Caril.01G105200
1500	Walnut	Jr07_15560_p1	Chr01	921.0588235					Jr07_15560_p1
1501	Walnut	Jr07_15540_p1	Chr01	921.6470588					Jr07_15540_p1|Jr07_15610_p1
1502	87MX3	Caril.01G105400	Chr01	922	Caril.01G105300|Caril.01G105400|Caril.01G105700
1503	Walnut	Jr07_15520_p1	Chr01	922.2352941					Jr07_15520_p1
1504	Pawnee	CiPaw.01G110900	Chr01	922.25		CiPaw.01G110900
1505	Walnut	Jr07_15500_p1	Chr01	922.8235294					Jr07_13260_p1|Jr07_15500_p1|Jr07_15580_p1|Jr07_17510_p1
1506	87MX3	Caril.01G105500	Chr01	923	Caril.01G105500		CiLak.01G095100
1507	Lakota	CiLak.01G108500	Chr01	923.2857143			CiLak.01G108500
1508	Elliott	CiEll.01G101700	Chr01	923.4285714				CiEll.01G101700
1509	87MX3	Caril.01G105600	Chr01	924	Caril.01G105600
1510	Walnut	Jr07_15480_p1	Chr01	924					Jr07_15480_p1|Jr07_15490_p1
1511	Walnut	Jr07_15460_p1	Chr01	924.5882353					Jr07_15460_p1
1512	Lakota	CiLak.01G108600	Chr01	924.7142857			CiLak.01G108600|CiLak.01G108700
1513	Walnut	Jr07_15450_p1	Chr01	924.8823529					Jr07_15450_p1
1514	87MX3	Caril.01G105800	Chr01	925	Caril.01G105800
1515	Walnut	Jr07_15420_p1	Chr01	925.7647059					Jr07_15420_p1
1516	87MX3	Caril.01G105900	Chr01	926	Caril.01G105900
1517	Walnut	Jr07_15410_p1	Chr01	926.0588235					Jr07_12880_p1|Jr07_13200_p1|Jr07_15410_p1|Jr07_15530_p1|Jr07_16690_p1
1518	Walnut	Jr07_15390_p1	Chr01	926.6470588					Jr07_15390_p1
1519	Elliott	CiEll.01G101900	Chr01	926.8571429				CiEll.01G101900
1520	Walnut	Jr07_15380_p1	Chr01	926.9411765					Jr07_15380_p1
1521	87MX3	Caril.01G106000	Chr01	927	Caril.01G106000		CiLak.01G124000	CiEll.01G117000	Jr07_13190_p1|Jr07_13350_p1
1522	Walnut	Jr07_15370_p1	Chr01	927.2352941					Jr07_15370_p1
1523	Walnut	Jr07_15360_p1	Chr01	927.5294118					Jr07_15300_p1|Jr07_15360_p1
1524	Walnut	Jr07_15350_p1	Chr01	927.8235294					Jr07_15290_p1|Jr07_15350_p1
1525	87MX3	Caril.01G106100	Chr01	928	Caril.01G106100
1526	Walnut	Jr07_15320_p1	Chr01	928.7058824					Jr07_15320_p1
1527	87MX3	Caril.01G106200	Chr01	929	Caril.01G103800|Caril.01G106200|Caril.01G106300	CiPaw.01G111200	CiLak.01G107700|CiLak.01G108900	CiEll.01G101000	Jr07_15310_p1
1528	Lakota	CiLak.01G108800	Chr01	929			CiLak.01G108800
1529	Pawnee	CiPaw.01G111100	Chr01	929		CiPaw.01G111100
1530	87MX3	Caril.01G106400	Chr01	930	Caril.01G106400
1531	Pawnee	CiPaw.01G111300	Chr01	930.3333333		CiPaw.01G111300|CiPaw.01G111400	CiLak.01G109000|CiLak.01G109100	CiEll.01G101600
1532	Walnut	Jr07_15280_p1	Chr01	930.3333333					Jr07_15280_p1
1533	87MX3	Caril.01G106500	Chr01	931	Caril.01G106500
1534	87MX3	Caril.01G106700	Chr01	932	Caril.01G106700			CiEll.01G102200
1535	87MX3	Caril.01G106800	Chr01	933	Caril.01G106800	CiPaw.01G111500	CiLak.01G109200	CiEll.01G102300	Jr07_15220_p1
1536	Pawnee	CiPaw.01G111600	Chr01	933.6666667		CiPaw.01G111600
1537	87MX3	Caril.01G106900	Chr01	934	Caril.01G106900		CiLak.01G109300	CiEll.01G102400	Jr07_15210_p1
1538	87MX3	Caril.01G107000	Chr01	935	Caril.01G107000	CiPaw.01G111800	CiLak.01G109500	CiEll.01G102500
1539	Lakota	CiLak.01G109400	Chr01	935			CiLak.01G109400
1540	Pawnee	CiPaw.01G111700	Chr01	935		CiPaw.01G111700
1541	87MX3	Caril.01G107100	Chr01	936	Caril.01G107100	CiPaw.01G111900|CiPaw.01G112000	CiLak.01G109600|CiLak.01G109700	CiEll.01G102600
1542	87MX3	Caril.01G107200	Chr01	937	Caril.01G107200	CiPaw.01G112100	CiLak.01G109800	CiEll.01G102700	Jr07_15180_p1|Jr07_15190_p1
1543	Walnut	Jr07_15170_p1	Chr01	937.6666667					Jr07_14680_p1|Jr07_15170_p1
1544	87MX3	Caril.01G107300	Chr01	938	Caril.01G107300	CiPaw.01G112200	CiLak.01G109900	CiEll.01G102800	Jr07_15160_p1
1545	87MX3	Caril.01G107400	Chr01	939	Caril.01G107400	CiPaw.01G112300	CiLak.01G110000	CiEll.01G102900	Jr07_15150_p1
1546	Walnut	Jr07_15140_p1	Chr01	939					Jr07_15140_p1|Jr07_17990_p1
1547	87MX3	Caril.01G107500	Chr01	940	Caril.01G107500	CiPaw.01G112400	CiLak.01G110100	CiEll.01G103000
1548	87MX3	Caril.01G107600	Chr01	941	Caril.01G107600	CiPaw.01G112500	CiLak.01G110200	CiEll.01G103100	Jr07_15130_p1
1549	87MX3	Caril.01G107700	Chr01	942	Caril.01G107700	CiPaw.01G112700	CiLak.01G110400	CiEll.01G103200	Jr07_15090_p1|Jr07_15100_p1|Jr07_15110_p1|Jr07_15120_p1
1550	Pawnee	CiPaw.01G112600	Chr01	942		CiPaw.01G112600	CiLak.01G110300
1551	87MX3	Caril.01G107900	Chr01	943	Caril.01G107900	CiPaw.01G112900	CiLak.01G110600	CiEll.01G103400	Jr07_15070_p1|Jr07_15080_p1
1552	Walnut	Jr07_15060_p1	Chr01	943.5					Jr07_15060_p1|Jr07_17970_p1
1553	Walnut	Jr07_15050_p1	Chr01	943.75					Jr07_15050_p1
1554	87MX3	Caril.01G108000	Chr01	944	Caril.01G108000	CiPaw.01G113000	CiLak.01G110700	CiEll.01G103500	Jr07_15040_p1
1555	Walnut	Jr07_15030_p1	Chr01	944					Jr07_15030_p1
1556	87MX3	Caril.01G108100	Chr01	945	Caril.01G108100	CiPaw.01G113100	CiLak.01G110800	CiEll.01G103600
1557	87MX3	Caril.01G108200	Chr01	946	Caril.01G108200	CiPaw.01G113200	CiLak.01G110900	CiEll.01G103700	Jr07_15020_p1
1558	Walnut	Jr07_15010_p1	Chr01	946					Jr07_15010_p1
1559	Elliott	CiEll.01G103800	Chr01	946.6666667				CiEll.01G103800
1560	Walnut	Jr07_15000_p1	Chr01	946.6666667					Jr07_15000_p1
1561	87MX3	Caril.01G108300	Chr01	947	Caril.01G108300	CiPaw.01G113300	CiLak.01G111000		Jr07_14990_p1
1562	87MX3	Caril.01G108400	Chr01	948	Caril.01G108400	CiPaw.01G113500	CiLak.01G111200	CiEll.01G104000	Jr07_14980_p1
1563	Pawnee	CiPaw.01G113400	Chr01	948		CiPaw.01G113400	CiLak.01G111100	CiEll.01G103900
1564	87MX3	Caril.01G108500	Chr01	949	Caril.01G108500	CiPaw.01G113600	CiLak.01G111300	CiEll.01G104100
1565	87MX3	Caril.01G108600	Chr01	950	Caril.01G108600	CiPaw.01G113700	CiLak.01G111500	CiEll.01G104200	Jr07_14960_p1|Jr07_14970_p1
1566	Lakota	CiLak.01G111400	Chr01	950			CiLak.01G111400
1567	87MX3	Caril.01G108700	Chr01	951	Caril.01G108700	CiPaw.01G113800	CiLak.01G111600	CiEll.01G104300	Jr07_14950_p1
1568	87MX3	Caril.01G108800	Chr01	952	Caril.01G108800	CiPaw.01G113900	CiLak.01G111700	CiEll.01G104400	Jr07_14920_p1|Jr07_14930_p1|Jr07_14940_p1
1569	87MX3	Caril.01G108900	Chr01	953	Caril.01G108900	CiPaw.01G114000	CiLak.01G111800	CiEll.01G104500	Jr07_14910_p1
1570	87MX3	Caril.01G109000	Chr01	954	Caril.01G109000	CiPaw.01G114100	CiLak.01G111900	CiEll.01G104600	Jr07_14900_p1
1571	87MX3	Caril.01G109100	Chr01	955	Caril.01G109100
1572	Walnut	Jr07_14860_p1	Chr01	955					Jr07_14860_p1
1573	87MX3	Caril.01G109200	Chr01	956	Caril.01G107800|Caril.01G109200|Caril.01G109300|Caril.01G109500|Caril.01G109600|Caril.01G109700	CiPaw.01G112800|CiPaw.01G114200|CiPaw.01G114300|CiPaw.01G114400|CiPaw.01G114500|CiPaw.01G114600	CiLak.01G110500|CiLak.01G112000|CiLak.01G112100|CiLak.01G112200|CiLak.01G112300|CiLak.01G112400	CiEll.01G103300|CiEll.01G104700|CiEll.01G104900|CiEll.01G105000|CiEll.01G105100|CiEll.01G105300	Jr07_14820_p1|Jr07_14830_p1|Jr07_14840_p1|Jr07_14850_p1|Jr07_14870_p1|Jr07_14890_p1
1574	87MX3	Caril.01G109800	Chr01	957	Caril.01G109800
1575	87MX3	Caril.01G110000	Chr01	958	Caril.01G110000			CiEll.01G105400
1576	87MX3	Caril.01G110100	Chr01	959	Caril.01G110100	CiPaw.01G114800	CiLak.01G112600	CiEll.01G105500	Jr07_14800_p1
1577	Pawnee	CiPaw.01G114700	Chr01	959		CiPaw.01G114700	CiLak.01G112500
1578	87MX3	Caril.01G110200	Chr01	960	Caril.01G110200	CiPaw.01G114900	CiLak.01G112700	CiEll.01G105600	Jr07_14790_p1
1579	87MX3	Caril.01G110300	Chr01	961	Caril.01G110300	CiPaw.01G115000	CiLak.01G112800	CiEll.01G105700	Jr07_14780_p1
1580	87MX3	Caril.01G110400	Chr01	962	Caril.01G110400	CiPaw.01G115100	CiLak.01G112900	CiEll.01G105900	Jr07_14740_p1|Jr07_14750_p1|Jr07_14770_p1
1581	Elliott	CiEll.01G105800	Chr01	962				CiEll.01G105800
1582	Walnut	Jr07_14760_p1	Chr01	962					Jr07_14760_p1
1583	87MX3	Caril.01G110500	Chr01	963	Caril.01G110500	CiPaw.01G115200	CiLak.01G113000	CiEll.01G106000	Jr07_14730_p1
1584	87MX3	Caril.01G110600	Chr01	964	Caril.01G110600	CiPaw.01G115300	CiLak.01G113100	CiEll.01G106100	Jr07_14710_p1
1585	Walnut	Jr07_14720_p1	Chr01	964					Jr07_14720_p1
1586	87MX3	Caril.01G110700	Chr01	965	Caril.01G110700	CiPaw.01G115500	CiLak.01G113200	CiEll.01G106200	Jr07_14700_p1
1587	Pawnee	CiPaw.01G115400	Chr01	965		CiPaw.01G115400
1588	87MX3	Caril.01G110800	Chr01	966	Caril.01G110800	CiPaw.01G115600	CiLak.01G113300	CiEll.01G106300
1589	87MX3	Caril.01G110900	Chr01	967	Caril.01G110900	CiPaw.01G115700	CiLak.01G113400	CiEll.01G106400	Jr07_14690_p1
1590	87MX3	Caril.01G111000	Chr01	968	Caril.01G111000	CiPaw.01G115800	CiLak.01G113500	CiEll.01G106500
1591	87MX3	Caril.01G111100	Chr01	969	Caril.01G111100	CiPaw.01G115900	CiLak.01G113600	CiEll.01G106600
1592	Pawnee	CiPaw.01G116000	Chr01	969.6666667		CiPaw.01G116000|CiPaw.01G116100
1593	87MX3	Caril.01G111200	Chr01	970	Caril.01G111200|Caril.01G113900	CiPaw.01G140000	CiLak.01G108300		Jr07_12260_p1
1594	Walnut	Jr07_14670_p3	Chr01	970					Jr07_14670_p3
1595	87MX3	Caril.01G111500	Chr01	971	Caril.01G111500	CiPaw.01G116200|CiPaw.01G143000	CiLak.01G114000	CiEll.01G106900
1596	Lakota	CiLak.01G113900	Chr01	971			CiLak.01G113900		Jr07_15400_p1|Jr07_16300_p1
1597	87MX3	Caril.01G111600	Chr01	972	Caril.01G111600
1598	87MX3	Caril.01G111800	Chr01	973	Caril.01G111800	CiPaw.01G116400	CiLak.01G114200	CiEll.01G107100	Jr07_14640_p1|Jr07_14650_p1
1599	Pawnee	CiPaw.01G116300	Chr01	973		CiPaw.01G116300
1600	Walnut	Jr07_14630_p1	Chr01	973					Jr07_14630_p1
1601	87MX3	Caril.01G111900	Chr01	974	Caril.01G111900	CiPaw.01G116500	CiLak.01G114300	CiEll.01G107200	Jr07_14620_p1
1602	87MX3	Caril.01G112000	Chr01	975	Caril.01G112000	CiPaw.01G116600	CiLak.01G114400	CiEll.01G107300	Jr07_14610_p1
1603	87MX3	Caril.01G112100	Chr01	976	Caril.01G112100	CiPaw.01G116700	CiLak.01G114500	CiEll.01G107400	Jr07_14600_p1
1604	87MX3	Caril.01G112200	Chr01	977	Caril.01G112200	CiPaw.01G116800	CiLak.01G114600	CiEll.01G107500	Jr07_14590_p1
1605	87MX3	Caril.01G112400	Chr01	978	Caril.01G112300|Caril.01G112400|Caril.01G112500	CiPaw.01G116900	CiLak.01G114700	CiEll.01G107600|CiEll.01G107700
1606	87MX3	Caril.01G112600	Chr01	979	Caril.01G112600	CiPaw.01G117000	CiLak.01G114800	CiEll.01G107800	Jr07_14580_p1
1607	87MX3	Caril.01G112700	Chr01	980	Caril.01G112700	CiPaw.01G117100	CiLak.01G114900	CiEll.01G107900	Jr07_14570_p1
1608	87MX3	Caril.01G112800	Chr01	981	Caril.01G112800	CiPaw.01G117200	CiLak.01G115000	CiEll.01G108000	Jr07_14550_p1|Jr07_14560_p1
1609	87MX3	Caril.01G112900	Chr01	982	Caril.01G112900	CiPaw.01G117300		CiEll.01G108200	Jr07_14540_p1
1610	Elliott	CiEll.01G108100	Chr01	982				CiEll.01G108100
1611	Walnut	Jr07_14530_p1	Chr01	982					Jr07_14530_p1
1612	87MX3	Caril.01G113000	Chr01	983	Caril.01G113000	CiPaw.01G117400	CiLak.01G115200	CiEll.01G108300	Jr07_14520_p1
1613	Lakota	CiLak.01G115100	Chr01	983			CiLak.01G115100
1614	87MX3	Caril.01G113100	Chr01	984	Caril.01G113100	CiPaw.01G117500	CiLak.01G115300	CiEll.01G108400
1615	87MX3	Caril.01G113200	Chr01	985	Caril.01G113200	CiPaw.01G117600	CiLak.01G115400	CiEll.01G108500	Jr07_14510_p1
1616	87MX3	Caril.01G113300	Chr01	986	Caril.01G113300	CiPaw.01G117700	CiLak.01G115500	CiEll.01G108600	Jr07_14490_p1|Jr07_14500_p1
1617	87MX3	Caril.01G113400	Chr01	987	Caril.01G113400	CiPaw.01G117800	CiLak.01G115600	CiEll.01G108700	Jr07_14480_p1
1618	87MX3	Caril.01G113500	Chr01	988	Caril.01G113500	CiPaw.01G117900	CiLak.01G115800	CiEll.01G108800
1619	Lakota	CiLak.01G115700	Chr01	988			CiLak.01G115700
1620	87MX3	Caril.01G113600	Chr01	989	Caril.01G113600	CiPaw.01G118000	CiLak.01G115900	CiEll.01G108900	Jr07_14470_p1
1621	87MX3	Caril.01G113700	Chr01	990	Caril.01G113700	CiPaw.01G118100	CiLak.01G116000	CiEll.01G109000	Jr07_14450_p1|Jr07_14460_p1
1622	87MX3	Caril.01G113800	Chr01	991	Caril.01G113800	CiPaw.01G118200	CiLak.01G116100	CiEll.01G109100	Jr07_14440_p1
1623	Walnut	Jr07_14430_p1	Chr01	991					Jr07_14430_p1
1624	87MX3	Caril.01G114000	Chr01	992	Caril.01G114000	CiPaw.01G118300	CiLak.01G116200	CiEll.01G109300
1625	Elliott	CiEll.01G109200	Chr01	992				CiEll.01G109200
1626	Walnut	Jr07_14420_p1	Chr01	992.3333333					Jr07_14420_p1
1627	87MX3	Caril.01G114100	Chr01	993	Caril.01G114100	CiPaw.01G118400	CiLak.01G116300	CiEll.01G109400	Jr07_14410_p1
1628	87MX3	Caril.01G114200	Chr01	994	Caril.01G114200	CiPaw.01G118500	CiLak.01G116400	CiEll.01G109500	Jr07_14400_p1
1629	87MX3	Caril.01G114300	Chr01	995	Caril.01G114300		CiLak.01G116500	CiEll.01G109700
1630	Elliott	CiEll.01G109600	Chr01	995				CiEll.01G109600
1631	87MX3	Caril.01G114400	Chr01	996	Caril.01G114400	CiPaw.01G118600	CiLak.01G116600	CiEll.01G109900	Jr07_14380_p1
1632	Elliott	CiEll.01G109800	Chr01	996				CiEll.01G109800
1633	87MX3	Caril.01G114500	Chr01	997	Caril.01G114500	CiPaw.01G118800	CiLak.01G116700	CiEll.01G110000	Jr07_14370_p1
1634	87MX3	Caril.01G114600	Chr01	998	Caril.01G114600
1635	87MX3	Caril.01G114700	Chr01	999	Caril.01G114700	CiPaw.01G118900	CiLak.01G116800	CiEll.01G110100	Jr07_14340_p1|Jr07_14350_p1|Jr07_14360_p1
1636	Walnut	Jr07_14290_p1	Chr01	999.6					Jr07_14290_p1
1637	Walnut	Jr07_14260_p1	Chr01	999.9					Jr07_14260_p1|Jr07_14300_p1
1638	87MX3	Caril.01G114800	Chr01	1000	Caril.01G114800|Caril.01G114900	CiPaw.01G119100|CiPaw.01G119300	CiLak.01G116900|CiLak.01G117000	CiEll.01G110200|CiEll.01G110300	Jr07_14250_p1|Jr07_14280_p1|Jr07_14320_p1|Jr07_14330_p1
1639	Pawnee	CiPaw.01G119000	Chr01	1000		CiPaw.01G119000			Jr07_14270_p1|Jr07_14310_p1
1640	Walnut	Jr07_14240_p1	Chr01	1000					Jr07_14240_p1
1641	Pawnee	CiPaw.01G119200	Chr01	1000.25		CiPaw.01G119200
1642	Lakota	CiLak.01G117100	Chr01	1000.4			CiLak.01G117100
1643	87MX3	Caril.01G115000	Chr01	1001	Caril.01G115000	CiPaw.01G119500	CiLak.01G117400	CiEll.01G110600	Jr07_14220_p1|Jr07_14230_p1
1644	Lakota	CiLak.01G117300	Chr01	1001			CiLak.01G117300	CiEll.01G110500
1645	Pawnee	CiPaw.01G119400	Chr01	1001		CiPaw.01G119400	CiLak.01G117200	CiEll.01G110400
1646	Walnut	Jr07_14210_p1	Chr01	1001.4					Jr07_14180_p1|Jr07_14190_p1|Jr07_14200_p1|Jr07_14210_p1
1647	87MX3	Caril.01G115100	Chr01	1002	Caril.01G115100	CiPaw.01G119600	CiLak.01G117500	CiEll.01G110700	Jr07_14170_p1
1648	87MX3	Caril.01G115200	Chr01	1003	Caril.01G115200	CiPaw.01G119700	CiLak.01G117600	CiEll.01G110800	Jr07_14150_p1|Jr07_14160_p1
1649	87MX3	Caril.01G115300	Chr01	1004	Caril.01G115300	CiPaw.01G119800	CiLak.01G117700	CiEll.01G110900
1650	87MX3	Caril.01G115400	Chr01	1005	Caril.01G115400	CiPaw.01G119900	CiLak.01G117800	CiEll.01G111000	Jr07_14130_p1|Jr07_14140_p1
1651	87MX3	Caril.01G115500	Chr01	1006	Caril.01G115500	CiPaw.01G120000	CiLak.01G117900	CiEll.01G111100	Jr07_14120_p1
1652	87MX3	Caril.01G115600	Chr01	1007	Caril.01G115600	CiPaw.01G120100	CiLak.01G118000	CiEll.01G111200	Jr07_14110_p1
1653	87MX3	Caril.01G115700	Chr01	1008	Caril.01G115700	CiPaw.01G120200	CiLak.01G118100	CiEll.01G111300	Jr07_14100_p1
1654	87MX3	Caril.01G115800	Chr01	1009	Caril.01G115800	CiPaw.01G120300	CiLak.01G118200	CiEll.01G111400	Jr07_14090_p1
1655	87MX3	Caril.01G115900	Chr01	1010	Caril.01G115900	CiPaw.01G120400	CiLak.01G118300	CiEll.01G111500	Jr07_14070_p1|Jr07_14080_p1
1656	87MX3	Caril.01G116000	Chr01	1011	Caril.01G116000	CiPaw.01G120500	CiLak.01G118400	CiEll.01G111600
1657	87MX3	Caril.01G116100	Chr01	1012	Caril.01G116100	CiPaw.01G120700	CiLak.01G118500	CiEll.01G111700	Jr07_14060_p1
1658	Pawnee	CiPaw.01G120600	Chr01	1012		CiPaw.01G120600
1659	87MX3	Caril.01G116200	Chr01	1013	Caril.01G116200	CiPaw.01G120800	CiLak.01G118600	CiEll.01G111800
1660	87MX3	Caril.01G116300	Chr01	1014	Caril.01G116300	CiPaw.01G120900	CiLak.01G118700	CiEll.01G111900	Jr07_14050_p1
1661	87MX3	Caril.01G116400	Chr01	1015	Caril.01G116400	CiPaw.01G121000	CiLak.01G118800	CiEll.01G112000	Jr07_14040_p1
1662	87MX3	Caril.01G116500	Chr01	1016	Caril.01G116500	CiPaw.01G121100	CiLak.01G118900	CiEll.01G112100	Jr07_14000_p1|Jr07_14010_p1
1663	87MX3	Caril.01G116600	Chr01	1017	Caril.01G116600
1664	87MX3	Caril.01G116700	Chr01	1018	Caril.01G116700	CiPaw.01G121300	CiLak.01G119100	CiEll.01G112300	Jr07_13960_p1|Jr07_13970_p1|Jr07_13980_p1
1665	Elliott	CiEll.01G112200	Chr01	1018				CiEll.01G112200
1666	Lakota	CiLak.01G119000	Chr01	1018			CiLak.01G119000
1667	87MX3	Caril.01G116800	Chr01	1019	Caril.01G116800	CiPaw.01G121500	CiLak.01G119200	CiEll.01G112400	Jr07_13950_p1
1668	Pawnee	CiPaw.01G121400	Chr01	1019		CiPaw.01G106300|CiPaw.01G121400		CiEll.01G117300|CiEll.01G117400
1669	87MX3	Caril.01G116900	Chr01	1020	Caril.01G116900	CiPaw.01G121600	CiLak.01G119300	CiEll.01G112500	Jr07_13930_p1|Jr07_13940_p1
1670	87MX3	Caril.01G117000	Chr01	1021	Caril.01G117000	CiPaw.01G121700	CiLak.01G119400	CiEll.01G112600	Jr07_13900_p1|Jr07_13910_p1|Jr07_13920_p1
1671	87MX3	Caril.01G117100	Chr01	1022	Caril.01G117100	CiPaw.01G121800
1672	87MX3	Caril.01G117200	Chr01	1023	Caril.01G117200	CiPaw.01G121900	CiLak.01G119500	CiEll.01G112700	Jr07_13870_p1|Jr07_13880_p1
1673	Walnut	Jr07_13890_p1	Chr01	1023					Jr07_13890_p1
1674	87MX3	Caril.01G117300	Chr01	1024	Caril.01G117300	CiPaw.01G122000	CiLak.01G119600	CiEll.01G112800	Jr07_13860_p1
1675	87MX3	Caril.01G117400	Chr01	1025	Caril.01G117400	CiPaw.01G122100	CiLak.01G119700	CiEll.01G112900	Jr07_13840_p1
1676	Walnut	Jr07_13850_p1	Chr01	1025					Jr07_13850_p1
1677	Walnut	Jr07_13820_p1	Chr01	1025.75					Jr07_13820_p1|Jr07_13830_p1
1678	87MX3	Caril.01G117500	Chr01	1026	Caril.01G117500	CiPaw.01G122300	CiLak.01G119800	CiEll.01G113100	Jr07_13810_p1
1679	Pawnee	CiPaw.01G122200	Chr01	1026		CiPaw.01G122200		CiEll.01G113000
1680	87MX3	Caril.01G117600	Chr01	1027	Caril.01G117600	CiPaw.01G122400	CiLak.01G119900	CiEll.01G113200	Jr07_13800_p1
1681	87MX3	Caril.01G117700	Chr01	1028	Caril.01G117700
1682	87MX3	Caril.01G117800	Chr01	1029	Caril.01G117800	CiPaw.01G122500	CiLak.01G120000	CiEll.01G113300	Jr07_13790_p1
1683	Walnut	Jr07_13780_p1	Chr01	1029					Jr07_13780_p1
1684	87MX3	Caril.01G117900	Chr01	1030	Caril.01G117900	CiPaw.01G122600	CiLak.01G120100	CiEll.01G113400
1685	87MX3	Caril.01G118000	Chr01	1031	Caril.01G118000		CiLak.01G120200	CiEll.01G113500
1686	87MX3	Caril.01G118100	Chr01	1032	Caril.01G118100
1687	87MX3	Caril.01G118200	Chr01	1033	Caril.01G118200	CiPaw.01G122700	CiLak.01G120400	CiEll.01G113600	Jr07_13770_p1
1688	Lakota	CiLak.01G120300	Chr01	1033			CiLak.01G120300
1689	87MX3	Caril.01G118300	Chr01	1034	Caril.01G118300	CiPaw.01G122800	CiLak.01G120500	CiEll.01G113700	Jr07_13760_p1
1690	87MX3	Caril.01G118400	Chr01	1035	Caril.01G118400
1691	Walnut	Jr07_13730_p1	Chr01	1035.25					Jr07_13730_p1
1692	87MX3	Caril.01G118500	Chr01	1036	Caril.01G118500	CiPaw.01G123000	CiLak.01G120700	CiEll.01G113900
1693	Pawnee	CiPaw.01G122900	Chr01	1036		CiPaw.01G122900	CiLak.01G120600	CiEll.01G113800	Jr07_13740_p1|Jr07_13750_p1
1694	Walnut	Jr07_13710_p1	Chr01	1036.083333					Jr07_13690_p1|Jr07_13710_p1|Jr07_13720_p1
1695	Pawnee	CiPaw.01G123100	Chr01	1036.4		CiPaw.01G123100
1696	Walnut	Jr07_13700_p1	Chr01	1036.5					Jr07_13700_p1
1697	87MX3	Caril.01G118700	Chr01	1037	Caril.01G118600|Caril.01G118700|Caril.01G118800	CiPaw.01G123200|CiPaw.01G123300|CiPaw.01G123400	CiLak.01G120800|CiLak.01G120900|CiLak.01G121000	CiEll.01G114000|CiEll.01G114100|CiEll.01G114200	Jr07_13570_p1|Jr07_13650_p1|Jr07_13660_p1
1698	87MX3	Caril.01G118900	Chr01	1038	Caril.01G118900|Caril.01G121700	CiPaw.01G123500	CiLak.01G121100	CiEll.01G114300|CiEll.01G118100|CiEll.01G118300	Jr07_13300_p1
1699	87MX3	Caril.01G119000	Chr01	1039	Caril.01G119000	CiPaw.01G123600	CiLak.01G121200	CiEll.01G114400	Jr07_13640_p1
1700	Walnut	Jr07_13630_p1	Chr01	1039					Jr07_13630_p1
1701	87MX3	Caril.01G119100	Chr01	1040	Caril.01G119100	CiPaw.01G123800	CiLak.01G121300	CiEll.01G114500	Jr07_13620_p1
1702	Pawnee	CiPaw.01G123700	Chr01	1040		CiPaw.01G099900|CiPaw.01G123700
1703	87MX3	Caril.01G119400	Chr01	1041	Caril.01G119400|Caril.01G119800	CiPaw.01G124200	CiLak.01G121700	CiEll.01G114900|CiEll.01G115300
1704	Lakota	CiLak.01G121600	Chr01	1041			CiLak.01G121600	CiEll.01G115200
1705	Lakota	CiLak.01G121800	Chr01	1041.666667			CiLak.01G121800	CiEll.01G115100
1706	87MX3	Caril.01G119600	Chr01	1042	Caril.01G119600
1707	Walnut	Jr07_13600_p1	Chr01	1042					Jr07_13600_p1
1708	87MX3	Caril.01G119900	Chr01	1043	Caril.01G119200|Caril.01G119300|Caril.01G119500|Caril.01G119900|Caril.01G120100|Caril.01G120400	CiPaw.01G123900|CiPaw.01G124000|CiPaw.01G124100|CiPaw.01G124300|CiPaw.01G124500|CiPaw.01G124600	CiLak.01G121400|CiLak.01G121500|CiLak.01G122000|CiLak.01G122200|CiLak.01G122400|CiLak.01G122500	CiEll.01G114600|CiEll.01G114700|CiEll.01G115000|CiEll.01G115500	Jr07_13560_p1|Jr07_13580_p1|Jr07_13610_p1
1709	Walnut	Jr07_13590_p1	Chr01	1043					Jr07_13590_p1
1710	87MX3	Caril.01G120000	Chr01	1044	Caril.01G119700|Caril.01G120000		CiLak.01G121900|CiLak.01G122100	CiEll.01G114800
1711	87MX3	Caril.01G120200	Chr01	1045	Caril.01G120200	CiPaw.01G124400	CiLak.01G122300
1712	87MX3	Caril.01G120300	Chr01	1046	Caril.01G120300			CiEll.01G115400
1713	87MX3	Caril.01G120500	Chr01	1047	Caril.01G120500	CiPaw.01G124700	CiLak.01G122600	CiEll.01G115600	Jr07_13550_p1
1714	87MX3	Caril.01G120600	Chr01	1048	Caril.01G120600	CiPaw.01G124800	CiLak.01G122700	CiEll.01G115700	Jr07_13540_p1
1715	87MX3	Caril.01G120700	Chr01	1049	Caril.01G120700	CiPaw.01G124900	CiLak.01G122800	CiEll.01G115800	Jr07_13530_p1
1716	87MX3	Caril.01G120800	Chr01	1050	Caril.01G120800	CiPaw.01G125000	CiLak.01G122900	CiEll.01G115900	Jr07_13500_p1|Jr07_13510_p1|Jr07_13510_p2|Jr07_13520_p1
1717	87MX3	Caril.01G120900	Chr01	1051	Caril.01G120900	CiPaw.01G125100	CiLak.01G123100	CiEll.01G116000	Jr07_13490_p1
1718	Lakota	CiLak.01G123000	Chr01	1051			CiLak.01G123000
1719	87MX3	Caril.01G121000	Chr01	1052	Caril.01G121000			CiEll.01G116100
1720	87MX3	Caril.01G121100	Chr01	1053	Caril.01G121100	CiPaw.01G125300	CiLak.01G123300	CiEll.01G116200	Jr07_13480_p1
1721	Pawnee	CiPaw.01G125200	Chr01	1053		CiPaw.01G125200	CiLak.01G123200
1722	87MX3	Caril.01G121200	Chr01	1054	Caril.01G121200	CiPaw.01G125400	CiLak.01G123400	CiEll.01G116300	Jr07_13470_p1
1723	Walnut	Jr07_13460_p1	Chr01	1054					Jr07_13360_p1|Jr07_13460_p1
1724	87MX3	Caril.01G121300	Chr01	1055	Caril.01G121300	CiPaw.01G125500	CiLak.01G123500	CiEll.01G116400
1725	Walnut	Jr07_13450_p1	Chr01	1055.333333					Jr07_13450_p1
1726	87MX3	Caril.01G121400	Chr01	1056	Caril.01G121400	CiPaw.01G125600	CiLak.01G123600	CiEll.01G116500	Jr07_13440_p1
1727	87MX3	Caril.01G121500	Chr01	1057	Caril.01G121500	CiPaw.01G125700	CiLak.01G123700	CiEll.01G116600	Jr07_13430_p1
1728	87MX3	Caril.01G121600	Chr01	1058	Caril.01G121600	CiPaw.01G125800	CiLak.01G123800	CiEll.01G116700	Jr07_13400_p1|Jr07_13410_p1
1729	Walnut	Jr07_13380_p1	Chr01	1058.15					Jr07_13380_p1
1730	Walnut	Jr07_13330_p1	Chr01	1058.4					Jr07_13330_p1
1731	Lakota	CiLak.01G124100	Chr01	1058.6			CiLak.01G124100	CiEll.01G117100|CiEll.01G117600	Jr07_13340_p1
1732	Walnut	Jr07_13290_p4	Chr01	1058.6					Jr07_13290_p4|Jr07_13320_p3
1733	Walnut	Jr07_13270_p1	Chr01	1058.7					Jr07_13270_p1
1734	Walnut	Jr07_13240_p1	Chr01	1058.85					Jr07_13240_p1
1735	Walnut	Jr07_13230_p1	Chr01	1058.9					Jr07_13230_p1
1736	87MX3	Caril.01G121800	Chr01	1059	Caril.01G106600|Caril.01G121800|Caril.01G121900|Caril.01G122200		CiLak.01G124300|CiLak.01G124400|CiLak.01G124500	CiEll.01G102100|CiEll.01G116900|CiEll.01G117200|CiEll.01G117800|CiEll.01G117900|CiEll.01G118000|CiEll.01G118200	Jr07_13210_p1|Jr07_13220_p1|Jr07_13250_p1|Jr07_13280_p1|Jr07_13370_p1|Jr07_13390_p1|Jr07_15260_p1
1737	87MX3	Caril.01G122000	Chr01	1060	Caril.01G122000		CiLak.01G124200	CiEll.01G117500
1738	Lakota	CiLak.01G124600	Chr01	1060.5			CiLak.01G124600
1739	Elliott	CiEll.01G117700	Chr01	1060.888889				CiEll.01G117700
1740	87MX3	Caril.01G122100	Chr01	1061	Caril.01G122100
1741	Lakota	CiLak.01G124700	Chr01	1061			CiLak.01G124700
1742	87MX3	Caril.01G122300	Chr01	1062	Caril.01G122300	CiPaw.01G126000|CiPaw.01G126100	CiLak.01G124900|CiLak.01G125000		Jr07_13310_p1
1743	Lakota	CiLak.01G124800	Chr01	1062			CiLak.01G124800
1744	Pawnee	CiPaw.01G125900	Chr01	1062		CiPaw.01G125900	CiLak.01G123900	CiEll.01G116800
1745	87MX3	Caril.01G122400	Chr01	1063	Caril.01G122400		CiLak.01G125100
1746	87MX3	Caril.01G122500	Chr01	1064	Caril.01G122500|Caril.01G122600	CiPaw.01G126200|CiPaw.01G126300	CiLak.01G125200|CiLak.01G125300	CiEll.01G118400|CiEll.01G118500	Jr07_13160_p1|Jr07_13170_p1|Jr07_13180_p1
1747	87MX3	Caril.01G122700	Chr01	1065	Caril.01G122700	CiPaw.01G126400	CiLak.01G125400	CiEll.01G118600	Jr07_13150_p1
1748	87MX3	Caril.01G122800	Chr01	1066	Caril.01G122800
1749	87MX3	Caril.01G122900	Chr01	1067	Caril.01G122900	CiPaw.01G126500	CiLak.01G125500	CiEll.01G118700	Jr07_13140_p1
1750	87MX3	Caril.01G123000	Chr01	1068	Caril.01G123000	CiPaw.01G126600	CiLak.01G125600	CiEll.01G118800	Jr07_13110_p1
1751	Walnut	Jr07_13130_p1	Chr01	1068					Jr07_13120_p1|Jr07_13130_p1
1752	87MX3	Caril.01G123100	Chr01	1069	Caril.01G123100	CiPaw.01G126700	CiLak.01G125700	CiEll.01G118900	Jr07_13100_p1
1753	Walnut	Jr07_13090_p1	Chr01	1069					Jr07_13090_p1
1754	87MX3	Caril.01G123200	Chr01	1070	Caril.01G123200		CiLak.01G125800
1755	87MX3	Caril.01G123300	Chr01	1071	Caril.01G123300	CiPaw.01G126800	CiLak.01G125900	CiEll.01G119000	Jr07_13060_p1|Jr07_13070_p1|Jr07_13080_p1
1756	87MX3	Caril.01G123400	Chr01	1072	Caril.01G123400	CiPaw.01G126900	CiLak.01G126000	CiEll.01G119100	Jr07_13050_p1
1757	87MX3	Caril.01G123500	Chr01	1073	Caril.01G123500	CiPaw.01G127000	CiLak.01G126100	CiEll.01G119200	Jr07_13030_p1|Jr07_13040_p1
1758	87MX3	Caril.01G123600	Chr01	1074	Caril.01G123600	CiPaw.01G127100	CiLak.01G126200	CiEll.01G119300	Jr07_13000_p1|Jr07_13010_p1|Jr07_13020_p1
1759	87MX3	Caril.01G123700	Chr01	1075	Caril.01G123700	CiPaw.01G127200	CiLak.01G126300	CiEll.01G119400
1760	87MX3	Caril.01G123800	Chr01	1076	Caril.01G123800	CiPaw.01G127300	CiLak.01G126400	CiEll.01G119500
1761	87MX3	Caril.01G123900	Chr01	1077	Caril.01G123900	CiPaw.01G127400	CiLak.01G126500	CiEll.01G119700	Jr07_12990_p1
1762	Elliott	CiEll.01G119600	Chr01	1077				CiEll.01G119600
1763	87MX3	Caril.01G124000	Chr01	1078	Caril.01G124000	CiPaw.01G127500	CiLak.01G126600	CiEll.01G119800	Jr07_12980_p1
1764	87MX3	Caril.01G124100	Chr01	1079	Caril.01G124100	CiPaw.01G127600	CiLak.01G126700	CiEll.01G119900	Jr07_12960_p1
1765	Walnut	Jr07_12970_p1	Chr01	1079					Jr07_12970_p1
1766	87MX3	Caril.01G124200	Chr01	1080	Caril.01G124200	CiPaw.01G127700	CiLak.01G126800	CiEll.01G120000	Jr07_12950_p1
1767	87MX3	Caril.01G124300	Chr01	1081	Caril.01G124300	CiPaw.01G127800	CiLak.01G126900	CiEll.01G120100	Jr07_12940_p1
1768	87MX3	Caril.01G124400	Chr01	1082	Caril.01G124400	CiPaw.01G127900	CiLak.01G127000	CiEll.01G120200	Jr07_12930_p1
1769	87MX3	Caril.01G124500	Chr01	1083	Caril.01G124500	CiPaw.01G128000	CiLak.01G127100	CiEll.01G120300	Jr07_12920_p1
1770	87MX3	Caril.01G124600	Chr01	1084	Caril.01G124600	CiPaw.01G128100	CiLak.01G127200	CiEll.01G120400	Jr07_12900_p1|Jr07_12910_p1
1771	87MX3	Caril.01G124700	Chr01	1085	Caril.01G124700	CiPaw.01G128200	CiLak.01G127300	CiEll.01G120500
1772	87MX3	Caril.01G124800	Chr01	1086	Caril.01G124800	CiPaw.01G128300	CiLak.01G127400	CiEll.01G120600	Jr07_12850_p1|Jr07_12860_p1|Jr07_12870_p1|Jr07_12890_p1
1773	Pawnee	CiPaw.01G128400	Chr01	1086.666667		CiPaw.01G128400
1774	87MX3	Caril.01G124900	Chr01	1087	Caril.01G124900
1775	Walnut	Jr07_12820_p1	Chr01	1087.5					Jr07_12800_p1|Jr07_12810_p1|Jr07_12820_p1|Jr07_12830_p1|Jr07_12840_p1
1776	87MX3	Caril.01G125000	Chr01	1088	Caril.01G125000	CiPaw.01G128600	CiLak.01G127600	CiEll.01G120800
1777	Lakota	CiLak.01G127500	Chr01	1088			CiLak.01G127500
1778	Pawnee	CiPaw.01G128500	Chr01	1088		CiPaw.01G128500		CiEll.01G120700
1779	87MX3	Caril.01G125100	Chr01	1089	Caril.01G125100	CiPaw.01G128700	CiLak.01G127700	CiEll.01G120900	Jr07_12780_p1|Jr07_12790_p1
1780	Walnut	Jr07_12760_p2	Chr01	1089.571429					Jr07_12760_p2
1781	Walnut	Jr07_12760_p1	Chr01	1089.857143					Jr07_12760_p1|Jr07_12770_p1
1782	87MX3	Caril.01G125200	Chr01	1090	Caril.01G125200	CiPaw.01G128800	CiLak.01G127800	CiEll.01G121000	Jr07_12690_p1|Jr07_12700_p1|Jr07_12710_p1
1783	Walnut	Jr07_12750_p1	Chr01	1090.142857					Jr07_12740_p1|Jr07_12750_p1
1784	87MX3	Caril.01G125300	Chr01	1091	Caril.01G125300	CiPaw.01G128900	CiLak.01G127900	CiEll.01G121100	Jr07_12720_p1|Jr07_12730_p1
1785	87MX3	Caril.01G125400	Chr01	1092	Caril.01G125400	CiPaw.01G129000	CiLak.01G128000	CiEll.01G121200
1786	Walnut	Jr07_12680_p1	Chr01	1092.6					Jr07_12680_p1
1787	87MX3	Caril.01G125500	Chr01	1093	Caril.01G125500	CiPaw.01G129100	CiLak.01G128100	CiEll.01G121300	Jr07_12670_p1
1788	87MX3	Caril.01G125600	Chr01	1094	Caril.01G125600	CiPaw.01G129200	CiLak.01G128200	CiEll.01G121400	Jr07_12660_p1
1789	87MX3	Caril.01G125700	Chr01	1095	Caril.01G125700	CiPaw.01G129300	CiLak.01G128300	CiEll.01G121500	Jr07_12650_p1
1790	87MX3	Caril.01G125800	Chr01	1096	Caril.01G125800	CiPaw.01G129500	CiLak.01G128400	CiEll.01G121600	Jr07_12640_p1
1791	Pawnee	CiPaw.01G129400	Chr01	1096		CiPaw.01G129400
1792	87MX3	Caril.01G125900	Chr01	1097	Caril.01G125900
1793	87MX3	Caril.01G126000	Chr01	1098	Caril.01G126000	CiPaw.01G129600	CiLak.01G128500	CiEll.01G121700	Jr07_12630_p1
1794	87MX3	Caril.01G126100	Chr01	1099	Caril.01G126100	CiPaw.01G129700	CiLak.01G128600	CiEll.01G121800	Jr07_12620_p1
1795	Walnut	Jr07_12610_p1	Chr01	1099					Jr07_12610_p1
1796	87MX3	Caril.01G126200	Chr01	1100	Caril.01G126200	CiPaw.01G129800	CiLak.01G128700	CiEll.01G121900	Jr07_12600_p1
1797	87MX3	Caril.01G126300	Chr01	1101	Caril.01G126300
1798	87MX3	Caril.01G126400	Chr01	1102	Caril.01G126400	CiPaw.01G130000	CiLak.01G128900	CiEll.01G122100	Jr07_12580_p1
1799	Pawnee	CiPaw.01G129900	Chr01	1102		CiPaw.01G129900	CiLak.01G128800	CiEll.01G122000	Jr07_12590_p1
1800	Elliott	CiEll.01G122200	Chr01	1102.75				CiEll.01G122200
1801	87MX3	Caril.01G126500	Chr01	1103	Caril.01G109400|Caril.01G126500				Jr07_09600_p1|Jr07_15680_p1
1802	Lakota	CiLak.01G129100	Chr01	1103			CiLak.01G129100
1803	Elliott	CiEll.01G122300	Chr01	1103.5				CiEll.01G122300
1804	87MX3	Caril.01G126600	Chr01	1104	Caril.01G126600	CiPaw.01G130200	CiLak.01G129300		Jr07_12560_p1
1805	Pawnee	CiPaw.01G130100	Chr01	1104		CiPaw.01G130100	CiLak.01G129000		Jr07_12570_p1
1806	87MX3	Caril.01G126700	Chr01	1105	Caril.01G126700	CiPaw.01G130400	CiLak.01G129400	CiEll.01G122500	Jr07_12550_p1
1807	Elliott	CiEll.01G122400	Chr01	1105				CiEll.01G122400
1808	Pawnee	CiPaw.01G130300	Chr01	1105		CiPaw.01G130300
1809	87MX3	Caril.01G126800	Chr01	1106	Caril.01G126800	CiPaw.01G130600	CiLak.01G129500	CiEll.01G122600	Jr07_12520_p1|Jr07_12530_p1|Jr07_12540_p1
1810	Pawnee	CiPaw.01G130500	Chr01	1106		CiPaw.01G130500
1811	Walnut	Jr07_12530_p3	Chr01	1106					Jr07_12530_p3
1812	87MX3	Caril.01G126900	Chr01	1107	Caril.01G126900	CiPaw.01G130700	CiLak.01G129600	CiEll.01G122700	Jr07_12510_p1
1813	87MX3	Caril.01G127000	Chr01	1108	Caril.01G127000	CiPaw.01G130900	CiLak.01G129700	CiEll.01G122800	Jr07_12500_p1
1814	Pawnee	CiPaw.01G130800	Chr01	1108		CiPaw.01G130800
1815	87MX3	Caril.01G127100	Chr01	1109	Caril.01G127100	CiPaw.01G131000	CiLak.01G129800	CiEll.01G122900	Jr07_12490_p1
1816	87MX3	Caril.01G127200	Chr01	1110	Caril.01G127200	CiPaw.01G131100	CiLak.01G129900	CiEll.01G123000	Jr07_12460_p1|Jr07_12470_p1
1817	87MX3	Caril.01G127300	Chr01	1111	Caril.01G127300	CiPaw.01G131200	CiLak.01G130000	CiEll.01G123100	Jr07_12440_p1|Jr07_12450_p1
1818	Walnut	Jr07_12430_p1	Chr01	1111					Jr07_12430_p1
1819	87MX3	Caril.01G127400	Chr01	1112	Caril.01G127400	CiPaw.01G131300	CiLak.01G130100	CiEll.01G123200	Jr07_12410_p1|Jr07_12420_p1
1820	Pawnee	CiPaw.01G131400	Chr01	1112		CiPaw.01G131400
1821	87MX3	Caril.01G127500	Chr01	1113	Caril.01G127500	CiPaw.01G131500	CiLak.01G130200	CiEll.01G123300	Jr07_12400_p1
1822	87MX3	Caril.01G127700	Chr01	1114	Caril.01G127700	CiPaw.01G131700	CiLak.01G130400	CiEll.01G123500	Jr07_12380_p1
1823	Pawnee	CiPaw.01G131800	Chr01	1114.666667		CiPaw.01G131800
1824	87MX3	Caril.01G127800	Chr01	1115	Caril.01G127600|Caril.01G127800	CiPaw.01G131600	CiLak.01G130300|CiLak.01G130500	CiEll.01G123400|CiEll.01G123600	Jr07_12390_p1
1825	87MX3	Caril.01G127900	Chr01	1116	Caril.01G127900	CiPaw.01G132000	CiLak.01G130600	CiEll.01G123700	Jr07_12320_p1|Jr07_12330_p1|Jr07_12340_p1|Jr07_12350_p1|Jr07_12360_p1
1826	Pawnee	CiPaw.01G131900	Chr01	1116		CiPaw.01G131900
1827	87MX3	Caril.01G128000	Chr01	1117	Caril.01G128000	CiPaw.01G132100	CiLak.01G130700	CiEll.01G123800	Jr07_12310_p1
1828	87MX3	Caril.01G128100	Chr01	1118	Caril.01G128100	CiPaw.01G132200	CiLak.01G130800	CiEll.01G123900	Jr07_12270_p1|Jr07_12280_p1|Jr07_12290_p1|Jr07_12300_p1
1829	Pawnee	CiPaw.01G132300	Chr01	1118.25		CiPaw.01G132300
1830	Pawnee	CiPaw.01G132400	Chr01	1118.5		CiPaw.01G132400
1831	87MX3	Caril.01G128200	Chr01	1119	Caril.01G128200	CiPaw.01G132600	CiLak.01G130900	CiEll.01G124000	Jr07_12250_p1
1832	Pawnee	CiPaw.01G132500	Chr01	1119		CiPaw.01G132500
1833	87MX3	Caril.01G128300	Chr01	1120	Caril.01G128300	CiPaw.01G132700	CiLak.01G131100	CiEll.01G124200	Jr07_12230_p1
1834	Elliott	CiEll.01G124100	Chr01	1120				CiEll.01G124100
1835	Lakota	CiLak.01G131000	Chr01	1120			CiLak.01G131000
1836	Walnut	Jr07_12220_p1	Chr01	1120					Jr07_12220_p1
1837	Walnut	Jr07_12240_p1	Chr01	1120.5					Jr07_12240_p1
1838	87MX3	Caril.01G128400	Chr01	1121	Caril.01G128400	CiPaw.01G132800	CiLak.01G131200	CiEll.01G124300	Jr07_12200_p1|Jr07_12210_p1
1839	87MX3	Caril.01G128500	Chr01	1122	Caril.01G128500	CiPaw.01G132900	CiLak.01G131300	CiEll.01G124400	Jr07_12190_p1
1840	87MX3	Caril.01G128600	Chr01	1123	Caril.01G128600	CiPaw.01G133000	CiLak.01G131400	CiEll.01G124500	Jr07_12180_p1
1841	87MX3	Caril.01G128700	Chr01	1124	Caril.01G128700	CiPaw.01G133100	CiLak.01G131500	CiEll.01G124600	Jr07_12170_p1
1842	87MX3	Caril.01G128800	Chr01	1125	Caril.01G128800	CiPaw.01G133200	CiLak.01G131600	CiEll.01G124700	Jr07_12160_p1
1843	87MX3	Caril.01G128900	Chr01	1126	Caril.01G128900	CiPaw.01G133300	CiLak.01G131700	CiEll.01G124800	Jr07_12150_p1
1844	87MX3	Caril.01G129000	Chr01	1127	Caril.01G129000	CiPaw.01G133400	CiLak.01G131800	CiEll.01G124900	Jr07_12130_p1|Jr07_12140_p1
1845	Walnut	Jr07_12110_p1	Chr01	1127					Jr07_12110_p1|Jr07_12120_p1
1846	87MX3	Caril.01G129100	Chr01	1128	Caril.01G129100	CiPaw.01G133500	CiLak.01G131900	CiEll.01G125000	Jr07_12100_p1
1847	Walnut	Jr07_12090_p1	Chr01	1128.666667					Jr07_12090_p1|Jr07_14390_p1
1848	87MX3	Caril.01G129200	Chr01	1129	Caril.01G129200	CiPaw.01G133600	CiLak.01G132100	CiEll.01G125100	Jr07_12080_p1
1849	Lakota	CiLak.01G132000	Chr01	1129			CiLak.01G132000
1850	Walnut	Jr07_12050_p1	Chr01	1129					Jr07_12050_p1
1851	87MX3	Caril.01G129300	Chr01	1130	Caril.01G129300	CiPaw.01G133700	CiLak.01G132200	CiEll.01G125200	Jr07_12070_p1
1852	87MX3	Caril.01G129400	Chr01	1131	Caril.01G129400	CiPaw.01G133800	CiLak.01G132300		Jr07_12060_p1
1853	Pawnee	CiPaw.01G133900	Chr01	1131.333333		CiPaw.01G133900
1854	87MX3	Caril.01G129500	Chr01	1132	Caril.01G129500	CiPaw.01G134100	CiLak.01G132400	CiEll.01G125400	Jr07_12030_p1|Jr07_12040_p1
1855	Elliott	CiEll.01G125300	Chr01	1132				CiEll.01G125300
1856	Pawnee	CiPaw.01G134000	Chr01	1132		CiPaw.01G134000
1857	Walnut	Jr07_12020_p1	Chr01	1132					Jr07_12020_p1
1858	87MX3	Caril.01G129600	Chr01	1133	Caril.01G129600	CiPaw.01G134200	CiLak.01G132500	CiEll.01G125500
1859	87MX3	Caril.01G129700	Chr01	1134	Caril.01G129700	CiPaw.01G134300	CiLak.01G132600	CiEll.01G125600	Jr07_12010_p1
1860	87MX3	Caril.01G129800	Chr01	1135	Caril.01G129800	CiPaw.01G134400	CiLak.01G132700	CiEll.01G125700	Jr07_12000_p1
1861	87MX3	Caril.01G129900	Chr01	1136	Caril.01G129900	CiPaw.01G134500	CiLak.01G132800	CiEll.01G125800	Jr07_11990_p1
1862	Walnut	Jr07_11980_p1	Chr01	1136					Jr07_11980_p1
1863	87MX3	Caril.01G130000	Chr01	1137	Caril.01G130000	CiPaw.01G134600	CiLak.01G132900	CiEll.01G125900	Jr07_11970_p1
1864	87MX3	Caril.01G130100	Chr01	1138	Caril.01G130100	CiPaw.01G134700	CiLak.01G133000	CiEll.01G126000	Jr07_11960_p1
1865	87MX3	Caril.01G130200	Chr01	1139	Caril.01G130200	CiPaw.01G134800	CiLak.01G133200	CiEll.01G126100	Jr07_11950_p1
1866	Lakota	CiLak.01G133100	Chr01	1139			CiLak.01G133100
1867	87MX3	Caril.01G130300	Chr01	1140	Caril.01G130300	CiPaw.01G134900	CiLak.01G133300	CiEll.01G126200	Jr07_11940_p1
1868	Walnut	Jr07_11930_p1	Chr01	1140					Jr07_11930_p1
1869	Pawnee	CiPaw.01G135000	Chr01	1140.666667		CiPaw.01G135000
1870	87MX3	Caril.01G130400	Chr01	1141	Caril.01G130400				Jr07_11920_p1
1871	87MX3	Caril.01G130500	Chr01	1142	Caril.01G130500	CiPaw.01G135200	CiLak.01G133400	CiEll.01G126400	Jr07_11900_p1|Jr07_11910_p1
1872	Pawnee	CiPaw.01G135100	Chr01	1142		CiPaw.01G135100		CiEll.01G126300
1873	Walnut	Jr07_11880_p2	Chr01	1142					Jr07_11880_p2
1874	87MX3	Caril.01G130600	Chr01	1143	Caril.01G130600		CiLak.01G133500	CiEll.01G126500
1875	87MX3	Caril.01G130700	Chr01	1144	Caril.01G130700	CiPaw.01G164900
1876	87MX3	Caril.01G130800	Chr01	1145	Caril.01G109900|Caril.01G130800|Caril.01G142600	CiPaw.01G118700|CiPaw.01G146900			Jr07_11310_p1
1877	87MX3	Caril.01G130900	Chr01	1146	Caril.01G130900	CiPaw.01G135400	CiLak.01G133600	CiEll.01G126600
1878	87MX3	Caril.01G131000	Chr01	1147	Caril.01G131000	CiPaw.01G135500|CiPaw.01G135700	CiLak.01G133700|CiLak.01G134000	CiEll.01G126700|CiEll.01G127000	Jr07_11870_p1
1879	Lakota	CiLak.01G133800	Chr01	1147.285714			CiLak.01G133800
1880	87MX3	Caril.01G131200	Chr01	1148	Caril.01G131100|Caril.01G131200|Caril.01G131300	CiPaw.01G135600|CiPaw.01G135800|CiPaw.01G135900	CiLak.01G133900|CiLak.01G134100|CiLak.01G134300	CiEll.01G126800|CiEll.01G127100|CiEll.01G127200	Jr07_11860_p1
1881	Lakota	CiLak.01G134200	Chr01	1148.428571			CiLak.01G134200
1882	87MX3	Caril.01G131400	Chr01	1149	Caril.01G131400	CiPaw.01G136000	CiLak.01G134400	CiEll.01G126900|CiEll.01G127300	Jr07_11850_p1
1883	87MX3	Caril.01G131500	Chr01	1150	Caril.01G131500	CiPaw.01G136100	CiLak.01G134500	CiEll.01G127400	Jr07_11830_p1|Jr07_11840_p1
1884	87MX3	Caril.01G131600	Chr01	1151	Caril.01G131600	CiPaw.01G136200	CiLak.01G134600	CiEll.01G127500	Jr07_11820_p1
1885	87MX3	Caril.01G131700	Chr01	1152	Caril.01G131700	CiPaw.01G136300	CiLak.01G134700	CiEll.01G127600
1886	87MX3	Caril.01G131800	Chr01	1153	Caril.01G131800	CiPaw.01G136400	CiLak.01G134800	CiEll.01G127700	Jr07_11810_p1
1887	Walnut	Jr07_11800_p1	Chr01	1153					Jr07_11800_p1
1888	87MX3	Caril.01G131900	Chr01	1154	Caril.01G131900	CiPaw.01G136500	CiLak.01G134900	CiEll.01G127800	Jr07_11790_p1
1889	87MX3	Caril.01G132000	Chr01	1155	Caril.01G132000	CiPaw.01G136600	CiLak.01G135000	CiEll.01G127900	Jr07_11780_p1
1890	87MX3	Caril.01G132100	Chr01	1156	Caril.01G132100	CiPaw.01G136700	CiLak.01G135100	CiEll.01G128000	Jr07_11770_p1
1891	87MX3	Caril.01G132200	Chr01	1157	Caril.01G132200	CiPaw.01G136800	CiLak.01G135200	CiEll.01G128100	Jr07_11760_p1
1892	87MX3	Caril.01G132300	Chr01	1158	Caril.01G132300	CiPaw.01G136900	CiLak.01G135300	CiEll.01G128200	Jr07_11750_p1
1893	87MX3	Caril.01G132400	Chr01	1159	Caril.01G132400		CiLak.01G135400
1894	Walnut	Jr07_11730_p1	Chr01	1159					Jr07_11730_p1
1895	Walnut	Jr07_11720_p1	Chr01	1159.5					Jr07_11720_p1
1896	87MX3	Caril.01G132500	Chr01	1160	Caril.01G132500		CiLak.01G135600	CiEll.01G128300	Jr07_11710_p1
1897	Lakota	CiLak.01G135500	Chr01	1160			CiLak.01G135500
1898	87MX3	Caril.01G132600	Chr01	1161	Caril.01G132600	CiPaw.01G137000	CiLak.01G135700	CiEll.01G128400
1899	87MX3	Caril.01G132700	Chr01	1162	Caril.01G132700	CiPaw.01G137100	CiLak.01G135800	CiEll.01G128500	Jr07_11700_p1
1900	87MX3	Caril.01G132800	Chr01	1163	Caril.01G132800	CiPaw.01G137200	CiLak.01G135900	CiEll.01G128600	Jr07_11690_p1
1901	Walnut	Jr07_11680_p1	Chr01	1163					Jr07_11680_p1
1902	87MX3	Caril.01G132900	Chr01	1164	Caril.01G132900	CiPaw.01G137300			Jr07_11670_p1
1903	87MX3	Caril.01G133000	Chr01	1165	Caril.01G133000	CiPaw.01G137400	CiLak.01G136100	CiEll.01G128700	Jr07_11660_p1
1904	Lakota	CiLak.01G136000	Chr01	1165			CiLak.01G136000
1905	87MX3	Caril.01G133100	Chr01	1166	Caril.01G133100	CiPaw.01G137500	CiLak.01G136200	CiEll.01G128800	Jr07_11650_p1
1906	87MX3	Caril.01G133200	Chr01	1167	Caril.01G133200	CiPaw.01G137600	CiLak.01G136300	CiEll.01G128900	Jr07_11640_p1
1907	87MX3	Caril.01G133300	Chr01	1168	Caril.01G133300	CiPaw.01G137700	CiLak.01G136400	CiEll.01G129000	Jr07_11620_p1
1908	87MX3	Caril.01G133400	Chr01	1169	Caril.01G133400	CiPaw.01G137800	CiLak.01G136500	CiEll.01G129100	Jr07_11610_p1
1909	87MX3	Caril.01G133500	Chr01	1170	Caril.01G133500	CiPaw.01G137900	CiLak.01G136600	CiEll.01G129200	Jr07_11600_p1
1910	87MX3	Caril.01G133700	Chr01	1171	Caril.01G133600|Caril.01G133700		CiLak.01G136700|CiLak.01G136800	CiEll.01G129300|CiEll.01G129400
1911	87MX3	Caril.01G133800	Chr01	1172	Caril.01G133800	CiPaw.01G138100	CiLak.01G136900	CiEll.01G129500
1912	Pawnee	CiPaw.01G138000	Chr01	1172		CiPaw.01G138000			Jr07_16680_p1
1913	87MX3	Caril.01G133900	Chr01	1173	Caril.01G133900	CiPaw.01G138200	CiLak.01G137000	CiEll.01G129600	Jr07_11580_p1|Jr07_11590_p1
1914	87MX3	Caril.01G134000	Chr01	1174	Caril.01G134000	CiPaw.01G138300	CiLak.01G137100	CiEll.01G129700	Jr07_11570_p1
1915	87MX3	Caril.01G134100	Chr01	1175	Caril.01G134100	CiPaw.01G138400	CiLak.01G137200	CiEll.01G129800	Jr07_11560_p1
1916	87MX3	Caril.01G134200	Chr01	1176	Caril.01G134200	CiPaw.01G138500	CiLak.01G137300	CiEll.01G129900
1917	87MX3	Caril.01G134300	Chr01	1177	Caril.01G134300	CiPaw.01G138600	CiLak.01G137400	CiEll.01G130000
1918	87MX3	Caril.01G134400	Chr01	1178	Caril.01G134400	CiPaw.01G138700	CiLak.01G137500	CiEll.01G130100
1919	87MX3	Caril.01G134500	Chr01	1179	Caril.01G134500	CiPaw.01G138800	CiLak.01G137600	CiEll.01G130200
1920	87MX3	Caril.01G134600	Chr01	1180	Caril.01G134600	CiPaw.01G138900	CiLak.01G137700	CiEll.01G130300	Jr07_11550_p1
1921	87MX3	Caril.01G134700	Chr01	1181	Caril.01G134700	CiPaw.01G139000	CiLak.01G137800	CiEll.01G130400	Jr07_11540_p1
1922	87MX3	Caril.01G134800	Chr01	1182	Caril.01G134800	CiPaw.01G139100	CiLak.01G137900	CiEll.01G130500	Jr07_11530_p1
1923	Walnut	Jr07_11520_p1	Chr01	1182					Jr07_11520_p1
1924	87MX3	Caril.01G134900	Chr01	1183	Caril.01G134900			CiEll.01G130600	Jr07_11500_p1
1925	87MX3	Caril.01G135000	Chr01	1184	Caril.01G135000	CiPaw.01G139300	CiLak.01G138000	CiEll.01G130700	Jr07_11490_p1|Jr07_11510_p1
1926	87MX3	Caril.01G135100	Chr01	1185	Caril.01G135100	CiPaw.01G139400	CiLak.01G138100	CiEll.01G130800	Jr07_11480_p1
1927	87MX3	Caril.01G135200	Chr01	1186	Caril.01G135200			CiEll.01G130900
1928	87MX3	Caril.01G135300	Chr01	1187	Caril.01G135300	CiPaw.01G139600	CiLak.01G138300	CiEll.01G131000	Jr07_11470_p1
1929	Pawnee	CiPaw.01G139500	Chr01	1187		CiPaw.01G139500	CiLak.01G138200
1930	87MX3	Caril.01G135400	Chr01	1188	Caril.01G135400	CiPaw.01G139700	CiLak.01G138400	CiEll.01G131100	Jr07_11460_p1
1931	87MX3	Caril.01G135500	Chr01	1189	Caril.01G135500	CiPaw.01G139800	CiLak.01G138500	CiEll.01G131200	Jr07_11450_p1
1932	87MX3	Caril.01G135600	Chr01	1190	Caril.01G135600	CiPaw.01G139900	CiLak.01G138600	CiEll.01G131300	Jr07_11420_p1|Jr07_11430_p1|Jr07_11440_p1
1933	87MX3	Caril.01G135700	Chr01	1191	Caril.01G135700
1934	87MX3	Caril.01G135800	Chr01	1192	Caril.01G135800	CiPaw.01G140100	CiLak.01G138700	CiEll.01G131400	Jr07_11380_p1|Jr07_11390_p1|Jr07_11400_p1|Jr07_11410_p1
1935	87MX3	Caril.01G135900	Chr01	1193	Caril.01G135900		CiLak.01G138800	CiEll.01G131500	Jr07_11010_p1
1936	87MX3	Caril.01G136000	Chr01	1194	Caril.01G136000	CiPaw.01G140300	CiLak.01G139000	CiEll.01G131700	Jr07_11370_p1
1937	Lakota	CiLak.01G138900	Chr01	1194			CiLak.01G138900	CiEll.01G131600
1938	Pawnee	CiPaw.01G140200	Chr01	1194		CiPaw.01G140200
1939	87MX3	Caril.01G136100	Chr01	1195	Caril.01G136100	CiPaw.01G140400	CiLak.01G139100	CiEll.01G131800
1940	87MX3	Caril.01G136200	Chr01	1196	Caril.01G136200	CiPaw.01G140500	CiLak.01G139200	CiEll.01G131900	Jr07_11360_p1
1941	87MX3	Caril.01G136300	Chr01	1197	Caril.01G136300|Caril.01G136400	CiPaw.01G140600|CiPaw.01G140700	CiLak.01G139300|CiLak.01G139400	CiEll.01G132000|CiEll.01G132100
1942	87MX3	Caril.01G136600	Chr01	1198	Caril.01G136500|Caril.01G136600	CiPaw.01G140800|CiPaw.01G140900	CiLak.01G139500|CiLak.01G139600	CiEll.01G132200|CiEll.01G132300	Jr07_11340_p1|Jr07_11350_p1
1943	87MX3	Caril.01G136700	Chr01	1199	Caril.01G136700	CiPaw.01G141000	CiLak.01G139700	CiEll.01G132400	Jr07_11320_p1|Jr07_11330_p1
1944	87MX3	Caril.01G136800	Chr01	1200	Caril.01G136800	CiPaw.01G141100	CiLak.01G139800	CiEll.01G132500	Jr07_11300_p1
1945	87MX3	Caril.01G136900	Chr01	1201	Caril.01G136900|Caril.01G137000	CiPaw.01G141200|CiPaw.01G141300	CiLak.01G140000	CiEll.01G132600|CiEll.01G132700	Jr07_11290_p1
1946	Lakota	CiLak.01G139900	Chr01	1201			CiLak.01G139900
1947	87MX3	Caril.01G137100	Chr01	1202	Caril.01G137100	CiPaw.01G141400	CiLak.01G140100	CiEll.01G132800	Jr07_11280_p1
1948	Walnut	Jr07_11260_p1	Chr01	1202					Jr07_11260_p1
1949	Walnut	Jr07_11270_p1	Chr01	1202.666667					Jr07_11270_p1|Jr07_13670_p1
1950	87MX3	Caril.01G137200	Chr01	1203	Caril.01G137200	CiPaw.01G141500	CiLak.01G140200	CiEll.01G132900	Jr07_11250_p1
1951	87MX3	Caril.01G137300	Chr01	1204	Caril.01G137300	CiPaw.01G141600	CiLak.01G140300	CiEll.01G133000	Jr07_11240_p1
1952	87MX3	Caril.01G137400	Chr01	1205	Caril.01G137400	CiPaw.01G141700	CiLak.01G140400	CiEll.01G133100	Jr07_11230_p1
1953	87MX3	Caril.01G137500	Chr01	1206	Caril.01G137500	CiPaw.01G141800	CiLak.01G140500	CiEll.01G133200	Jr07_11220_p1
1954	87MX3	Caril.01G137600	Chr01	1207	Caril.01G137600	CiPaw.01G141900	CiLak.01G140600	CiEll.01G133300	Jr07_11200_p1|Jr07_11210_p1
1955	87MX3	Caril.01G137700	Chr01	1208	Caril.01G137700	CiPaw.01G142000	CiLak.01G140700	CiEll.01G133400	Jr07_11190_p1
1956	87MX3	Caril.01G137800	Chr01	1209	Caril.01G137800	CiPaw.01G142100	CiLak.01G140800	CiEll.01G133500	Jr07_11180_p1
1957	87MX3	Caril.01G137900	Chr01	1210	Caril.01G137900	CiPaw.01G142200	CiLak.01G140900	CiEll.01G133600	Jr07_11170_p1
1958	87MX3	Caril.01G138000	Chr01	1211	Caril.01G138000	CiPaw.01G142300
1959	87MX3	Caril.01G138100	Chr01	1212	Caril.01G138100	CiPaw.01G142400	CiLak.01G141100	CiEll.01G133700	Jr07_11160_p1
1960	Lakota	CiLak.01G141000	Chr01	1212			CiLak.01G141000
1961	87MX3	Caril.01G138200	Chr01	1213	Caril.01G138200	CiPaw.01G142500	CiLak.01G141200	CiEll.01G133800	Jr07_17850_p1
1962	87MX3	Caril.01G138300	Chr01	1214	Caril.01G138300	CiPaw.01G142600	CiLak.01G141300	CiEll.01G133900	Jr07_17980_p1
1963	87MX3	Caril.01G138400	Chr01	1215	Caril.01G138400	CiPaw.01G142700	CiLak.01G141400	CiEll.01G134000
1964	87MX3	Caril.01G138500	Chr01	1216	Caril.01G138500	CiPaw.01G142800	CiLak.01G141500	CiEll.01G134100	Jr07_18000_p1
1965	87MX3	Caril.01G138600	Chr01	1217	Caril.01G138600	CiPaw.01G142900	CiLak.01G141600	CiEll.01G134200	Jr07_18010_p1|Jr07_18020_p1
1966	87MX3	Caril.01G138700	Chr01	1218	Caril.01G138700	CiPaw.01G143100	CiLak.01G141700	CiEll.01G134300	Jr07_18030_p1
1967	87MX3	Caril.01G138800	Chr01	1219	Caril.01G138800	CiPaw.01G143200	CiLak.01G141800	CiEll.01G134400	Jr07_18040_p1
1968	87MX3	Caril.01G138900	Chr01	1220	Caril.01G138900	CiPaw.01G143300	CiLak.01G141900	CiEll.01G134500
1969	87MX3	Caril.01G139000	Chr01	1221	Caril.01G139000	CiPaw.01G143400	CiLak.01G142000	CiEll.01G134600	Jr07_18050_p1
1970	87MX3	Caril.01G139100	Chr01	1222	Caril.01G139100	CiPaw.01G143500	CiLak.01G142100	CiEll.01G134700	Jr07_18060_p1|Jr07_18070_p1
1971	87MX3	Caril.01G139200	Chr01	1223	Caril.01G139200	CiPaw.01G143600	CiLak.01G142200	CiEll.01G134800	Jr07_18080_p1
1972	87MX3	Caril.01G139300	Chr01	1224	Caril.01G139300	CiPaw.01G143700	CiLak.01G142300	CiEll.01G134900
1973	87MX3	Caril.01G139400	Chr01	1225	Caril.01G139400	CiPaw.01G143800	CiLak.01G142400	CiEll.01G135000	Jr07_18100_p1
1974	87MX3	Caril.01G139500	Chr01	1226	Caril.01G139500	CiPaw.01G143900	CiLak.01G142500	CiEll.01G135100	Jr07_18110_p1
1975	87MX3	Caril.01G139600	Chr01	1227	Caril.01G139600	CiPaw.01G144000	CiLak.01G142600	CiEll.01G135200	Jr07_18120_p1
1976	87MX3	Caril.01G139700	Chr01	1228	Caril.01G139700	CiPaw.01G144100	CiLak.01G142700	CiEll.01G135300	Jr07_18130_p1
1977	87MX3	Caril.01G139800	Chr01	1229	Caril.01G139800	CiPaw.01G144200	CiLak.01G142800	CiEll.01G135400	Jr07_18140_p1|Jr07_18150_p1
1978	87MX3	Caril.01G139900	Chr01	1230	Caril.01G139900	CiPaw.01G144300	CiLak.01G142900	CiEll.01G135500	Jr07_18160_p1
1979	87MX3	Caril.01G140000	Chr01	1231	Caril.01G140000	CiPaw.01G144400	CiLak.01G143000	CiEll.01G135600	Jr07_18170_p1
1980	Walnut	Jr07_18180_p1	Chr01	1231.333333					Jr07_18180_p1
1981	87MX3	Caril.01G140100	Chr01	1232	Caril.01G140100	CiPaw.01G144500	CiLak.01G143100	CiEll.01G135700	Jr07_18200_p1
1982	Walnut	Jr07_18190_p1	Chr01	1232					Jr07_18190_p1
1983	87MX3	Caril.01G140200	Chr01	1233	Caril.01G140200	CiPaw.01G144600	CiLak.01G143200	CiEll.01G135800|CiEll.01G136000	Jr07_18210_p1|Jr07_18220_p1|Jr07_18230_p1|Jr07_18240_p1
1984	Elliott	CiEll.01G135900	Chr01	1233.333333				CiEll.01G135900
1985	87MX3	Caril.01G140300	Chr01	1234	Caril.01G140300	CiPaw.01G144700	CiLak.01G143300	CiEll.01G136100	Jr07_18250_p1
1986	Walnut	Jr07_18260_p1	Chr01	1234.5					Jr07_18260_p1
1987	87MX3	Caril.01G140400	Chr01	1235	Caril.01G140400	CiPaw.01G144800	CiLak.01G143400	CiEll.01G136200
1988	Walnut	Jr07_18270_p1	Chr01	1235					Jr07_18270_p1
1989	87MX3	Caril.01G140500	Chr01	1236	Caril.01G140500	CiPaw.01G144900	CiLak.01G143500	CiEll.01G136300	Jr07_18280_p1|Jr07_18290_p1
1990	87MX3	Caril.01G140600	Chr01	1237	Caril.01G140600	CiPaw.01G145000	CiLak.01G143600	CiEll.01G136400	Jr07_18300_p1
1991	87MX3	Caril.01G140700	Chr01	1238	Caril.01G140700	CiPaw.01G145100	CiLak.01G143700	CiEll.01G136500	Jr07_18310_p1
1992	87MX3	Caril.01G140800	Chr01	1239	Caril.01G140800	CiPaw.01G145200	CiLak.01G143900|CiLak.01G144100	CiEll.01G136700
1993	Lakota	CiLak.01G143800	Chr01	1239			CiLak.01G143800	CiEll.01G136600
1994	Lakota	CiLak.01G144000	Chr01	1239.666667			CiLak.01G144000
1995	87MX3	Caril.01G140900	Chr01	1240	Caril.01G140900
1996	87MX3	Caril.01G141000	Chr01	1241	Caril.01G141000	CiPaw.01G145300	CiLak.01G144200	CiEll.01G136800	Jr07_18330_p1
1997	Walnut	Jr07_18330_p2	Chr01	1241.666667					Jr07_18330_p2
1998	87MX3	Caril.01G141100	Chr01	1242	Caril.01G141100	CiPaw.01G145400	CiLak.01G144300
1999	87MX3	Caril.01G141200	Chr01	1243	Caril.01G141200	CiPaw.01G145500	CiLak.01G144400	CiEll.01G137000	Jr07_18350_p1
[truncated: 40,417 more rows]
