# Supplementary material for: Four chromosome scale genomes and a pan-genome annotation to accelerate pecan tree breeding
Source: Nat Commun. 2021 Jul 5;12:4125. doi: 10.1038/s41467-021-24328-w (PMC8257795; doi:10.1038/s41467-021-24328-w)
Supplement: Supplementary file 4 — Supplementary Data 2 [file 41467_2021_24328_MOESM4_ESM.csv]

chr	PlantID	block.id	start	end	Introgressing Species	genes
Chr01	87MX3	Chr01_2	27863377	28193441	C. aquatica	Caril.01G099500|Caril.01G099600|Caril.01G099700|Caril.01G099800|Caril.01G099900
Chr01	87MX3	Chr01_4	32000487	32597900	C. aquatica	Caril.01G108900|Caril.01G109000|Caril.01G109100|Caril.01G109200|Caril.01G109300|Caril.01G109400|Caril.01G109500|Caril.01G109600|Caril.01G109700|Caril.01G109800|Caril.01G109900|Caril.01G110000|Caril.01G110100
Chr02	87MX3	Chr02_2	18246636	18894210	C. aquatica	Caril.02G061100|Caril.02G061200|Caril.02G061300|Caril.02G061400|Caril.02G061500|Caril.02G061600|Caril.02G061700|Caril.02G061800|Caril.02G061900|Caril.02G062000|Caril.02G062100|Caril.02G062200|Caril.02G062300|Caril.02G062400|Caril.02G062500|Caril.02G062600|Caril.02G062700|Caril.02G062800|Caril.02G062900|Caril.02G063000|Caril.02G063100
Chr04	87MX3	Chr04_2	31582349	32849144	C. aquatica	Caril.04G147800|Caril.04G147900|Caril.04G148000|Caril.04G148100|Caril.04G148200|Caril.04G148300|Caril.04G148400|Caril.04G148500|Caril.04G148600|Caril.04G148700|Caril.04G148800|Caril.04G148900|Caril.04G149000
Chr05	87MX3	Chr05_2	26920748	27818635	C. aquatica	Caril.05G162500|Caril.05G162600|Caril.05G162700|Caril.05G162800|Caril.05G162900|Caril.05G163000|Caril.05G163100|Caril.05G163200|Caril.05G163300|Caril.05G163400|Caril.05G163500|Caril.05G163600|Caril.05G163700|Caril.05G163800|Caril.05G163900|Caril.05G164000|Caril.05G164100|Caril.05G164200|Caril.05G164300|Caril.05G164400|Caril.05G164500|Caril.05G164600|Caril.05G164700|Caril.05G164800|Caril.05G164900
Chr05	87MX3	Chr05_4	34599015	35116836	C. aquatica	Caril.05G188800|Caril.05G188900|Caril.05G189000|Caril.05G189100|Caril.05G189200|Caril.05G189300|Caril.05G189400|Caril.05G189500|Caril.05G189600|Caril.05G189700|Caril.05G189800
Chr05	87MX3	Chr05_6	37068503	38170964	C. aquatica	Caril.05G196600|Caril.05G196700|Caril.05G196800|Caril.05G196900|Caril.05G197000|Caril.05G197100|Caril.05G197200|Caril.05G197300|Caril.05G197400|Caril.05G197500|Caril.05G197600|Caril.05G197700|Caril.05G197800|Caril.05G197900|Caril.05G198000|Caril.05G198100|Caril.05G198200|Caril.05G198300|Caril.05G198400|Caril.05G198500|Caril.05G198600|Caril.05G198700|Caril.05G198800|Caril.05G198900|Caril.05G199000…
Chr07	87MX3	Chr07_2	5605522	6252388	C. aquatica	Caril.07G040500|Caril.07G040600|Caril.07G040700|Caril.07G040800|Caril.07G040900|Caril.07G041000|Caril.07G041100|Caril.07G041200|Caril.07G041300|Caril.07G041400|Caril.07G041500|Caril.07G041600|Caril.07G041700|Caril.07G041800|Caril.07G041900|Caril.07G042000|Caril.07G042100|Caril.07G042200|Caril.07G042300|Caril.07G042400|Caril.07G042500|Caril.07G042600|Caril.07G042700|Caril.07G042800|Caril.07G042900…
Chr08	87MX3	Chr08_2	18859161	19448249	C. aquatica	Caril.08G115000|Caril.08G115100|Caril.08G115200|Caril.08G115300|Caril.08G115400|Caril.08G115500|Caril.08G115600|Caril.08G115700|Caril.08G115800|Caril.08G115900|Caril.08G116000|Caril.08G116100
Chr08	87MX3	Chr08_4	29552077	29782001	C. aquatica	Caril.08G143700|Caril.08G143800|Caril.08G143900|Caril.08G144000|Caril.08G144100|Caril.08G144200|Caril.08G144300|Caril.08G144400|Caril.08G144500|Caril.08G144600
Chr08	87MX3	Chr08_6	30678331	31636222	C. aquatica	Caril.08G148300|Caril.08G148400|Caril.08G148500|Caril.08G148600|Caril.08G148700|Caril.08G148800|Caril.08G148900|Caril.08G149000|Caril.08G149100|Caril.08G149200|Caril.08G149300|Caril.08G149400|Caril.08G149500|Caril.08G149600|Caril.08G149700|Caril.08G149800|Caril.08G149900|Caril.08G150000|Caril.08G150100|Caril.08G150200|Caril.08G150300|Caril.08G150400|Caril.08G150500|Caril.08G150600|Caril.08G150700…
Chr09	87MX3	Chr09_2	17341041	17939267	C. cordiformis	Caril.09G132800|Caril.09G132900|Caril.09G133000|Caril.09G133100|Caril.09G133200|Caril.09G133300|Caril.09G133400|Caril.09G133500|Caril.09G133600|Caril.09G133700|Caril.09G133800|Caril.09G133900|Caril.09G134100|Caril.09G134000|Caril.09G134200|Caril.09G134300|Caril.09G134400|Caril.09G134500|Caril.09G134600|Caril.09G134700|Caril.09G134800|Caril.09G134900|Caril.09G135000|Caril.09G135100|Caril.09G135200…
Chr09	87MX3	Chr09_4	21218975	21594476	C. aquatica	Caril.09G146500|Caril.09G146600|Caril.09G146700|Caril.09G146800|Caril.09G146900|Caril.09G147000|Caril.09G147100|Caril.09G147200|Caril.09G147300|Caril.09G147400|Caril.09G147500
Chr10	87MX3	Chr10_2	21569350	21947730	C. aquatica	Caril.10G116500|Caril.10G116600|Caril.10G116700|Caril.10G116800|Caril.10G116900|Caril.10G117000|Caril.10G117100|Caril.10G117200
Chr10	87MX3	Chr10_4	36367397	36959415	C. aquatica	Caril.10G156400|Caril.10G156500|Caril.10G156600|Caril.10G156700|Caril.10G156800|Caril.10G156900|Caril.10G157000|Caril.10G157100|Caril.10G157200|Caril.10G157300|Caril.10G157400|Caril.10G157500|Caril.10G157600|Caril.10G157700|Caril.10G157800|Caril.10G157900|Caril.10G158000|Caril.10G158100|Caril.10G158200|Caril.10G158300|Caril.10G158400|Caril.10G158500|Caril.10G158600|Caril.10G158700|Caril.10G158800…
Chr12	87MX3	Chr12_2	2228705	3107989	C. aquatica	Caril.12G003500|Caril.12G003600|Caril.12G003700|Caril.12G003800|Caril.12G003900|Caril.12G004000|Caril.12G004100|Caril.12G004200|Caril.12G004300|Caril.12G004400|Caril.12G004500|Caril.12G004600|Caril.12G004700|Caril.12G004800|Caril.12G004900
Chr13	87MX3	Chr13_2	21756034	21995434	C. aquatica	Caril.13G125600|Caril.13G125700|Caril.13G125800|Caril.13G125900|Caril.13G126000|Caril.13G126100|Caril.13G126200
Chr13	87MX3	Chr13_4	26637672	26941660	C. aquatica	Caril.13G142000|Caril.13G142100|Caril.13G142200|Caril.13G142300
Chr14	87MX3	Chr14_2	27203659	30180321	C. aquatica	Caril.14G122800|Caril.14G122900|Caril.14G123000|Caril.14G123100|Caril.14G123200|Caril.14G123300|Caril.14G123400|Caril.14G123500|Caril.14G123600|Caril.14G123700|Caril.14G123800|Caril.14G123900|Caril.14G124000|Caril.14G124100|Caril.14G124200|Caril.14G124300|Caril.14G124400|Caril.14G124500|Caril.14G124600|Caril.14G124700|Caril.14G124800|Caril.14G124900|Caril.14G125000|Caril.14G125100|Caril.14G125200…
Chr15	87MX3	Chr15_2	3447236	4615376	C. aquatica	Caril.15G022200|Caril.15G022300|Caril.15G022400|Caril.15G022500|Caril.15G022600|Caril.15G022700|Caril.15G022800|Caril.15G022900|Caril.15G023000|Caril.15G023100|Caril.15G023200|Caril.15G023300|Caril.15G023400|Caril.15G023500|Caril.15G023600|Caril.15G023700|Caril.15G023800|Caril.15G023900|Caril.15G024000|Caril.15G024100|Caril.15G024200|Caril.15G024300|Caril.15G024400|Caril.15G024500|Caril.15G024600…
Chr15	87MX3	Chr15_4	23355753	24979303	C. aquatica	Caril.15G091100|Caril.15G091200|Caril.15G091300|Caril.15G091400|Caril.15G091500|Caril.15G091600|Caril.15G091700|Caril.15G091800|Caril.15G091900|Caril.15G092000|Caril.15G092100|Caril.15G092200|Caril.15G092300|Caril.15G092400|Caril.15G092500|Caril.15G092600|Caril.15G092700|Caril.15G092800|Caril.15G092900|Caril.15G093000|Caril.15G093100|Caril.15G093200|Caril.15G093300|Caril.15G093400|Caril.15G093500…
Chr15	87MX3	Chr15_6	26497943	26773511	C. aquatica	Caril.15G100300|Caril.15G100400|Caril.15G100500|Caril.15G100600|Caril.15G100700|Caril.15G100800|Caril.15G100900|Caril.15G101000|Caril.15G101100|Caril.15G101200|Caril.15G101300|Caril.15G101400|Caril.15G101500|Caril.15G101600|Caril.15G101700
Chr16	87MX3	Chr16_2	4376004	4739090	C. aquatica	Caril.16G027800|Caril.16G027900|Caril.16G028000|Caril.16G028100|Caril.16G028200|Caril.16G028300|Caril.16G028400|Caril.16G028500|Caril.16G028600|Caril.16G028700|Caril.16G028800|Caril.16G028900|Caril.16G029000|Caril.16G029100|Caril.16G029200|Caril.16G029300|Caril.16G029400|Caril.16G029500|Caril.16G029600|Caril.16G029700|Caril.16G029800|Caril.16G029900|Caril.16G030000
Chr16	87MX3	Chr16_4	6450623	7220382	C. aquatica	Caril.16G039200|Caril.16G039300|Caril.16G039400|Caril.16G039500|Caril.16G039600|Caril.16G039700|Caril.16G039800|Caril.16G039900|Caril.16G040000|Caril.16G040100|Caril.16G040200|Caril.16G040300|Caril.16G040400|Caril.16G040500|Caril.16G040600|Caril.16G040700|Caril.16G040800|Caril.16G040900|Caril.16G041000|Caril.16G041100|Caril.16G041200|Caril.16G041300|Caril.16G041400|Caril.16G041500|Caril.16G041600…
Chr16	87MX3	Chr16_6	9104247	9350367	C. aquatica	Caril.16G048500|Caril.16G048600|Caril.16G048700|Caril.16G048800|Caril.16G048900|Caril.16G049000|Caril.16G049100|Caril.16G049200|Caril.16G049300|Caril.16G049400
Chr16	87MX3	Chr16_8	9792187	10143006	C. aquatica	Caril.16G052300|Caril.16G052400|Caril.16G052500|Caril.16G052600|Caril.16G052700|Caril.16G052800|Caril.16G052900|Caril.16G053000|Caril.16G053100|Caril.16G053200|Caril.16G053300|Caril.16G053400|Caril.16G053500|Caril.16G053600|Caril.16G053700|Caril.16G053800|Caril.16G053900|Caril.16G054000|Caril.16G054100
Chr16	87MX3	Chr16_10	17137866	19035360	C. aquatica	Caril.16G070300|Caril.16G070400|Caril.16G070500|Caril.16G070600|Caril.16G070700|Caril.16G070800|Caril.16G070900|Caril.16G071000|Caril.16G071100|Caril.16G071200|Caril.16G071300|Caril.16G071400|Caril.16G071500|Caril.16G071600|Caril.16G071700|Caril.16G071800|Caril.16G071900|Caril.16G072000|Caril.16G072100|Caril.16G072200|Caril.16G072300|Caril.16G072400|Caril.16G072500|Caril.16G072600|Caril.16G072700…
Chr16	87MX3	Chr16_12	20414645	20758838	C. aquatica	Caril.16G080300|Caril.16G080400|Caril.16G080500|Caril.16G080600|Caril.16G080700|Caril.16G080800|Caril.16G080900|Caril.16G081000|Caril.16G081100|Caril.16G081200|Caril.16G081300|Caril.16G081400|Caril.16G081500
Chr01	ELLIOTT	Chr01_2	17468112	17721779	C. aquatica	Caril.01G080100|Caril.01G080200|Caril.01G080300|Caril.01G080400|Caril.01G080500|Caril.01G080600|Caril.01G080700
Chr01	ELLIOTT	Chr01_4	25211863	26043167	C. aquatica	Caril.01G094900|Caril.01G095000|Caril.01G095100|Caril.01G095200|Caril.01G095300|Caril.01G095400|Caril.01G095500|Caril.01G095600|Caril.01G095700|Caril.01G095800|Caril.01G095900|Caril.01G096000|Caril.01G096100|Caril.01G096200|Caril.01G096300|Caril.01G096400|Caril.01G096500
Chr02	ELLIOTT	Chr02_2	18371923	19059048	C. aquatica	Caril.02G061200|Caril.02G061300|Caril.02G061400|Caril.02G061500|Caril.02G061600|Caril.02G061700|Caril.02G061800|Caril.02G061900|Caril.02G062000|Caril.02G062100|Caril.02G062200|Caril.02G062300|Caril.02G062400|Caril.02G062500|Caril.02G062600|Caril.02G062700|Caril.02G062800|Caril.02G062900|Caril.02G063000|Caril.02G063100|Caril.02G063200|Caril.02G063300|Caril.02G063400|Caril.02G063500
Chr04	ELLIOTT	Chr04_2	40923937	41172889	C. aquatica	Caril.04G189000|Caril.04G189100|Caril.04G189200|Caril.04G189300|Caril.04G189400|Caril.04G189500|Caril.04G189600|Caril.04G189700|Caril.04G189800|Caril.04G189900|Caril.04G190000|Caril.04G190100|Caril.04G190200|Caril.04G190300|Caril.04G190400|Caril.04G190500|Caril.04G190600|Caril.04G190700|Caril.04G190800|Caril.04G190900|Caril.04G191000
Chr05	ELLIOTT	Chr05_2	40281089	41460221	C. myristiciformis	Caril.05G212900|Caril.05G213000|Caril.05G213100|Caril.05G213200|Caril.05G213300|Caril.05G213400|Caril.05G213500|Caril.05G213600|Caril.05G213700|Caril.05G213800|Caril.05G213900|Caril.05G214000|Caril.05G214100|Caril.05G214200|Caril.05G214300|Caril.05G214400|Caril.05G214500|Caril.05G214600|Caril.05G214700|Caril.05G214800|Caril.05G214900|Caril.05G215000|Caril.05G215100|Caril.05G215200|Caril.05G215300…
Chr05	ELLIOTT	Chr05_4	43091311	43646137	C. aquatica	Caril.05G228200|Caril.05G228300|Caril.05G228400|Caril.05G228500|Caril.05G228600|Caril.05G228700|Caril.05G228800|Caril.05G228900|Caril.05G229000|Caril.05G229100|Caril.05G229200|Caril.05G229300|Caril.05G229400|Caril.05G229500|Caril.05G229600|Caril.05G229700|Caril.05G229800|Caril.05G229900|Caril.05G230000|Caril.05G230100|Caril.05G230200|Caril.05G230300|Caril.05G230400|Caril.05G230500|Caril.05G230600…
Chr08	ELLIOTT	Chr08_2	33506670	34850282	C. aquatica	Caril.08G163100|Caril.08G163200|Caril.08G163300|Caril.08G163400|Caril.08G163500|Caril.08G163600|Caril.08G163700|Caril.08G163800|Caril.08G163900|Caril.08G164000|Caril.08G164100|Caril.08G164200|Caril.08G164300|Caril.08G164400|Caril.08G164500|Caril.08G164600|Caril.08G164700|Caril.08G164800|Caril.08G164900|Caril.08G165000|Caril.08G165100|Caril.08G165200|Caril.08G165300|Caril.08G165400|Caril.08G165500…
Chr12	ELLIOTT	Chr12_2	1808408	3326919	C. myristiciformis	Caril.12G002400|Caril.12G002500|Caril.12G002600|Caril.12G002700|Caril.12G002800|Caril.12G002900|Caril.12G003000|Caril.12G003100|Caril.12G003200|Caril.12G003300|Caril.12G003400|Caril.12G003500|Caril.12G003600|Caril.12G003700|Caril.12G003800|Caril.12G003900|Caril.12G004000|Caril.12G004100|Caril.12G004200|Caril.12G004300|Caril.12G004400|Caril.12G004500|Caril.12G004600|Caril.12G004700|Caril.12G004800…
Chr14	ELLIOTT	Chr14_2	22373162	22837469	C. aquatica	Caril.14G102200|Caril.14G102300|Caril.14G102400|Caril.14G102500|Caril.14G102600|Caril.14G102700|Caril.14G102800|Caril.14G102900|Caril.14G103000|Caril.14G103100|Caril.14G103200|Caril.14G103300|Caril.14G103400
Chr14	ELLIOTT	Chr14_4	27360922	29814850	C. aquatica	Caril.14G123500|Caril.14G123600|Caril.14G123700|Caril.14G123800|Caril.14G123900|Caril.14G124000|Caril.14G124100|Caril.14G124200|Caril.14G124300|Caril.14G124400|Caril.14G124500|Caril.14G124600|Caril.14G124700|Caril.14G124800|Caril.14G124900|Caril.14G125000|Caril.14G125100|Caril.14G125200|Caril.14G125300|Caril.14G125400|Caril.14G125500|Caril.14G125600|Caril.14G125700|Caril.14G125800|Caril.14G125900…
Chr15	ELLIOTT	Chr15_2	22790940	23197489	C. aquatica	Caril.15G090400|Caril.15G090500|Caril.15G090600|Caril.15G090700|Caril.15G090800|Caril.15G090900|Caril.15G091000
Chr16	ELLIOTT	Chr16_2	6526087	7222644	C. aquatica	Caril.16G039700|Caril.16G039800|Caril.16G039900|Caril.16G040000|Caril.16G040100|Caril.16G040200|Caril.16G040300|Caril.16G040400|Caril.16G040500|Caril.16G040600|Caril.16G040700|Caril.16G040800|Caril.16G040900|Caril.16G041000|Caril.16G041100|Caril.16G041200|Caril.16G041300|Caril.16G041400|Caril.16G041500|Caril.16G041600|Caril.16G041700|Caril.16G041800|Caril.16G041900|Caril.16G042000|Caril.16G042100…
Chr16	ELLIOTT	Chr16_4	9051733	9375778	C. aquatica	Caril.16G048300|Caril.16G048400|Caril.16G048500|Caril.16G048600|Caril.16G048700|Caril.16G048800|Caril.16G048900|Caril.16G049000|Caril.16G049100|Caril.16G049200|Caril.16G049300|Caril.16G049400|Caril.16G049500|Caril.16G049600
Chr16	ELLIOTT	Chr16_6	20345472	20848563	C. aquatica	Caril.16G080100|Caril.16G080200|Caril.16G080300|Caril.16G080400|Caril.16G080500|Caril.16G080600|Caril.16G080700|Caril.16G080800|Caril.16G080900|Caril.16G081000|Caril.16G081100|Caril.16G081200|Caril.16G081300|Caril.16G081400|Caril.16G081500|Caril.16G081600|Caril.16G081700|Caril.16G081800|Caril.16G081900|Caril.16G082000|Caril.16G082100
Chr16	ELLIOTT	Chr16_8	21654560	23721979	C. aquatica	Caril.16G085500|Caril.16G085600|Caril.16G085700|Caril.16G085800|Caril.16G085900|Caril.16G086000|Caril.16G086100|Caril.16G086200|Caril.16G086300|Caril.16G086400|Caril.16G086500|Caril.16G086600|Caril.16G086700|Caril.16G086800|Caril.16G086900|Caril.16G087000|Caril.16G087100|Caril.16G087200|Caril.16G087300|Caril.16G087400|Caril.16G087500|Caril.16G087600|Caril.16G087700|Caril.16G087800|Caril.16G087900…
Chr01	LAKOTA	Chr01_2	5700115	6468813	C. aquatica	Caril.01G036700|Caril.01G036800|Caril.01G036900|Caril.01G037000|Caril.01G037100|Caril.01G037200|Caril.01G037300|Caril.01G037400|Caril.01G037500|Caril.01G037600|Caril.01G037700|Caril.01G037800|Caril.01G037900|Caril.01G038000|Caril.01G038100|Caril.01G038200|Caril.01G038300|Caril.01G038400|Caril.01G038500|Caril.01G038600|Caril.01G038700|Caril.01G038800|Caril.01G038900|Caril.01G039000|Caril.01G039100…
Chr01	LAKOTA	Chr01_4	25710098	26091357	C. aquatica	Caril.01G096100|Caril.01G096200|Caril.01G096300|Caril.01G096400|Caril.01G096500
Chr03	LAKOTA	Chr03_2	34293859	35256121	C. aquatica	Caril.03G188900|Caril.03G189000|Caril.03G189100|Caril.03G189200|Caril.03G189300|Caril.03G189400|Caril.03G189500|Caril.03G189600|Caril.03G189700|Caril.03G189800|Caril.03G189900|Caril.03G190000|Caril.03G190100|Caril.03G190200|Caril.03G190300|Caril.03G190400
Chr04	LAKOTA	Chr04_2	7700486	8886534	C. aquatica	Caril.04G073000|Caril.04G073100|Caril.04G073200|Caril.04G073300|Caril.04G073400|Caril.04G073500|Caril.04G073600|Caril.04G073700|Caril.04G073800|Caril.04G073900|Caril.04G074000|Caril.04G074100|Caril.04G074200|Caril.04G074300|Caril.04G074400|Caril.04G074500|Caril.04G074600|Caril.04G074700|Caril.04G074800|Caril.04G074900|Caril.04G075000|Caril.04G075100|Caril.04G075200|Caril.04G075300|Caril.04G075400…
Chr04	LAKOTA	Chr04_4	31582349	32849144	C. aquatica	Caril.04G147800|Caril.04G147900|Caril.04G148000|Caril.04G148100|Caril.04G148200|Caril.04G148300|Caril.04G148400|Caril.04G148500|Caril.04G148600|Caril.04G148700|Caril.04G148800|Caril.04G148900|Caril.04G149000
Chr05	LAKOTA	Chr05_2	37673096	37948100	C. aquatica	Caril.05G199000|Caril.05G199100|Caril.05G199200|Caril.05G199300|Caril.05G199400|Caril.05G199500|Caril.05G199600|Caril.05G199700|Caril.05G199800|Caril.05G199900|Caril.05G200000|Caril.05G200100|Caril.05G200200|Caril.05G200300|Caril.05G200400|Caril.05G200500|Caril.05G200600|Caril.05G200700|Caril.05G200800|Caril.05G200900|Caril.05G201000
Chr05	LAKOTA	Chr05_4	43095206	43384347	C. aquatica	Caril.05G228200|Caril.05G228300|Caril.05G228400|Caril.05G228500|Caril.05G228600|Caril.05G228700|Caril.05G228800|Caril.05G228900|Caril.05G229000|Caril.05G229100|Caril.05G229200|Caril.05G229300|Caril.05G229400|Caril.05G229500|Caril.05G229600|Caril.05G229700|Caril.05G229800|Caril.05G229900
Chr05	LAKOTA	Chr05_6	45466093	47263004	C. aquatica	Caril.05G244800|Caril.05G244900|Caril.05G245000|Caril.05G245100|Caril.05G245200|Caril.05G245300|Caril.05G245400|Caril.05G245500|Caril.05G245600|Caril.05G245700|Caril.05G245800|Caril.05G245900|Caril.05G246000|Caril.05G246100|Caril.05G246200|Caril.05G246300|Caril.05G246400|Caril.05G246500|Caril.05G246600|Caril.05G246700|Caril.05G246800|Caril.05G246900|Caril.05G247000|Caril.05G247100|Caril.05G247200…
Chr08	LAKOTA	Chr08_2	15405079	16812393	C. cordiformis	Caril.08G108200|Caril.08G108300|Caril.08G108400|Caril.08G108500|Caril.08G108600|Caril.08G108700|Caril.08G108800|Caril.08G108900|Caril.08G109000|Caril.08G109100|Caril.08G109200|Caril.08G109300|Caril.08G109400|Caril.08G109500|Caril.08G109600|Caril.08G109700|Caril.08G109800|Caril.08G109900|Caril.08G110000|Caril.08G110100|Caril.08G110200|Caril.08G110300|Caril.08G110400|Caril.08G110500|Caril.08G110600
Chr11	LAKOTA	Chr11_2	10394115	11018009	C. aquatica	Caril.11G054800|Caril.11G054900|Caril.11G055000|Caril.11G055100|Caril.11G055200|Caril.11G055300|Caril.11G055400|Caril.11G055500|Caril.11G055600|Caril.11G055700|Caril.11G055800|Caril.11G055900|Caril.11G056000|Caril.11G056100|Caril.11G056200|Caril.11G056300|Caril.11G056400|Caril.11G056500|Caril.11G056600|Caril.11G056700|Caril.11G056800|Caril.11G056900
Chr13	LAKOTA	Chr13_2	33268762	33608841	C. aquatica	Caril.13G177000|Caril.13G177100|Caril.13G177200|Caril.13G177300|Caril.13G177400|Caril.13G177500|Caril.13G177600|Caril.13G177700|Caril.13G177800|Caril.13G177900|Caril.13G178000|Caril.13G178100|Caril.13G178200
Chr14	LAKOTA	Chr14_2	17385925	19914134	C. aquatica	Caril.14G092100|Caril.14G092200|Caril.14G092300|Caril.14G092400|Caril.14G092500|Caril.14G092600|Caril.14G092700|Caril.14G092800|Caril.14G092900|Caril.14G093000|Caril.14G093100|Caril.14G093200|Caril.14G093300|Caril.14G093400|Caril.14G093500|Caril.14G093600|Caril.14G093700|Caril.14G093800|Caril.14G093900|Caril.14G094000|Caril.14G094100|Caril.14G094200|Caril.14G094300|Caril.14G094400|Caril.14G094500…
Chr14	LAKOTA	Chr14_4	27027720	29840805	C. aquatica	Caril.14G122000|Caril.14G122100|Caril.14G122200|Caril.14G122300|Caril.14G122400|Caril.14G122500|Caril.14G122600|Caril.14G122700|Caril.14G122800|Caril.14G122900|Caril.14G123000|Caril.14G123100|Caril.14G123200|Caril.14G123300|Caril.14G123400|Caril.14G123500|Caril.14G123600|Caril.14G123700|Caril.14G123800|Caril.14G123900|Caril.14G124000|Caril.14G124100|Caril.14G124200|Caril.14G124300|Caril.14G124400…
Chr15	LAKOTA	Chr15_2	24797489	25133484	C. aquatica	Caril.15G094200|Caril.15G094300|Caril.15G094400|Caril.15G094500|Caril.15G094600|Caril.15G094700|Caril.15G094800|Caril.15G094900|Caril.15G095000|Caril.15G095100
Chr15	LAKOTA	Chr15_4	25890342	27888874	C. aquatica	Caril.15G099000|Caril.15G099100|Caril.15G099200|Caril.15G099300|Caril.15G099400|Caril.15G099500|Caril.15G099600|Caril.15G099700|Caril.15G099800|Caril.15G099900|Caril.15G100000|Caril.15G100100|Caril.15G100200|Caril.15G100300|Caril.15G100400|Caril.15G100500|Caril.15G100600|Caril.15G100700|Caril.15G100800|Caril.15G100900|Caril.15G101000|Caril.15G101100|Caril.15G101200|Caril.15G101300|Caril.15G101400…
Chr16	LAKOTA	Chr16_2	6526422	7319770	C. aquatica	Caril.16G039700|Caril.16G039800|Caril.16G039900|Caril.16G040000|Caril.16G040100|Caril.16G040200|Caril.16G040300|Caril.16G040400|Caril.16G040500|Caril.16G040600|Caril.16G040700|Caril.16G040800|Caril.16G040900|Caril.16G041000|Caril.16G041100|Caril.16G041200|Caril.16G041300|Caril.16G041400|Caril.16G041500|Caril.16G041600|Caril.16G041700|Caril.16G041800|Caril.16G041900|Caril.16G042000|Caril.16G042100…
Chr16	LAKOTA	Chr16_4	7679206	9232121	C. aquatica	Caril.16G044000|Caril.16G044100|Caril.16G044200|Caril.16G044300|Caril.16G044400|Caril.16G044500|Caril.16G044600|Caril.16G044700|Caril.16G044800|Caril.16G044900|Caril.16G045000|Caril.16G045100|Caril.16G045200|Caril.16G045300|Caril.16G045400|Caril.16G045500|Caril.16G045600|Caril.16G045700|Caril.16G045800|Caril.16G045900|Caril.16G046000|Caril.16G046100|Caril.16G046200|Caril.16G046300|Caril.16G046400…
Chr16	LAKOTA	Chr16_6	21877813	22349222	C. aquatica	Caril.16G087000|Caril.16G087100|Caril.16G087200|Caril.16G087300|Caril.16G087400|Caril.16G087500|Caril.16G087600|Caril.16G087700|Caril.16G087800|Caril.16G087900|Caril.16G088000|Caril.16G088100|Caril.16G088200|Caril.16G088300|Caril.16G088400|Caril.16G088500|Caril.16G088600|Caril.16G088700|Caril.16G088800|Caril.16G088900|Caril.16G089000|Caril.16G089100|Caril.16G089200|Caril.16G089300|Caril.16G089400…
Chr01	PAWNEE	Chr01_2	20089844	20761148	C. aquatica	Caril.01G086600|Caril.01G086700|Caril.01G086800|Caril.01G086900|Caril.01G087000|Caril.01G087100|Caril.01G087200|Caril.01G087300|Caril.01G087400|Caril.01G087500|Caril.01G087600
Chr04	PAWNEE	Chr04_2	32713002	32867308	C. aquatica	Caril.04G149000|Caril.04G149100|Caril.04G149200
Chr05	PAWNEE	Chr05_2	43087499	43349814	C. aquatica	Caril.05G228200|Caril.05G228300|Caril.05G228400|Caril.05G228500|Caril.05G228600|Caril.05G228700|Caril.05G228800|Caril.05G228900|Caril.05G229000|Caril.05G229100|Caril.05G229200|Caril.05G229300|Caril.05G229400|Caril.05G229500|Caril.05G229600|Caril.05G229700
Chr07	PAWNEE	Chr07_2	13225897	13808379	C. aquatica	Caril.07G068900|Caril.07G069000|Caril.07G069100|Caril.07G069200|Caril.07G069300|Caril.07G069400|Caril.07G069500|Caril.07G069600|Caril.07G069700|Caril.07G069800|Caril.07G069900|Caril.07G070000|Caril.07G070100|Caril.07G070200
Chr07	PAWNEE	Chr07_4	15358042	15567869	C. aquatica	Caril.07G074100|Caril.07G074200|Caril.07G074300|Caril.07G074400|Caril.07G074500
Chr08	PAWNEE	Chr08_2	15771387	16090952	C. aquatica	Caril.08G108900|Caril.08G109000|Caril.08G109100|Caril.08G109200|Caril.08G109300|Caril.08G109400|Caril.08G109500|Caril.08G109600
Chr11	PAWNEE	Chr11_2	10087283	11018365	C. aquatica	Caril.11G054000|Caril.11G054100|Caril.11G054200|Caril.11G054300|Caril.11G054400|Caril.11G054500|Caril.11G054600|Caril.11G054700|Caril.11G054800|Caril.11G054900|Caril.11G055000|Caril.11G055100|Caril.11G055200|Caril.11G055300|Caril.11G055400|Caril.11G055500|Caril.11G055600|Caril.11G055700|Caril.11G055800|Caril.11G055900|Caril.11G056000|Caril.11G056100|Caril.11G056200|Caril.11G056300|Caril.11G056400…
Chr14	PAWNEE	Chr14_2	604491	1174116	C. aquatica	Caril.14G005600|Caril.14G005700|Caril.14G005800|Caril.14G005900|Caril.14G006000|Caril.14G006100|Caril.14G006200|Caril.14G006300|Caril.14G006400|Caril.14G006500|Caril.14G006600|Caril.14G006700|Caril.14G006800|Caril.14G006900|Caril.14G007000|Caril.14G007100|Caril.14G007200|Caril.14G007300|Caril.14G007400|Caril.14G007500|Caril.14G007600|Caril.14G007800|Caril.14G007700|Caril.14G007900|Caril.14G008000…
Chr15	PAWNEE	Chr15_2	3590945	4729169	C. aquatica	Caril.15G023700|Caril.15G023800|Caril.15G023900|Caril.15G024000|Caril.15G024100|Caril.15G024200|Caril.15G024300|Caril.15G024400|Caril.15G024500|Caril.15G024600|Caril.15G024700|Caril.15G024800|Caril.15G024900|Caril.15G025000|Caril.15G025100|Caril.15G025200|Caril.15G025300|Caril.15G025400|Caril.15G025500|Caril.15G025600|Caril.15G025700|Caril.15G025800|Caril.15G025900|Caril.15G026000|Caril.15G026100…
Chr16	PAWNEE	Chr16_2	6526087	6921741	C. aquatica	Caril.16G039700|Caril.16G039800|Caril.16G039900|Caril.16G040000|Caril.16G040100|Caril.16G040200|Caril.16G040300|Caril.16G040400|Caril.16G040500|Caril.16G040600|Caril.16G040700|Caril.16G040800|Caril.16G040900|Caril.16G041000
Chr16	PAWNEE	Chr16_4	7789623	9189292	C. aquatica	Caril.16G044700|Caril.16G044800|Caril.16G044900|Caril.16G045000|Caril.16G045100|Caril.16G045200|Caril.16G045300|Caril.16G045400|Caril.16G045500|Caril.16G045600|Caril.16G045700|Caril.16G045800|Caril.16G045900|Caril.16G046000|Caril.16G046100|Caril.16G046200|Caril.16G046300|Caril.16G046400|Caril.16G046500|Caril.16G046600|Caril.16G046700|Caril.16G046800|Caril.16G046900|Caril.16G047000|Caril.16G047100…
