# Supplementary material for: Four chromosome scale genomes and a pan-genome annotation to accelerate pecan tree breeding
Source: Nat Commun. 2021 Jul 5;12:4125. doi: 10.1038/s41467-021-24328-w (PMC8257795; doi:10.1038/s41467-021-24328-w)
Supplement: Supplementary file 5 — Supplementary Data 3 [file 41467_2021_24328_MOESM5_ESM.csv]

geneID	baseMean	log2FoldChange	lfcSE	stat	pvalue	padj
CiPaw.01G228100.v1.1	2004.158398	-3.265448687	0.24100854	-13.54909948	8.02E-42	1.84E-37
CiPaw.07G177900.v1.1	1087.668697	-1.426195727	0.12327838	-11.56890386	5.92E-31	6.78E-27
CiPaw.11G109800.v1.1	1439.586836	-1.95862238	0.17085531	-11.4636319	2.01E-30	1.53E-26
CiPaw.06G057400.v1.1	344.0543427	-4.118800655	0.397282733	-10.36742933	3.49E-25	2.00E-21
CiPaw.06G037600.v1.1	1437.371036	-4.570460839	0.447782866	-10.20686853	1.85E-24	8.46E-21
CiPaw.14G076000.v1.1	244.837873	-2.404922072	0.236837923	-10.15429473	3.17E-24	1.21E-20
CiPaw.10G090800.v1.1	659.4372372	-3.875664502	0.384696841	-10.07459405	7.16E-24	2.34E-20
CiPaw.14G102100.v1.1	1505.892726	-4.213398509	0.421939696	-9.985783627	1.76E-23	5.03E-20
CiPaw.03G016700.v1.1	45.18943742	-4.867101747	0.489931193	-9.934255706	2.95E-23	7.51E-20
CiPaw.01G158500.v1.1	1439.590318	-1.10406423	0.113602439	-9.718666641	2.51E-22	5.75E-19
CiPaw.12G084800.v1.1	1190.909783	-1.819369908	0.194753724	-9.341900475	9.46E-21	1.97E-17
CiPaw.02G117500.v1.1	1087.679895	-2.204240165	0.237444682	-9.283173422	1.65E-20	3.14E-17
CiPaw.08G012300.v1.1	457.2386928	-1.585125901	0.171426518	-9.246678534	2.32E-20	4.08E-17
CiPaw.15G143000.v1.1	962.9121086	-1.838022752	0.199671383	-9.205238763	3.41E-20	5.57E-17
CiPaw.15G176800.v1.1	2960.831834	-1.318842947	0.143751912	-9.174437598	4.54E-20	6.93E-17
CiPaw.16G067400.v1.1	209.8481313	-3.126926744	0.341191916	-9.164715219	4.97E-20	7.03E-17
CiPaw.03G059400.v1.1	1924.857448	-2.392242956	0.261182278	-9.159285117	5.22E-20	7.03E-17
CiPaw.16G027400.v1.1	1302.379761	-1.685344534	0.186307224	-9.046050392	1.48E-19	1.89E-16
CiPaw.09G133600.v1.1	1104.929748	-1.690705592	0.187216143	-9.03076822	1.70E-19	2.05E-16
CiPaw.15G089400.v1.1	652.8814975	-2.371895881	0.270163169	-8.779493838	1.64E-18	1.88E-15
CiPaw.11G190600.v1.1	747.2444083	-2.916807756	0.332475215	-8.773008093	1.74E-18	1.90E-15
CiPaw.07G122400.v1.1	1641.291792	-1.179767412	0.137730966	-8.565738284	1.07E-17	1.12E-14
CiPaw.04G010500.v1.1	119.6159888	-3.943404687	0.466878944	-8.446310847	3.01E-17	2.99E-14
CiPaw.10G099000.v1.1	1614.595688	-1.314426602	0.157180827	-8.362512298	6.14E-17	5.86E-14
CiPaw.03G203100.v1.1	943.3314397	2.957185213	0.35686626	8.28653629	1.17E-16	1.07E-13
CiPaw.01G225300.v1.1	741.8244673	-1.028120505	0.125420699	-8.197375039	2.46E-16	2.16E-13
CiPaw.03G102200.v1.1	336.8435638	-1.826747812	0.223673372	-8.167033001	3.16E-16	2.68E-13
CiPaw.03G103500.v1.1	1022.837611	-1.250114199	0.153241201	-8.157820397	3.41E-16	2.79E-13
CiPaw.15G146100.v1.1	5430.291793	1.239791234	0.152581588	8.125431448	4.46E-16	3.52E-13
CiPaw.03G005200.v1.1	903.0480262	-1.125841111	0.138963429	-8.101707885	5.42E-16	4.14E-13
CiPaw.06G088600.v1.1	1195.875535	-1.036246349	0.128608133	-8.057393582	7.79E-16	5.76E-13
CiPaw.09G210400.v1.1	6571.506856	-2.32531657	0.289199245	-8.04053473	8.94E-16	6.40E-13
CiPaw.03G107700.v1.1	40.40273698	-4.079309196	0.509120891	-8.0124569	1.12E-15	7.80E-13
CiPaw.11G199100.v1.1	10247.06877	-1.524511242	0.190788182	-7.990595793	1.34E-15	9.04E-13
CiPaw.05G092700.v1.1	3170.397385	-2.388096879	0.301841144	-7.911767243	2.54E-15	1.66E-12
CiPaw.03G263500.v1.1	2558.540877	-1.569253336	0.200842408	-7.813356525	5.57E-15	3.54E-12
CiPaw.09G037900.v1.1	749.5749493	2.242577312	0.287969175	7.787560295	6.83E-15	4.23E-12
CiPaw.09G006100.v1.1	2695.01001	-1.423076581	0.184212212	-7.725202171	1.12E-14	6.73E-12
CiPaw.11G108800.v1.1	161.574154	-3.885156865	0.504761565	-7.69701406	1.39E-14	8.18E-12
CiPaw.03G038800.v1.1	2641.722123	-3.011556137	0.391636406	-7.689673602	1.48E-14	8.44E-12
CiPaw.06G106400.v1.1	1754.753722	-1.252324389	0.165302479	-7.575956487	3.56E-14	1.99E-11
CiPaw.03G094300.v1.1	686.7879413	-2.355881474	0.31161021	-7.560347506	4.02E-14	2.19E-11
CiPaw.02G184000.v1.1	2617.593413	-2.029772719	0.269438674	-7.533338429	4.95E-14	2.63E-11
CiPaw.07G210000.v1.1	1182.848405	-1.321071655	0.175760839	-7.516302636	5.63E-14	2.93E-11
CiPaw.12G125800.v1.1	735.9175652	-5.022625542	0.677508875	-7.413372319	1.23E-13	6.26E-11
CiPaw.14G038900.v1.1	2219.597201	-1.515157794	0.205492305	-7.373306732	1.66E-13	8.28E-11
CiPaw.02G133900.v1.1	1942.824033	-1.96268468	0.26772488	-7.330976029	2.28E-13	1.11E-10
CiPaw.10G005300.v1.1	258.2897822	-1.485141554	0.203115875	-7.311794592	2.64E-13	1.26E-10
CiPaw.11G148800.v1.1	1418.25432	1.968417892	0.26997147	7.291207077	3.07E-13	1.44E-10
CiPaw.03G070000.v1.1	843.5383874	-1.699926747	0.233994089	-7.264827733	3.74E-13	1.71E-10
CiPaw.13G150600.v1.1	563.1724204	-1.581152582	0.218168928	-7.247377513	4.25E-13	1.91E-10
CiPaw.01G045600.v1.1	203.7423064	-1.634212737	0.228962341	-7.137473909	9.51E-13	4.18E-10
CiPaw.07G058700.v1.1	5531.382464	-1.260065441	0.177690892	-7.091333857	1.33E-12	5.74E-10
CiPaw.07G202300.v1.1	505.2615953	-1.95172195	0.276129214	-7.068147257	1.57E-12	6.54E-10
CiPaw.11G072100.v1.1	780.1563745	0.656246379	0.092847781	7.067981277	1.57E-12	6.54E-10
CiPaw.02G137800.v1.1	2627.284783	-0.980154833	0.139347942	-7.033866589	2.01E-12	8.21E-10
CiPaw.01G005200.v1.1	2255.574239	-1.950505694	0.277789237	-7.021530851	2.19E-12	8.81E-10
CiPaw.03G248000.v1.1	1204.593065	-0.944615674	0.135178371	-6.987920241	2.79E-12	1.10E-09
CiPaw.04G144500.v1.1	2954.413283	-1.263663605	0.181318655	-6.969297243	3.19E-12	1.24E-09
CiPaw.03G004300.v1.1	562.5043022	-1.872319459	0.269836318	-6.938722976	3.96E-12	1.51E-09
CiPaw.02G066100.v1.1	2536.008238	-1.798131902	0.25930337	-6.934471787	4.08E-12	1.53E-09
CiPaw.05G035100.v1.1	6418.48528	-1.161431961	0.167756966	-6.923300935	4.41E-12	1.63E-09
CiPaw.09G084100.v1.1	113.6296648	-2.10051648	0.30505967	-6.885592181	5.75E-12	2.09E-09
CiPaw.05G080700.v1.1	1583.275748	-1.43102274	0.207951253	-6.881529795	5.92E-12	2.12E-09
CiPaw.04G127400.v1.1	544.4851122	-2.252888975	0.328967345	-6.848366592	7.47E-12	2.63E-09
CiPaw.02G013200.v1.1	944.4664877	-1.332530271	0.195339898	-6.821598079	9.00E-12	3.12E-09
CiPaw.10G133900.v1.1	315.1427436	-2.215462397	0.326586156	-6.783699665	1.17E-11	4.00E-09
CiPaw.04G155100.v1.1	3596.015984	-0.541894669	0.080024538	-6.771606371	1.27E-11	4.29E-09
CiPaw.02G093500.v1.1	830.333207	-1.504782783	0.222565061	-6.76109168	1.37E-11	4.54E-09
CiPaw.02G020000.v1.1	1497.255747	-0.949575602	0.140853586	-6.741579196	1.57E-11	5.12E-09
CiPaw.14G037400.v1.1	1743.894927	1.144273502	0.169983948	6.731656234	1.68E-11	5.41E-09
CiPaw.03G151700.v1.1	4023.206327	-1.334300175	0.200047425	-6.669919264	2.56E-11	8.14E-09
CiPaw.05G025700.v1.1	1445.949044	-0.861591085	0.130723673	-6.590933905	4.37E-11	1.37E-08
CiPaw.07G195800.v1.1	1439.490835	1.250816197	0.189947506	6.585062491	4.55E-11	1.41E-08
CiPaw.05G135000.v1.1	1643.430366	-0.995138241	0.151242105	-6.579769826	4.71E-11	1.44E-08
CiPaw.13G036800.v1.1	846.9303731	1.658607777	0.252753984	6.562142961	5.30E-11	1.57E-08
CiPaw.03G130600.v1.1	2550.909124	-1.377731536	0.209984746	-6.561102953	5.34E-11	1.57E-08
CiPaw.09G036300.v1.1	3818.203445	-1.283937548	0.195692121	-6.561007877	5.34E-11	1.57E-08
CiPaw.05G016600.v1.1	1282.99136	1.738796296	0.266650027	6.520893009	6.99E-11	2.03E-08
CiPaw.14G029100.v1.1	595.4287121	2.061311852	0.318742002	6.467022971	1.00E-10	2.86E-08
CiPaw.11G210200.v1.1	1069.481273	-1.201017254	0.185900593	-6.460534821	1.04E-10	2.95E-08
CiPaw.08G006100.v1.1	386.7816444	-1.907544915	0.295383028	-6.457869042	1.06E-10	2.96E-08
CiPaw.12G082600.v1.1	299.5061802	2.41681399	0.376008225	6.427556177	1.30E-10	3.58E-08
CiPaw.03G256700.v1.1	2062.503399	2.235328201	0.349376491	6.398049831	1.57E-10	4.29E-08
CiPaw.02G116600.v1.1	492.4543877	-2.084629397	0.328069878	-6.354223711	2.09E-10	5.64E-08
CiPaw.15G068900.v1.1	1962.483676	-1.594824116	0.251282146	-6.346746639	2.20E-10	5.85E-08
CiPaw.09G111500.v1.1	271.0318775	-2.669513259	0.421359553	-6.335475819	2.37E-10	6.23E-08
CiPaw.04G096500.v1.1	1836.275914	1.687699563	0.267227354	6.315594337	2.69E-10	7.00E-08
CiPaw.15G047500.v1.1	824.9817977	-0.893280478	0.141895543	-6.29533852	3.07E-10	7.89E-08
CiPaw.13G036900.v1.1	335.8185305	2.809201287	0.448280741	6.266611587	3.69E-10	9.37E-08
CiPaw.11G179900.v1.1	157.6945058	-1.66576694	0.265880522	-6.265095787	3.73E-10	9.37E-08
CiPaw.01G032100.v1.1	244.0244975	-1.267275314	0.203293675	-6.23371736	4.55E-10	1.13E-07
CiPaw.02G143200.v1.1	1201.692487	-1.987642548	0.319144515	-6.228032936	4.72E-10	1.16E-07
CiPaw.10G151800.v1.1	424.6265374	1.642252364	0.264046818	6.219549907	4.99E-10	1.21E-07
CiPaw.12G098600.v1.1	357.8805201	-3.04142543	0.489544388	-6.212767432	5.21E-10	1.25E-07
CiPaw.15G085400.v1.1	21965.47054	-1.541067146	0.248357324	-6.205040077	5.47E-10	1.30E-07
CiPaw.03G189900.v1.1	979.8396039	1.587630147	0.256002888	6.201610309	5.59E-10	1.32E-07
CiPaw.02G118300.v1.1	1942.915712	-1.367192735	0.220931031	-6.188323713	6.08E-10	1.42E-07
CiPaw.11G110000.v1.1	2041.448454	1.892568944	0.306044074	6.183975136	6.25E-10	1.45E-07
CiPaw.15G012200.v1.1	2982.575889	-1.506201603	0.244024168	-6.172346017	6.73E-10	1.54E-07
CiPaw.06G056000.v1.1	31.72246095	-3.316205273	0.540494779	-6.13549918	8.49E-10	1.92E-07
CiPaw.11G069900.v1.1	82.88740778	3.018590863	0.494611559	6.102952521	1.04E-09	2.34E-07
CiPaw.03G122300.v1.1	5137.90617	-0.74824782	0.122759023	-6.095257195	1.09E-09	2.42E-07
CiPaw.06G166400.v1.1	571.0087486	1.905880116	0.312792658	6.093110145	1.11E-09	2.42E-07
CiPaw.04G098000.v1.1	381.0457313	1.90449916	0.312650444	6.091464757	1.12E-09	2.42E-07
CiPaw.11G141800.v1.1	846.6211961	1.283395054	0.210698816	6.091135583	1.12E-09	2.42E-07
CiPaw.15G139300.v1.1	680.5881223	0.675092205	0.111134451	6.074553818	1.24E-09	2.66E-07
CiPaw.07G025800.v1.1	1564.728295	-0.9495736	0.156584531	-6.064287416	1.33E-09	2.81E-07
CiPaw.12G083900.v1.1	75.01764401	-4.19303661	0.692748727	-6.052752534	1.42E-09	2.99E-07
CiPaw.15G123300.v1.1	816.1677554	-1.214161357	0.200751695	-6.048075254	1.47E-09	3.05E-07
CiPaw.06G107800.v1.1	2054.583136	-2.08829123	0.346635252	-6.024462945	1.70E-09	3.50E-07
CiPaw.04G040300.v1.1	2816.911932	-1.328738293	0.220952496	-6.01368312	1.81E-09	3.71E-07
CiPaw.04G109900.v1.1	195.9688537	-2.411036226	0.401557639	-6.004209583	1.92E-09	3.89E-07
CiPaw.01G194600.v1.1	1673.534412	0.69067071	0.115270155	5.991756575	2.08E-09	4.13E-07
CiPaw.03G009500.v1.1	118.6691696	-2.454912548	0.409720682	-5.991673489	2.08E-09	4.13E-07
CiPaw.10G079000.v1.1	1045.232753	-1.296751879	0.2167623	-5.982368153	2.20E-09	4.34E-07
CiPaw.02G077700.v1.1	1229.084538	-0.878473589	0.146895454	-5.980263941	2.23E-09	4.36E-07
CiPaw.05G172900.v1.1	10975.65887	0.989214953	0.165810401	5.965940282	2.43E-09	4.72E-07
CiPaw.01G299600.v1.1	1443.052762	-1.043004191	0.175047482	-5.958407298	2.55E-09	4.90E-07
CiPaw.01G073800.v1.1	6400.801579	-1.502587136	0.252494405	-5.950972017	2.67E-09	5.08E-07
CiPaw.01G216300.v1.1	5122.797716	-2.024389301	0.341372628	-5.930145349	3.03E-09	5.73E-07
CiPaw.13G174500.v1.1	89.45298107	-2.356654278	0.399559951	-5.898124356	3.68E-09	6.90E-07
CiPaw.06G106100.v1.1	2514.944437	0.510864839	0.086704163	5.892045101	3.81E-09	7.10E-07
CiPaw.07G015000.v1.1	1895.844478	1.784133143	0.302972494	5.888762764	3.89E-09	7.18E-07
CiPaw.08G147900.v1.1	688.8019596	-0.901060354	0.153153614	-5.883376391	4.02E-09	7.36E-07
CiPaw.11G178400.v1.1	1782.050038	-1.015408221	0.172929599	-5.871801165	4.31E-09	7.83E-07
CiPaw.15G014100.v1.1	1990.675441	1.934976884	0.330494849	5.854786818	4.78E-09	8.61E-07
CiPaw.09G194500.v1.1	1681.23358	-0.744421044	0.127218896	-5.851497456	4.87E-09	8.71E-07
CiPaw.10G073900.v1.1	1157.054436	-1.869823894	0.320493819	-5.834196429	5.41E-09	9.59E-07
CiPaw.05G127600.v1.1	5734.644487	-0.871035747	0.149354282	-5.832010536	5.48E-09	9.64E-07
CiPaw.01G146400.v1.1	3496.791079	1.183703428	0.203082958	5.828669423	5.59E-09	9.76E-07
CiPaw.04G124000.v1.1	2011.180591	-0.71469357	0.122824751	-5.818807383	5.93E-09	1.03E-06
CiPaw.09G034500.v1.1	175.1475161	-2.336294473	0.401862804	-5.8136619	6.11E-09	1.05E-06
CiPaw.12G058700.v1.1	786.6146822	0.755542403	0.130029951	5.810525924	6.23E-09	1.06E-06
CiPaw.03G186400.v1.1	181.7119622	-2.904509396	0.500669813	-5.801247287	6.58E-09	1.12E-06
CiPaw.14G096600.v1.1	3474.85157	1.868890615	0.322253463	5.799443084	6.65E-09	1.12E-06
CiPaw.13G035600.v1.1	2014.013439	-0.723607383	0.125200957	-5.779567496	7.49E-09	1.25E-06
CiPaw.04G190500.v1.1	2450.16305	-1.700415406	0.294504541	-5.773817271	7.75E-09	1.29E-06
CiPaw.01G184900.v1.1	1245.724505	1.622103519	0.281211553	5.768267709	8.01E-09	1.32E-06
CiPaw.10G090700.v1.1	4593.440378	-1.363422123	0.236793899	-5.757843127	8.52E-09	1.39E-06
CiPaw.07G155900.v1.1	5552.066623	-0.806968944	0.140831612	-5.730027038	1.00E-08	1.63E-06
CiPaw.01G115800.v1.1	1383.534321	-1.391288148	0.242956343	-5.726494454	1.03E-08	1.65E-06
CiPaw.02G103400.v1.1	3255.896966	-0.871012989	0.152471974	-5.712610431	1.11E-08	1.78E-06
CiPaw.03G155400.v1.1	1421.026713	-0.814904249	0.143108202	-5.694322456	1.24E-08	1.97E-06
CiPaw.01G001200.v1.1	1689.519592	0.562841331	0.098947326	5.688292467	1.28E-08	2.02E-06
CiPaw.06G173400.v1.1	425.1119656	-2.596656434	0.456535927	-5.687737334	1.29E-08	2.02E-06
CiPaw.01G024000.v1.1	726.5431259	-1.295237804	0.228043436	-5.679785506	1.35E-08	2.10E-06
CiPaw.12G137900.v1.1	856.3833594	0.535697797	0.094338996	5.67843437	1.36E-08	2.10E-06
CiPaw.10G036900.v1.1	8287.392196	-1.398770054	0.246413218	-5.676522005	1.37E-08	2.11E-06
CiPaw.02G184100.v1.1	835.2665189	-1.163315037	0.205360179	-5.664754688	1.47E-08	2.25E-06
CiPaw.06G080900.v1.1	543.3434259	-1.14340618	0.20193002	-5.662388279	1.49E-08	2.26E-06
CiPaw.08G012200.v1.1	19.86349476	-3.011063352	0.533114329	-5.64806307	1.62E-08	2.44E-06
CiPaw.12G049000.v1.1	518.1883671	-0.850892297	0.150851852	-5.640582364	1.69E-08	2.54E-06
CiPaw.01G034900.v1.1	1357.805484	-0.4545146	0.080679992	-5.633547925	1.77E-08	2.62E-06
CiPaw.01G017300.v1.1	121.8422864	-2.515604187	0.446585726	-5.632970431	1.77E-08	2.62E-06
CiPaw.16G024600.v1.1	230.0981188	-0.835757368	0.148715401	-5.619844079	1.91E-08	2.80E-06
CiPaw.14G051500.v1.1	624.3357892	1.125054859	0.200937841	5.599019353	2.16E-08	3.14E-06
CiPaw.05G059400.v1.1	1411.886797	-0.70755011	0.126911094	-5.575163569	2.47E-08	3.58E-06
CiPaw.02G169900.v1.1	839.1017532	0.71413517	0.128188159	5.570991725	2.53E-08	3.65E-06
CiPaw.01G112200.v1.1	1468.720625	-0.844713114	0.151684606	-5.568878306	2.56E-08	3.67E-06
CiPaw.11G118000.v1.1	851.2039202	1.810139026	0.326007047	5.552453666	2.82E-08	4.01E-06
CiPaw.03G272400.v1.1	3286.868005	-0.364023158	0.065735221	-5.537718611	3.06E-08	4.33E-06
CiPaw.03G273300.v1.1	2399.227133	-1.161580267	0.210529915	-5.517411949	3.44E-08	4.83E-06
CiPaw.07G227400.v1.1	372.593931	-1.063654346	0.193065483	-5.509293168	3.60E-08	5.03E-06
CiPaw.12G123600.v1.1	420.2215438	-1.380245691	0.251042398	-5.498058115	3.84E-08	5.33E-06
CiPaw.05G189500.v1.1	294.0132397	-1.392658079	0.253486664	-5.494009263	3.93E-08	5.42E-06
CiPaw.02G014900.v1.1	73.35388995	-1.6900664	0.307733542	-5.49197982	3.97E-08	5.45E-06
CiPaw.15G142300.v1.1	2425.195029	-1.420962094	0.258935751	-5.487701444	4.07E-08	5.55E-06
CiPaw.02G104300.v1.1	302.7769426	-1.158165717	0.211518872	-5.475472263	4.36E-08	5.91E-06
CiPaw.09G152900.v1.1	695.2530726	-5.866746011	1.074389696	-5.460538233	4.75E-08	6.39E-06
CiPaw.03G009300.v1.1	26.5528743	-2.855604422	0.524281097	-5.446704905	5.13E-08	6.87E-06
CiPaw.16G096900.v1.1	1220.674277	1.214004319	0.223032883	5.443162933	5.23E-08	6.94E-06
CiPaw.08G033900.v1.1	2161.897348	0.513097393	0.094283751	5.442055383	5.27E-08	6.94E-06
CiPaw.10G146200.v1.1	6579.313661	-1.049765265	0.192911428	-5.441695595	5.28E-08	6.94E-06
CiPaw.05G120400.v1.1	829.1144758	0.549651368	0.101039752	5.439951664	5.33E-08	6.97E-06
CiPaw.02G097900.v1.1	687.7513879	-0.787700402	0.144992967	-5.432680077	5.55E-08	7.22E-06
CiPaw.13G126000.v1.1	1921.638992	-0.54432824	0.100259486	-5.429194416	5.66E-08	7.32E-06
CiPaw.05G240200.v1.1	562.610454	1.652419511	0.304509808	5.426490276	5.75E-08	7.39E-06
CiPaw.06G050900.v1.1	167.9181758	-1.418107157	0.2619464	-5.413730268	6.17E-08	7.89E-06
CiPaw.16G117400.v1.1	1369.734002	0.540373243	0.099952127	5.406320595	6.43E-08	8.18E-06
CiPaw.07G197800.v1.1	2632.780684	-2.923806329	0.541022515	-5.404223021	6.51E-08	8.23E-06
CiPaw.09G139100.v1.1	2993.71575	0.965342529	0.178871552	5.396847734	6.78E-08	8.53E-06
CiPaw.14G096200.v1.1	4604.894331	1.872828614	0.347415832	5.390740545	7.02E-08	8.78E-06
CiPaw.13G102000.v1.1	1016.841882	-0.713521483	0.132397505	-5.389236613	7.08E-08	8.80E-06
CiPaw.05G082600.v1.1	2954.986736	-1.171348856	0.21749728	-5.385579341	7.22E-08	8.94E-06
CiPaw.09G080300.v1.1	10847.84012	-0.960112113	0.178321132	-5.384174613	7.28E-08	8.96E-06
CiPaw.09G190600.v1.1	7403.218003	-1.026813633	0.191134246	-5.372211701	7.78E-08	9.52E-06
CiPaw.01G170800.v1.1	785.6699215	-1.027015974	0.19134692	-5.367298183	7.99E-08	9.73E-06
CiPaw.10G152200.v1.1	1887.159724	1.533155806	0.285719336	5.365950479	8.05E-08	9.75E-06
CiPaw.15G153900.v1.1	2358.9403	-1.181961082	0.22039251	-5.362982084	8.19E-08	9.83E-06
CiPaw.12G057200.v1.1	317.3465801	-1.440272271	0.268571592	-5.362712643	8.20E-08	9.83E-06
CiPaw.13G045600.v1.1	231.8711374	-1.19819076	0.223630892	-5.357894647	8.42E-08	1.00E-05
CiPaw.07G198100.v1.1	1714.547505	-0.91990268	0.17187893	-5.352038682	8.70E-08	1.03E-05
CiPaw.15G163900.v1.1	881.894605	-0.755144868	0.141137174	-5.350432116	8.77E-08	1.04E-05
CiPaw.15G146300.v1.1	396.5174391	1.527196488	0.285710135	5.345265356	9.03E-08	1.06E-05
CiPaw.13G036500.v1.1	1507.654526	-1.845675064	0.346278078	-5.330037274	9.82E-08	1.15E-05
CiPaw.05G169100.v1.1	1880.082652	0.545090423	0.10229135	5.32880272	9.89E-08	1.15E-05
CiPaw.06G002100.v1.1	1064.583383	-0.581299781	0.109159475	-5.325234328	1.01E-07	1.17E-05
CiPaw.07G085400.v1.1	783.9325033	-1.433305271	0.269277015	-5.322790997	1.02E-07	1.18E-05
CiPaw.03G123700.v1.1	957.6588846	1.332537855	0.250421679	5.321176118	1.03E-07	1.18E-05
CiPaw.15G174700.v1.1	765.1684926	-1.297532227	0.24413224	-5.314874542	1.07E-07	1.22E-05
CiPaw.08G126100.v1.1	363.838186	-0.973509775	0.183605263	-5.302188828	1.14E-07	1.30E-05
CiPaw.03G009600.v1.1	140.8199128	-2.132069474	0.402307166	-5.299606011	1.16E-07	1.30E-05
CiPaw.09G200700.v1.1	360.0573381	-2.657903348	0.501530809	-5.299581403	1.16E-07	1.30E-05
CiPaw.15G151800.v1.1	548.5760168	-1.072494272	0.202401022	-5.298857995	1.17E-07	1.30E-05
CiPaw.13G067600.v1.1	2867.300934	0.506844758	0.095735022	5.294246019	1.20E-07	1.33E-05
CiPaw.02G153800.v1.1	3026.147861	-0.837790872	0.158590117	-5.282743253	1.27E-07	1.41E-05
CiPaw.13G050800.v1.1	1323.822031	-4.271296431	0.808923647	-5.280221992	1.29E-07	1.42E-05
CiPaw.03G247100.v1.1	2400.724843	0.321552163	0.060937194	5.276779901	1.31E-07	1.44E-05
CiPaw.14G020900.v1.1	11.87066577	-4.106570232	0.778737986	-5.27336576	1.34E-07	NA
CiPaw.05G256400.v1.1	432.9457552	1.513731492	0.287680481	5.261849835	1.43E-07	1.55E-05
CiPaw.06G105900.v1.1	858.8752988	0.706983881	0.134490262	5.256766337	1.47E-07	1.59E-05
CiPaw.09G088500.v1.1	331.564859	-5.569068669	1.059653339	-5.255557137	1.48E-07	1.59E-05
CiPaw.05G074900.v1.1	49.40194073	-2.19567129	0.41787679	-5.254350901	1.49E-07	1.60E-05
CiPaw.03G244400.v1.1	821.4676513	0.833716193	0.158873581	5.247670445	1.54E-07	1.64E-05
CiPaw.13G118600.v1.1	610.5091332	-0.734377911	0.139957912	-5.247133959	1.54E-07	1.64E-05
CiPaw.13G149000.v1.1	734.1250479	0.562204865	0.107201474	5.244376241	1.57E-07	1.66E-05
CiPaw.01G296700.v1.1	10931.24567	1.73026839	0.33040345	5.236835115	1.63E-07	1.72E-05
CiPaw.06G056100.v1.1	410.1908992	-0.920209109	0.175759218	-5.235623594	1.64E-07	1.73E-05
CiPaw.08G127400.v1.1	668.0617213	-0.845214534	0.161646896	-5.228770567	1.71E-07	1.78E-05
CiPaw.07G228100.v1.1	97.0687478	-1.510016808	0.289023505	-5.224546734	1.75E-07	1.82E-05
CiPaw.14G118500.v1.1	1373.319869	-0.57264184	0.109676692	-5.221180812	1.78E-07	1.84E-05
CiPaw.16G009600.v1.1	52.40677899	-3.155701243	0.604458373	-5.22070896	1.78E-07	1.84E-05
CiPaw.08G084900.v1.1	450.6102267	-0.926390125	0.177930588	-5.206469186	1.92E-07	1.98E-05
CiPaw.05G139400.v1.1	2424.760306	0.513718863	0.098733503	5.203085544	1.96E-07	2.00E-05
CiPaw.09G134200.v1.1	8244.378039	1.720691665	0.331237957	5.194729734	2.05E-07	2.09E-05
CiPaw.03G195900.v1.1	2759.538659	-0.873178765	0.168180815	-5.191904701	2.08E-07	2.11E-05
CiPaw.09G021200.v1.1	7910.788702	0.758562673	0.146623017	5.17355793	2.30E-07	2.32E-05
CiPaw.04G081900.v1.1	3159.139177	-1.565645877	0.302802277	-5.170522138	2.33E-07	2.34E-05
CiPaw.06G146900.v1.1	2036.453643	0.511128072	0.09919874	5.152566178	2.57E-07	2.57E-05
CiPaw.05G136800.v1.1	584.1193938	-1.516051469	0.294459563	-5.148589686	2.62E-07	2.61E-05
CiPaw.13G173700.v1.1	1207.309199	0.510557888	0.099188864	5.147330738	2.64E-07	2.62E-05
CiPaw.01G291900.v1.1	224.121425	-0.870873536	0.169232565	-5.146016296	2.66E-07	2.63E-05
CiPaw.01G207000.v1.1	262.0255105	0.83124504	0.161622234	5.143135447	2.70E-07	2.65E-05
CiPaw.13G119300.v1.1	655.08661	-1.008252916	0.196165701	-5.139802282	2.75E-07	2.69E-05
CiPaw.04G136200.v1.1	168.0015433	-2.211626935	0.430485172	-5.137521757	2.78E-07	2.71E-05
CiPaw.02G119000.v1.1	58.92169627	-2.158941265	0.420261878	-5.137133248	2.79E-07	2.71E-05
CiPaw.03G035400.v1.1	146.3693018	-2.710087313	0.527661198	-5.136036763	2.81E-07	2.71E-05
CiPaw.15G147800.v1.1	366.7911193	2.207262964	0.43020365	5.13073974	2.89E-07	2.78E-05
CiPaw.01G069900.v1.1	49.1405392	-1.836596743	0.35853384	-5.122519941	3.01E-07	2.89E-05
CiPaw.11G047900.v1.1	841.027508	0.797892418	0.15579544	5.121410591	3.03E-07	2.89E-05
CiPaw.05G076600.v1.1	738.3745997	0.816310146	0.159431361	5.120135352	3.05E-07	2.90E-05
CiPaw.03G034400.v1.1	520.1449863	-0.902501739	0.176314282	-5.118710349	3.08E-07	2.91E-05
CiPaw.11G197300.v1.1	150.084575	1.915824654	0.375699189	5.099357976	3.41E-07	3.21E-05
CiPaw.15G083300.v1.1	3089.05652	0.53193189	0.104381628	5.096029813	3.47E-07	3.24E-05
CiPaw.05G144100.v1.1	1214.571665	1.073807659	0.21074214	5.095362784	3.48E-07	3.24E-05
CiPaw.03G000900.v1.1	3136.058407	1.676077909	0.328951614	5.095211077	3.48E-07	3.24E-05
CiPaw.07G140900.v1.1	3719.09882	-1.021667455	0.200834397	-5.08711391	3.64E-07	3.37E-05
CiPaw.15G033100.v1.1	1410.085063	-1.40350883	0.275985985	-5.085435152	3.67E-07	3.39E-05
CiPaw.15G032000.v1.1	58.25401265	2.410431295	0.474817494	5.076542729	3.84E-07	3.52E-05
CiPaw.06G060100.v1.1	823.5182568	-0.851486169	0.167735162	-5.076372527	3.85E-07	3.52E-05
CiPaw.02G102600.v1.1	173.6945892	1.45175623	0.286023063	5.075661434	3.86E-07	3.52E-05
CiPaw.05G112800.v1.1	1004.646948	-1.257476305	0.247970882	-5.071064363	3.96E-07	3.59E-05
CiPaw.11G014500.v1.1	7473.676331	1.126263442	0.222359431	5.065058114	4.08E-07	3.69E-05
CiPaw.04G022800.v1.1	172.5095652	-1.830447924	0.361474953	-5.063830588	4.11E-07	3.70E-05
CiPaw.15G061100.v1.1	783.721656	-1.00931087	0.199657073	-5.055222213	4.30E-07	3.86E-05
CiPaw.02G148700.v1.1	2138.387754	0.763336976	0.151053588	5.053418376	4.34E-07	3.87E-05
CiPaw.11G158400.v1.1	238.535071	-2.153016056	0.426101201	-5.052827949	4.35E-07	3.87E-05
CiPaw.05G035200.v1.1	1266.154574	-0.851236894	0.168476235	-5.052563612	4.36E-07	3.87E-05
CiPaw.15G140700.v1.1	447.9324398	-1.074597171	0.212789152	-5.050056182	4.42E-07	3.90E-05
CiPaw.03G268900.v1.1	3804.874914	0.911841355	0.180666457	5.047098221	4.49E-07	3.94E-05
CiPaw.01G064700.v1.1	12469.65145	-0.894794285	0.177304057	-5.046665603	4.50E-07	3.94E-05
CiPaw.03G242900.v1.1	624.3970157	-1.036687675	0.205488689	-5.044986563	4.54E-07	3.95E-05
CiPaw.03G154800.v1.1	11948.9241	-0.5772903	0.114434458	-5.044724369	4.54E-07	3.95E-05
CiPaw.05G138400.v1.1	3206.307519	-0.737144034	0.146178631	-5.042761927	4.59E-07	3.98E-05
CiPaw.06G139900.v1.1	50.82094175	2.389863519	0.474512063	5.036465256	4.74E-07	4.10E-05
CiPaw.03G003500.v1.1	809.0223658	-0.763798112	0.151891094	-5.02859048	4.94E-07	4.25E-05
CiPaw.07G059500.v1.1	3819.261741	-1.05667476	0.210252217	-5.025748489	5.01E-07	4.30E-05
CiPaw.06G128300.v1.1	10417.76335	-1.386792353	0.276247517	-5.020107931	5.16E-07	4.39E-05
CiPaw.09G152700.v1.1	3481.184886	-0.635656519	0.126633032	-5.019673862	5.18E-07	4.39E-05
CiPaw.16G066100.v1.1	961.4153598	-1.180268401	0.235135	-5.019535162	5.18E-07	4.39E-05
CiPaw.13G000100.v1.1	6966.599339	0.842736648	0.168042702	5.01501486	5.30E-07	4.48E-05
CiPaw.09G181500.v1.1	404.5872858	-0.974767715	0.194391585	-5.014454269	5.32E-07	4.48E-05
CiPaw.10G017900.v1.1	6483.940339	0.656210057	0.13088504	5.013636844	5.34E-07	4.48E-05
CiPaw.09G038800.v1.1	705.2282682	0.595633834	0.118999356	5.00535341	5.58E-07	4.65E-05
CiPaw.07G152900.v1.1	596.9134645	-0.528973457	0.105690908	-5.004909765	5.59E-07	4.65E-05
CiPaw.03G014200.v1.1	2325.686483	0.34044072	0.068073024	5.001110585	5.70E-07	4.73E-05
CiPaw.01G077000.v1.1	1793.974616	-1.052442888	0.210604377	-4.997250781	5.82E-07	4.80E-05
CiPaw.06G145600.v1.1	4529.229927	-1.3099857	0.262175461	-4.996599209	5.84E-07	4.80E-05
CiPaw.15G041200.v1.1	1928.750988	-0.753555461	0.150828466	-4.996109017	5.85E-07	4.80E-05
CiPaw.05G081300.v1.1	5382.167113	0.42759361	0.085638043	4.99303341	5.94E-07	4.86E-05
CiPaw.14G112000.v1.1	2865.250537	0.460920319	0.092583476	4.978429631	6.41E-07	5.22E-05
CiPaw.07G031800.v1.1	2753.685914	-1.040070132	0.209266265	-4.970080262	6.69E-07	5.43E-05
CiPaw.11G112300.v1.1	59.47473155	-2.281523886	0.460818918	-4.951020447	7.38E-07	5.97E-05
CiPaw.05G198100.v1.1	222.4563477	-1.727931145	0.349096356	-4.949725521	7.43E-07	5.99E-05
CiPaw.01G169400.v1.1	1454.169925	-0.646261892	0.130685987	-4.945150636	7.61E-07	6.11E-05
CiPaw.05G075500.v1.1	34.97071192	-2.520059664	0.50981659	-4.943071122	7.69E-07	6.16E-05
CiPaw.15G156800.v1.1	845.2247589	-1.13194691	0.229087631	-4.94110881	7.77E-07	6.19E-05
CiPaw.09G180200.v1.1	1582.242048	0.615324878	0.12454715	4.940497455	7.79E-07	6.19E-05
CiPaw.16G018600.v1.1	208.3207625	-2.686904201	0.54601115	-4.92096947	8.61E-07	6.82E-05
CiPaw.01G114200.v1.1	965.6141599	1.74077554	0.353887738	4.919004959	8.70E-07	6.84E-05
CiPaw.11G013700.v1.1	184.2297761	-1.826246675	0.371277961	-4.918812499	8.71E-07	6.84E-05
CiPaw.05G183300.v1.1	2365.544872	-0.921665693	0.187387398	-4.918504151	8.72E-07	6.84E-05
CiPaw.04G141100.v1.1	372.803398	-1.423628866	0.290827331	-4.89509999	9.83E-07	7.68E-05
CiPaw.02G164800.v1.1	1179.556672	-0.642543976	0.131378804	-4.89077353	1.00E-06	7.82E-05
CiPaw.08G027200.v1.1	3910.747391	1.01141635	0.206973649	4.886691405	1.03E-06	7.96E-05
CiPaw.06G037500.v1.1	62.48415281	-5.16208811	1.056764284	-4.884805618	1.04E-06	8.01E-05
CiPaw.11G021000.v1.1	302.6819506	1.342962459	0.27561693	4.872568821	1.10E-06	8.49E-05
CiPaw.12G088700.v1.1	1214.797796	0.368310816	0.07564743	4.868781588	1.12E-06	8.58E-05
CiPaw.02G099500.v1.1	1388.513868	0.464113007	0.095327537	4.868614267	1.12E-06	8.58E-05
CiPaw.03G041200.v1.1	1877.052233	-0.687626228	0.14124159	-4.868440164	1.12E-06	8.58E-05
CiPaw.01G190600.v1.1	308.809443	-2.654073272	0.54529454	-4.867228769	1.13E-06	8.61E-05
CiPaw.09G122600.v1.1	131.2627129	-2.37693214	0.488893383	-4.861861954	1.16E-06	8.81E-05
CiPaw.16G084500.v1.1	1043.908876	-0.564581398	0.116382851	-4.851070368	1.23E-06	9.28E-05
CiPaw.14G048400.v1.1	435.7823009	1.670160679	0.344408441	4.849360468	1.24E-06	9.28E-05
CiPaw.07G170900.v1.1	1154.227922	-0.712095918	0.146847876	-4.849208173	1.24E-06	9.28E-05
CiPaw.08G013600.v1.1	1823.834232	-0.452543736	0.093326431	-4.849041505	1.24E-06	9.28E-05
CiPaw.16G018200.v1.1	3057.844901	0.293435761	0.060526304	4.848070042	1.25E-06	9.30E-05
CiPaw.02G031000.v1.1	1765.491984	-0.720434219	0.148737317	-4.843668248	1.27E-06	9.47E-05
CiPaw.08G141700.v1.1	59.80939687	2.887481693	0.596591049	4.839968176	1.30E-06	9.62E-05
CiPaw.05G241400.v1.1	897.9733526	-0.949859014	0.196287509	-4.839121048	1.30E-06	9.63E-05
CiPaw.11G157400.v1.1	878.4340025	-0.615587496	0.127246554	-4.837753784	1.31E-06	9.67E-05
CiPaw.01G031500.v1.1	873.6873699	1.609131701	0.33277108	4.835551522	1.33E-06	9.72E-05
CiPaw.01G290700.v1.1	12718.01422	-1.077131215	0.222775059	-4.835061967	1.33E-06	9.72E-05
CiPaw.07G025100.v1.1	430.9981629	-1.940095919	0.401279783	-4.834771153	1.33E-06	9.72E-05
CiPaw.15G145300.v1.1	2054.039405	0.388035331	0.080352946	4.829136311	1.37E-06	9.95E-05
CiPaw.03G051300.v1.1	5463.517173	-1.047730139	0.216976161	-4.828779965	1.37E-06	9.95E-05
CiPaw.07G130400.v1.1	1680.319999	1.347657936	0.279553426	4.820752707	1.43E-06	0.000103275
CiPaw.07G081600.v1.1	1449.401043	0.457167264	0.094888823	4.817925351	1.45E-06	0.000104419
CiPaw.06G071700.v1.1	1499.136982	-0.652141533	0.135434322	-4.815186615	1.47E-06	0.00010553
CiPaw.07G229600.v1.1	405.1595389	2.167191714	0.451206025	4.803108982	1.56E-06	0.000111752
CiPaw.07G227100.v1.1	5915.045308	0.714480514	0.148820109	4.800967533	1.58E-06	0.000112602
CiPaw.04G113000.v1.1	2576.039616	-1.234883147	0.257264056	-4.800060943	1.59E-06	0.000112761
CiPaw.01G097700.v1.1	1662.13077	-0.602433821	0.12552399	-4.799352056	1.59E-06	0.000112811
CiPaw.14G040900.v1.1	874.8522742	0.674049473	0.140657308	4.792139729	1.65E-06	0.000116537
CiPaw.04G192200.v1.1	4266.658389	-1.039644653	0.216972325	-4.791600277	1.65E-06	0.000116537
CiPaw.13G173300.v1.1	268.5115007	0.739009071	0.154302363	4.789356806	1.67E-06	0.00011736
CiPaw.14G097000.v1.1	141.0036046	-2.712268242	0.566378772	-4.788788661	1.68E-06	0.00011736
CiPaw.10G164500.v1.1	1055.279292	0.49753367	0.103905159	4.788344235	1.68E-06	0.00011736
CiPaw.07G126000.v1.1	111.1260115	-1.680749893	0.351087845	-4.787263125	1.69E-06	0.000117635
CiPaw.13G000200.v1.1	1499.93104	0.826693348	0.17271734	4.786394621	1.70E-06	0.000117787
CiPaw.11G057600.v1.1	866.2564061	1.802394732	0.376695705	4.784749885	1.71E-06	0.000118397
CiPaw.03G194100.v1.1	179.7391356	-1.742816243	0.364578234	-4.780362843	1.75E-06	0.000120646
CiPaw.03G075300.v1.1	186.3805825	-0.987439283	0.20678903	-4.775104772	1.80E-06	0.00012347
CiPaw.11G148900.v1.1	636.0333202	1.735774412	0.363572688	4.774215635	1.80E-06	0.000123645
CiPaw.06G089200.v1.1	475.4905125	0.785758843	0.164819393	4.767393138	1.87E-06	0.000127523
CiPaw.02G041400.v1.1	248.9514629	-1.962137254	0.412068311	-4.761679564	1.92E-06	0.000130798
CiPaw.09G072400.v1.1	56.64240494	-1.592593195	0.33483281	-4.756383331	1.97E-06	0.000133876
CiPaw.10G073800.v1.1	392.8389622	-0.870315452	0.183246484	-4.749425096	2.04E-06	0.000138156
CiPaw.08G065200.v1.1	2974.823308	0.33801408	0.07118367	4.748477821	2.05E-06	0.000138395
CiPaw.02G156900.v1.1	1404.76151	-0.668160305	0.140823481	-4.74466545	2.09E-06	0.000140612
CiPaw.09G033500.v1.1	848.2523769	0.778043074	0.164081782	4.74180048	2.12E-06	0.00014143
CiPaw.03G030600.v1.1	572.2838479	1.416357828	0.298701421	4.741717752	2.12E-06	0.00014143
CiPaw.01G295400.v1.1	3525.453745	-0.967030319	0.203960315	-4.741267038	2.12E-06	0.00014143
CiPaw.02G118800.v1.1	1230.914115	-0.57720584	0.121744551	-4.741122571	2.13E-06	0.00014143
CiPaw.13G052200.v1.1	902.0327825	-0.973229288	0.205338388	-4.739636358	2.14E-06	0.000142058
CiPaw.07G229500.v1.1	1100.227525	-1.505237988	0.317789673	-4.736585601	2.17E-06	0.000143776
CiPaw.03G110800.v1.1	3216.376249	-0.984238401	0.207829996	-4.735786081	2.18E-06	0.000143776
CiPaw.11G100900.v1.1	3191.232519	-0.777915632	0.16427511	-4.735444291	2.19E-06	0.000143776
CiPaw.01G272100.v1.1	1143.444116	-1.134814216	0.239760966	-4.733106613	2.21E-06	0.000145026
CiPaw.16G099700.v1.1	6280.118102	-0.591952425	0.125127081	-4.730809826	2.24E-06	0.000146258
CiPaw.09G216100.v1.1	1912.044741	0.594859177	0.125808116	4.728305248	2.26E-06	0.000147544
CiPaw.04G074000.v1.1	241.03216	1.512604854	0.319933303	4.727875585	2.27E-06	0.000147544
CiPaw.03G179900.v1.1	1715.664092	-0.697412086	0.147707739	-4.721567664	2.34E-06	0.000151764
CiPaw.09G119100.v1.1	8577.404753	-0.876336253	0.185752897	-4.717752807	2.38E-06	0.0001542
CiPaw.03G262600.v1.1	899.8356313	0.423169373	0.089732947	4.71587512	2.41E-06	0.000155191
CiPaw.11G021800.v1.1	73.99021076	-1.935044564	0.410625779	-4.712428356	2.45E-06	0.000157225
CiPaw.07G161000.v1.1	735.3050518	1.094631824	0.232328025	4.711578911	2.46E-06	0.000157225
CiPaw.05G003700.v1.1	604.9412698	0.651506963	0.138279895	4.711508959	2.46E-06	0.000157225
CiPaw.05G097400.v1.1	2234.976694	-1.530415659	0.324935494	-4.709906084	2.48E-06	0.000158025
CiPaw.14G113000.v1.1	4039.215179	0.345463859	0.073363074	4.708961069	2.49E-06	0.000158318
CiPaw.12G006600.v1.1	1699.429495	1.411287279	0.299747011	4.708261396	2.50E-06	0.000158347
CiPaw.07G146800.v1.1	208.1278291	1.61253296	0.342524096	4.707794226	2.50E-06	0.000158347
CiPaw.11G067100.v1.1	16825.17632	-0.653229535	0.139002733	-4.699400677	2.61E-06	0.000164542
CiPaw.10G002900.v1.1	1699.035294	-0.874575306	0.186133265	-4.698651302	2.62E-06	0.000164693
CiPaw.02G026600.v1.1	452.5621895	-1.305343699	0.27806679	-4.694353098	2.67E-06	0.000167733
CiPaw.01G221300.v1.1	1713.063496	1.011599689	0.215520793	4.693745196	2.68E-06	0.000167772
CiPaw.11G201500.v1.1	3806.904671	0.517745829	0.110478869	4.686378808	2.78E-06	0.000173449
CiPaw.03G249700.v1.1	1902.929654	-0.711320057	0.151954084	-4.681151286	2.85E-06	0.000177448
CiPaw.01G235900.v1.1	4531.738763	-0.986774054	0.210960861	-4.677521939	2.90E-06	0.000179921
CiPaw.01G163600.v1.1	596.2192453	-0.782981898	0.167403924	-4.677201588	2.91E-06	0.000179921
CiPaw.01G102100.v1.1	2418.06902	-0.552841946	0.118240777	-4.675560818	2.93E-06	0.000180877
CiPaw.06G139000.v1.1	323.6914337	-1.202816272	0.257370935	-4.673473604	2.96E-06	0.000182125
CiPaw.04G191400.v1.1	245.3742048	1.272935332	0.272399529	4.673045282	2.97E-06	0.000182125
CiPaw.08G048000.v1.1	1091.549254	-1.258428716	0.269530888	-4.668959191	3.03E-06	0.000185288
CiPaw.05G137800.v1.1	1376.213107	-0.711403627	0.152426202	-4.667200367	3.05E-06	0.000186383
CiPaw.04G175900.v1.1	231.2232455	-1.525740136	0.327044044	-4.665243609	3.08E-06	0.000187665
CiPaw.06G063500.v1.1	3424.044	-0.971943074	0.208455174	-4.662599897	3.12E-06	0.000189588
CiPaw.01G148700.v1.1	598.7346139	-0.971760438	0.208500617	-4.660707728	3.15E-06	0.000190833
CiPaw.10G082000.v1.1	1294.851611	0.56203339	0.120638265	4.658831832	3.18E-06	0.000192072
CiPaw.10G082800.v1.1	987.197052	-0.737291062	0.158281018	-4.658114231	3.19E-06	0.000192236
CiPaw.14G041000.v1.1	283.3837022	0.86617797	0.186101	4.654343441	3.25E-06	0.000195273
CiPaw.15G055800.v1.1	557.8579733	-0.849213236	0.182493312	-4.653393753	3.27E-06	0.000195384
CiPaw.14G036400.v1.1	19659.89027	-2.016378282	0.433336457	-4.653147104	3.27E-06	0.000195384
CiPaw.13G169400.v1.1	821.473397	0.583354954	0.125397187	4.652057731	3.29E-06	0.000195502
CiPaw.05G103600.v1.1	2317.880586	-1.507816198	0.324135514	-4.65180806	3.29E-06	0.000195502
CiPaw.06G021000.v1.1	1444.680215	0.443311001	0.095306696	4.651415035	3.30E-06	0.000195502
CiPaw.13G013000.v1.1	1421.413706	0.399051049	0.085806703	4.650581291	3.31E-06	0.000195787
CiPaw.05G167000.v1.1	1143.881254	0.940021265	0.20220273	4.648904913	3.34E-06	0.000196876
CiPaw.16G012300.v1.1	1247.0738	-0.726551719	0.156395369	-4.645608897	3.39E-06	0.000199531
CiPaw.08G117200.v1.1	907.5302291	-0.682182047	0.146867554	-4.644879214	3.40E-06	0.000199724
CiPaw.03G005500.v1.1	1466.479075	0.446365715	0.096189155	4.640499382	3.48E-06	0.000203249
CiPaw.06G122700.v1.1	7215.37681	0.376783556	0.081199696	4.640208922	3.48E-06	0.000203249
CiPaw.14G010200.v1.1	277.0703641	-1.31378095	0.283286323	-4.637643419	3.52E-06	0.000204859
CiPaw.07G197900.v1.1	361.7955072	-0.575605288	0.124119034	-4.637526326	3.53E-06	0.000204859
CiPaw.04G113900.v1.1	1124.134126	1.676141342	0.361676835	4.634361891	3.58E-06	0.000207491
CiPaw.03G109600.v1.1	112.3230998	-1.471482847	0.317689853	-4.631821985	3.62E-06	0.000209523
CiPaw.08G079700.v1.1	1451.471457	-0.623067829	0.134658246	-4.627030637	3.71E-06	0.000213549
CiPaw.15G042100.v1.1	2931.759423	-1.181609229	0.255381613	-4.626837519	3.71E-06	0.000213549
CiPaw.13G068100.v1.1	524.602643	-1.132778642	0.244868989	-4.626060021	3.73E-06	0.000213814
CiPaw.11G193300.v1.1	81727.89595	-1.107651361	0.239996427	-4.615282721	3.93E-06	0.000224653
CiPaw.05G141200.v1.1	318.1427832	-0.729645906	0.15817629	-4.612865215	3.97E-06	0.000226219
CiPaw.03G101500.v1.1	697.3865503	-0.420779958	0.091227909	-4.612403842	3.98E-06	0.000226219
CiPaw.08G068100.v1.1	387.1488332	-1.693712005	0.367217416	-4.612286701	3.98E-06	0.000226219
CiPaw.05G211400.v1.1	7223.651946	1.194014934	0.259043563	4.609320994	4.04E-06	0.000228902
CiPaw.12G122200.v1.1	782.3950338	-1.472854966	0.319679716	-4.607283138	4.08E-06	0.000230585
CiPaw.12G052900.v1.1	657.4621966	-0.668252306	0.145134481	-4.604366256	4.14E-06	0.000233265
CiPaw.12G115400.v1.1	1697.101477	-1.24016037	0.269401546	-4.603389955	4.16E-06	0.000233786
CiPaw.13G060600.v1.1	855.7980331	0.667905934	0.145146152	4.601609638	4.19E-06	0.000235215
CiPaw.01G164400.v1.1	8612.439424	0.701178022	0.152510223	4.597580464	4.27E-06	0.000239222
CiPaw.16G097200.v1.1	1611.865519	0.633214274	0.137743687	4.597047508	4.29E-06	0.00023925
CiPaw.11G063300.v1.1	409.7007126	1.397245156	0.30429165	4.591795914	4.39E-06	0.000244754
CiPaw.14G060800.v1.1	112.5564921	-1.461622521	0.318407146	-4.590419966	4.42E-06	0.000245775
CiPaw.05G150500.v1.1	2424.413463	0.607735739	0.13243163	4.589052779	4.45E-06	0.000246792
CiPaw.14G035800.v1.1	2743.319184	0.465434947	0.101434138	4.588543451	4.46E-06	0.000246797
CiPaw.11G025400.v1.1	451.9299109	-1.389793579	0.302935284	-4.587757357	4.48E-06	0.000247131
CiPaw.15G140800.v1.1	857.6113153	-0.559798102	0.122075363	-4.58567632	4.53E-06	0.000248519
CiPaw.03G210000.v1.1	509.2063939	-0.875132815	0.190844389	-4.585583163	4.53E-06	0.000248519
CiPaw.10G154600.v1.1	665.3575356	-1.881981882	0.41051498	-4.584441434	4.55E-06	0.000249075
CiPaw.12G006800.v1.1	1549.090373	1.414082475	0.308474395	4.584116214	4.56E-06	0.000249075
CiPaw.04G141300.v1.1	8521.837324	-1.060741912	0.23145587	-4.582912119	4.59E-06	0.000249918
CiPaw.07G185400.v1.1	2232.628271	0.479341616	0.104694377	4.578484808	4.68E-06	0.000254659
CiPaw.07G197600.v1.1	735.86204	-0.412132756	0.090051369	-4.576640675	4.73E-06	0.000255999
CiPaw.06G111800.v1.1	3805.112587	-1.274368671	0.278465619	-4.576395016	4.73E-06	0.000255999
CiPaw.14G130400.v1.1	928.3959771	-1.245064986	0.272131034	-4.575240718	4.76E-06	0.000256807
CiPaw.12G092700.v1.1	1520.990252	0.774553474	0.169380511	4.572860638	4.81E-06	0.000259132
CiPaw.15G046100.v1.1	357.2174427	1.691561002	0.370096484	4.570594625	4.86E-06	0.000261335
CiPaw.02G013900.v1.1	2128.653741	0.399191663	0.087360288	4.56948656	4.89E-06	0.000262105
CiPaw.01G248100.v1.1	103.6167694	-1.965781299	0.430249875	-4.568929394	4.90E-06	0.00026216
CiPaw.01G058400.v1.1	464.3290364	-1.301772716	0.284947614	-4.568463298	4.91E-06	0.00026216
CiPaw.05G251700.v1.1	2776.633549	0.403245428	0.088277365	4.567936856	4.93E-06	0.000262208
CiPaw.13G095200.v1.1	2547.509688	-0.604696195	0.132434564	-4.565999815	4.97E-06	0.000264027
CiPaw.06G097600.v1.1	39.13294311	-4.763099102	1.046138246	-4.553030273	5.29E-06	0.000279499
CiPaw.04G156100.v1.1	1422.844546	1.479735837	0.325015708	4.552813293	5.29E-06	0.000279499
CiPaw.01G257800.v1.1	2870.289511	0.508435408	0.111680662	4.55258234	5.30E-06	0.000279499
CiPaw.03G234000.v1.1	1569.38235	2.408899223	0.529317634	4.550952146	5.34E-06	0.000280521
CiPaw.14G044000.v1.1	103.4847011	-1.899881722	0.417478644	-4.550847684	5.34E-06	0.000280521
CiPaw.12G049700.v1.1	763.3289068	0.440118953	0.0967745	4.547881459	5.42E-06	0.000283852
CiPaw.01G055500.v1.1	467.5214956	2.084154171	0.458411877	4.546466342	5.46E-06	0.000285114
CiPaw.01G192800.v1.1	142.4378735	-1.370895941	0.301709344	-4.543763618	5.53E-06	0.000287919
CiPaw.03G247000.v1.1	1144.513973	0.462143399	0.101716535	4.543444194	5.53E-06	0.000287919
CiPaw.08G103100.v1.1	1850.352871	0.444372777	0.09782116	4.542706071	5.55E-06	0.000288274
CiPaw.09G038700.v1.1	606.3230681	-1.423201584	0.313370796	-4.541589719	5.58E-06	0.00028915
CiPaw.01G127700.v1.1	572.2584669	1.342449303	0.29572364	4.539540039	5.64E-06	0.000291315
CiPaw.16G026800.v1.1	906.658002	0.794221133	0.175161786	4.534214633	5.78E-06	0.000298089
CiPaw.03G110600.v1.1	448.2849236	1.044610291	0.230415758	4.53358876	5.80E-06	0.000298109
CiPaw.07G170100.v1.1	2688.96853	1.17032098	0.258163661	4.533252191	5.81E-06	0.000298109
CiPaw.14G056400.v1.1	1028.347401	0.563654687	0.124376527	4.53184135	5.85E-06	0.000299436
CiPaw.05G202800.v1.1	885.0935068	-0.820588141	0.181092695	-4.531315524	5.86E-06	0.000299512
CiPaw.05G228400.v1.1	1819.496567	-0.581292214	0.128458744	-4.525127636	6.04E-06	0.000307724
CiPaw.09G111900.v1.1	172.0008237	-1.958632827	0.432892178	-4.524528109	6.05E-06	0.000307911
CiPaw.03G136800.v1.1	960.7956892	1.19096831	0.263305473	4.523143009	6.09E-06	0.000309247
CiPaw.02G112400.v1.1	153.1314465	1.694290206	0.374677679	4.521993973	6.13E-06	0.000310243
CiPaw.14G104500.v1.1	2395.371183	-1.139323004	0.251994441	-4.521222763	6.15E-06	0.000310688
CiPaw.09G063500.v1.1	5579.971272	-0.635709666	0.140725178	-4.517384	6.26E-06	0.000315675
CiPaw.02G133700.v1.1	2632.46061	0.436500734	0.096657533	4.515951537	6.30E-06	0.000317119
CiPaw.11G084000.v1.1	1292.568365	1.60567563	0.355621801	4.51512147	6.33E-06	0.000317665
CiPaw.13G031300.v1.1	4699.307612	0.544929921	0.1207251	4.513808	6.37E-06	0.000318409
CiPaw.01G267300.v1.1	80.39728541	2.461049775	0.545240223	4.513698132	6.37E-06	0.000318409
CiPaw.09G215900.v1.1	2483.168782	-0.891005858	0.197622937	-4.508615594	6.53E-06	0.000325421
CiPaw.16G089800.v1.1	679.9736002	0.651348014	0.144573748	4.505299365	6.63E-06	0.000329827
CiPaw.04G061100.v1.1	718.1958954	-2.161377762	0.480181994	-4.5011637	6.76E-06	0.000335581
CiPaw.13G129400.v1.1	8394.960354	0.538984612	0.119793491	4.499281268	6.82E-06	0.000337833
CiPaw.08G178600.v1.1	2118.940319	0.461587488	0.102611099	4.498416747	6.85E-06	0.000338477
CiPaw.11G024700.v1.1	1507.165477	0.550753668	0.122474813	4.49687289	6.90E-06	0.000340209
CiPaw.06G117100.v1.1	23.54049903	-3.311274397	0.736761432	-4.494364464	6.98E-06	0.000343503
CiPaw.03G154700.v1.1	767.9832032	1.11387482	0.248336374	4.485347049	7.28E-06	0.000356871
CiPaw.03G180300.v1.1	595.8343044	0.581993651	0.129755277	4.485317768	7.28E-06	0.000356871
CiPaw.09G076200.v1.1	40.19067627	-3.624468848	0.808198772	-4.484625531	7.30E-06	0.000356919
CiPaw.05G108000.v1.1	2603.283991	0.545488882	0.121642037	4.484378056	7.31E-06	0.000356919
CiPaw.06G161400.v1.1	690.3903344	-0.698593554	0.155930481	-4.480160316	7.46E-06	0.00036327
CiPaw.02G177600.v1.1	434.8339671	-0.785933001	0.175625895	-4.475040553	7.64E-06	0.000371295
CiPaw.07G012900.v1.1	1978.996891	0.478900932	0.107070892	4.47274627	7.72E-06	0.000374507
CiPaw.15G077100.v1.1	898.3173236	-0.609387798	0.136283474	-4.471472449	7.77E-06	0.000375949
CiPaw.03G202200.v1.1	204.4868591	1.363311703	0.304975078	4.470239714	7.81E-06	0.000377325
CiPaw.01G180500.v1.1	752.7651135	1.396984981	0.312585504	4.469129135	7.85E-06	0.00037849
CiPaw.03G131300.v1.1	86.51798251	-1.986172633	0.444806593	-4.465249988	8.00E-06	0.000384604
CiPaw.04G108800.v1.1	904.7513432	0.397181126	0.089002751	4.462571337	8.10E-06	0.000388628
CiPaw.05G221300.v1.1	1157.931602	-1.70318484	0.381796716	-4.460972999	8.16E-06	0.000389573
CiPaw.02G059800.v1.1	2171.997778	0.3899999	0.087428168	4.460803775	8.17E-06	0.000389573
CiPaw.10G014400.v1.1	626.2397213	-1.369357964	0.306982192	-4.46070815	8.17E-06	0.000389573
CiPaw.04G131500.v1.1	190.6787466	-1.794261053	0.402317722	-4.45981113	8.20E-06	0.000390393
CiPaw.12G119200.v1.1	3890.073355	-0.847343745	0.190078665	-4.45785825	8.28E-06	0.000392752
CiPaw.01G031900.v1.1	162.4960035	-1.683819996	0.377738832	-4.457630128	8.29E-06	0.000392752
CiPaw.02G188500.v1.1	1047.49438	0.977574486	0.219421836	4.455228809	8.38E-06	0.000396354
CiPaw.06G158900.v1.1	100.6365966	-1.406462515	0.315776098	-4.453986621	8.43E-06	0.000396482
CiPaw.07G135400.v1.1	2605.866074	-1.254817554	0.281757417	-4.453538673	8.45E-06	0.000396482
CiPaw.01G071000.v1.1	1592.226081	-0.591635837	0.132848135	-4.45347493	8.45E-06	0.000396482
CiPaw.13G107500.v1.1	270.6535761	0.696966806	0.156511469	4.45313567	8.46E-06	0.000396482
CiPaw.08G071800.v1.1	2925.881649	-0.675629781	0.151726207	-4.452953732	8.47E-06	0.000396482
CiPaw.02G063000.v1.1	296.6104191	1.781289615	0.400321933	4.44964282	8.60E-06	0.000401822
CiPaw.05G151600.v1.1	1918.472734	1.255355122	0.282228584	4.44800844	8.67E-06	0.000404066
CiPaw.12G097400.v1.1	733.1154734	-0.936529491	0.210663767	-4.445612574	8.76E-06	0.000407766
CiPaw.04G093700.v1.1	119.2824607	-4.147152988	0.933622689	-4.442001073	8.91E-06	0.000413831
CiPaw.08G046100.v1.1	150.8441847	-0.899389475	0.202561576	-4.440079363	8.99E-06	0.000416698
CiPaw.03G256600.v1.1	60.90228881	1.535314694	0.345867785	4.439021959	9.04E-06	0.000416898
CiPaw.09G038900.v1.1	2852.314902	0.598010588	0.134720645	4.438893452	9.04E-06	0.000416898
CiPaw.15G148700.v1.1	3944.445337	-0.723689915	0.163041958	-4.438672872	9.05E-06	0.000416898
CiPaw.03G167500.v1.1	234.0684332	-1.487617879	0.335364391	-4.435825388	9.17E-06	0.0004216
CiPaw.09G002900.v1.1	1239.963888	0.428602251	0.096643834	4.434863925	9.21E-06	0.000422637
CiPaw.01G164100.v1.1	1314.024695	0.465628436	0.105188272	4.42661929	9.57E-06	0.000438232
CiPaw.13G142000.v1.1	1852.117215	0.367015665	0.082963895	4.423799836	9.70E-06	0.000443107
CiPaw.06G067100.v1.1	698.7967849	1.487588569	0.336307853	4.423294176	9.72E-06	0.000443261
CiPaw.09G142900.v1.1	937.6997826	-1.12686203	0.254825509	-4.422092732	9.77E-06	0.000444848
CiPaw.12G085800.v1.1	6218.220783	-0.784622988	0.177552442	-4.419105584	9.91E-06	0.000450145
CiPaw.03G231600.v1.1	730.8550282	-0.784488481	0.177554629	-4.418293596	9.95E-06	0.000450945
CiPaw.13G090500.v1.1	4063.736627	0.370461869	0.083885782	4.416265295	1.00E-05	0.000454295
CiPaw.01G241000.v1.1	269.5662053	-0.942791907	0.213521937	-4.41543347	1.01E-05	0.000455146
CiPaw.01G210900.v1.1	1089.322686	1.08072356	0.244848052	4.413854023	1.02E-05	0.000457579
CiPaw.09G103500.v1.1	1336.291601	-1.119731885	0.253712099	-4.413395692	1.02E-05	0.000457648
CiPaw.02G028500.v1.1	1352.472198	0.436084731	0.098836836	4.412168078	1.02E-05	0.000458724
CiPaw.06G154900.v1.1	1563.837249	-1.523393063	0.345280969	-4.412038887	1.02E-05	0.000458724
CiPaw.09G180300.v1.1	1405.054447	0.616911235	0.139862763	4.410832602	1.03E-05	0.000459878
CiPaw.10G061700.v1.1	3615.466945	-0.476047981	0.107931507	-4.410648904	1.03E-05	0.000459878
CiPaw.03G279000.v1.1	26313.36276	-1.472908225	0.333983223	-4.410126389	1.03E-05	0.000460093
CiPaw.08G032100.v1.1	501.302421	-1.145709515	0.259998125	-4.406606845	1.05E-05	0.000466721
CiPaw.14G137100.v1.1	299.7011873	-0.600388751	0.136317438	-4.404342984	1.06E-05	0.000470707
CiPaw.10G063500.v1.1	2097.641084	0.679042009	0.154357425	4.399153512	1.09E-05	0.000481171
CiPaw.01G029600.v1.1	8104.133233	-0.741987908	0.168805403	-4.395522273	1.11E-05	0.000487718
CiPaw.13G064500.v1.1	1189.398706	-1.491108833	0.339244521	-4.395380737	1.11E-05	0.000487718
CiPaw.05G236400.v1.1	816.4725381	-0.758333154	0.172571393	-4.394315544	1.11E-05	0.000489173
CiPaw.13G160400.v1.1	1543.316414	0.756255902	0.172147461	4.393070314	1.12E-05	0.00049104
CiPaw.05G185900.v1.1	176.0073525	-1.03587806	0.235835937	-4.392367303	1.12E-05	0.000491688
CiPaw.12G137100.v1.1	553.6144066	-2.388117224	0.543833315	-4.391266883	1.13E-05	0.000493238
CiPaw.03G073300.v1.1	8230.283719	-0.647641901	0.147511439	-4.390452054	1.13E-05	0.000493594
CiPaw.05G060000.v1.1	376.447987	-2.075653762	0.472788528	-4.390237154	1.13E-05	0.000493594
CiPaw.14G126300.v1.1	569.1181207	1.057342507	0.240871097	4.389661191	1.14E-05	0.000493594
CiPaw.12G051700.v1.1	268.6618118	1.162036135	0.264739564	4.389355772	1.14E-05	0.000493594
CiPaw.10G046900.v1.1	1448.102743	-0.446933129	0.101829332	-4.389041136	1.14E-05	0.000493594
CiPaw.05G149500.v1.1	632.1994613	-0.967440503	0.220490627	-4.387671787	1.15E-05	0.000495772
CiPaw.11G032400.v1.1	2352.774365	-0.691388706	0.157601474	-4.386943134	1.15E-05	0.000496496
CiPaw.15G015100.v1.1	20659.53075	-1.044059475	0.238043091	-4.386010408	1.15E-05	0.00049769
CiPaw.03G203400.v1.1	6015.143178	-0.75868381	0.17301895	-4.384975221	1.16E-05	0.000498865
CiPaw.07G207900.v1.1	16806.42709	-1.236663569	0.282041998	-4.3846788	1.16E-05	0.000498865
CiPaw.13G011400.v1.1	228.7119788	-2.834621778	0.647431555	-4.378257065	1.20E-05	0.000512828
CiPaw.08G107200.v1.1	720.0601866	0.501031924	0.114474713	4.376791262	1.20E-05	0.000514834
CiPaw.15G020100.v1.1	11438.97034	1.077464756	0.246249228	4.375505105	1.21E-05	0.000514834
CiPaw.05G028000.v1.1	207.2971766	1.934857803	0.442209442	4.375433044	1.21E-05	0.000514834
CiPaw.07G119100.v1.1	4359.274567	0.362605932	0.082874036	4.375386425	1.21E-05	0.000514834
CiPaw.05G087600.v1.1	1038.426172	-0.697307391	0.159370934	-4.375373699	1.21E-05	0.000514834
CiPaw.16G030400.v1.1	965.802606	-0.929807959	0.212597436	-4.3735615	1.22E-05	0.000518167
CiPaw.06G076100.v1.1	140.3237651	1.77333979	0.405762607	4.370387407	1.24E-05	0.000524785
CiPaw.07G224300.v1.1	1714.370142	0.444936076	0.101819576	4.369848032	1.24E-05	0.000525112
CiPaw.10G103600.v1.1	3515.272525	0.950217115	0.2174701	4.369415002	1.25E-05	0.000525185
CiPaw.08G115800.v1.1	525.2512527	-0.723866064	0.165713036	-4.368190236	1.25E-05	0.000527168
CiPaw.13G064200.v1.1	1219.72126	0.380746751	0.08717779	4.367474242	1.26E-05	0.000527928
CiPaw.15G045900.v1.1	562.5011503	-0.925875828	0.21202442	-4.366835798	1.26E-05	0.000528126
CiPaw.02G044400.v1.1	391.7485743	-1.245067857	0.285134936	-4.366591747	1.26E-05	0.000528126
CiPaw.09G125100.v1.1	240.3411719	-1.835712663	0.420643388	-4.364059243	1.28E-05	0.000533306
CiPaw.14G085000.v1.1	269.1502337	1.015264383	0.232922113	4.358814924	1.31E-05	0.00054525
CiPaw.09G183400.v1.1	49.74387151	1.888656273	0.433617294	4.355583366	1.33E-05	0.000552351
CiPaw.03G090400.v1.1	10880.37791	-1.296339404	0.298066496	-4.349161752	1.37E-05	0.000567711
CiPaw.05G171000.v1.1	1773.223073	-0.747766236	0.171950233	-4.348736396	1.37E-05	0.000567711
CiPaw.03G111600.v1.1	309.9303495	1.131481927	0.260244445	4.347765912	1.38E-05	0.000567711
CiPaw.11G165700.v1.1	289.5354063	0.812705803	0.186939391	4.347429392	1.38E-05	0.000567711
CiPaw.02G173600.v1.1	1750.528402	-1.556201126	0.357962848	-4.347381671	1.38E-05	0.000567711
CiPaw.15G016600.v1.1	1326.742182	0.676388482	0.155592046	4.347191913	1.38E-05	0.000567711
CiPaw.11G179500.v1.1	1324.653096	1.787167819	0.411693404	4.341016402	1.42E-05	0.000582858
CiPaw.09G035000.v1.1	907.5848016	0.470171731	0.108366433	4.338721102	1.43E-05	0.000587922
CiPaw.13G034000.v1.1	1062.10158	1.268685267	0.292558025	4.336525269	1.45E-05	0.000592761
CiPaw.13G009500.v1.1	356.1678704	1.30646517	0.301412036	4.334482418	1.46E-05	0.000597224
CiPaw.02G108500.v1.1	720.3194572	1.001212355	0.231057704	4.333170187	1.47E-05	0.000599725
CiPaw.07G187600.v1.1	2642.200885	0.710263842	0.163971535	4.3316289	1.48E-05	0.000600815
CiPaw.05G230400.v1.1	148.0635378	-1.108603159	0.25594514	-4.331409298	1.48E-05	0.000600815
CiPaw.07G130800.v1.1	6665.352373	-0.299699104	0.069192324	-4.331392366	1.48E-05	0.000600815
CiPaw.11G048900.v1.1	1523.235355	0.785703179	0.181405136	4.331206924	1.48E-05	0.000600815
CiPaw.13G154100.v1.1	708.8444896	0.569696138	0.131551678	4.330588134	1.49E-05	0.00060115
CiPaw.13G108100.v1.1	3459.341362	0.53167049	0.122778959	4.330306212	1.49E-05	0.00060115
CiPaw.03G266800.v1.1	1167.87597	-0.626964733	0.144832918	-4.328882826	1.50E-05	0.000603982
CiPaw.04G175600.v1.1	4050.236669	0.95030257	0.219563456	4.328145434	1.50E-05	0.000604574
CiPaw.11G205000.v1.1	134.1149511	1.146016579	0.264797817	4.327892855	1.51E-05	0.000604574
CiPaw.01G302500.v1.1	602.5113336	-0.719107138	0.166179634	-4.327288011	1.51E-05	0.000605174
CiPaw.03G102100.v1.1	244.4525472	-2.489599307	0.57562989	-4.325000058	1.53E-05	0.000610421
CiPaw.03G155500.v1.1	462.1172491	-0.659377738	0.152641202	-4.319788685	1.56E-05	0.000623924
CiPaw.04G173200.v1.1	149.1286913	0.776491246	0.179817654	4.318214759	1.57E-05	0.000626513
CiPaw.12G059100.v1.1	3983.294841	0.291445757	0.067493892	4.318105682	1.57E-05	0.000626513
CiPaw.10G016000.v1.1	1607.589988	0.483931014	0.112197118	4.313221412	1.61E-05	0.000639409
CiPaw.15G181700.v1.1	782.410283	1.373520991	0.318865977	4.307518177	1.65E-05	0.000654978
CiPaw.07G031300.v1.1	1643.164242	-0.425916716	0.09895323	-4.304222493	1.68E-05	0.000663651
CiPaw.13G116200.v1.1	3986.281819	0.682736276	0.158634187	4.303840748	1.68E-05	0.000663651
CiPaw.04G085300.v1.1	218.3040823	1.471084224	0.342019793	4.301166937	1.70E-05	0.000669977
CiPaw.05G124300.v1.1	3313.714264	-0.724586184	0.168470199	-4.300975406	1.70E-05	0.000669977
CiPaw.15G153800.v1.1	283.4577031	-0.927723574	0.215739614	-4.300200403	1.71E-05	0.000671169
CiPaw.01G046900.v1.1	1591.476501	0.409457368	0.095278126	4.297496039	1.73E-05	0.000677192
CiPaw.04G150700.v1.1	81.54476849	-1.657153096	0.385612248	-4.297459699	1.73E-05	0.000677192
CiPaw.13G065800.v1.1	1703.307437	-0.534484007	0.124426352	-4.295585293	1.74E-05	0.000681772
CiPaw.12G121100.v1.1	490.1555149	-1.56164392	0.363762597	-4.293030496	1.76E-05	0.00068838
CiPaw.09G051200.v1.1	5872.511516	0.766339024	0.178521959	4.292687731	1.77E-05	0.00068838
CiPaw.11G079400.v1.1	1993.723397	0.314425004	0.073264894	4.291618913	1.77E-05	0.000690526
CiPaw.03G236000.v1.1	2669.680805	-0.585027434	0.136370613	-4.289981683	1.79E-05	0.000694456
CiPaw.14G001500.v1.1	2311.217283	0.44092366	0.102815418	4.288497473	1.80E-05	0.000697927
CiPaw.09G109000.v1.1	490.045237	0.882415519	0.205876591	4.2861382	1.82E-05	0.000704183
CiPaw.01G299200.v1.1	547.7851455	0.95516476	0.222961324	4.28399305	1.84E-05	0.000709809
CiPaw.11G143200.v1.1	1383.235905	-0.948529857	0.221453544	-4.283200175	1.84E-05	0.000711143
CiPaw.10G045300.v1.1	2741.566982	-0.706536653	0.164990237	-4.282293695	1.85E-05	0.000711995
CiPaw.08G075900.v1.1	280.3566331	-1.804172734	0.421320594	-4.282185011	1.85E-05	0.000711995
CiPaw.13G049300.v1.1	76.65912054	-2.177160386	0.508476573	-4.281731946	1.85E-05	0.000712249
CiPaw.11G202500.v1.1	218.3955875	0.729369772	0.170370715	4.281074785	1.86E-05	0.000713159
CiPaw.07G201200.v1.1	211.8486164	0.922682001	0.21556002	4.280394853	1.87E-05	0.000714146
CiPaw.02G152600.v1.1	104.5522457	-1.372697048	0.320776123	-4.279299325	1.87E-05	0.000716471
CiPaw.05G152800.v1.1	8313.037899	-0.275486496	0.064409207	-4.277129115	1.89E-05	0.000722284
CiPaw.09G155300.v1.1	197.1364463	-1.358686454	0.317733228	-4.276186235	1.90E-05	0.000723511
CiPaw.03G209700.v1.1	985.0990549	-1.289586897	0.301586517	-4.27600978	1.90E-05	0.000723511
CiPaw.10G102200.v1.1	133.3422953	-1.654675329	0.387108012	-4.274453844	1.92E-05	0.000727373
CiPaw.06G175900.v1.1	1648.064457	-0.561808593	0.13147356	-4.273167885	1.93E-05	0.000730372
CiPaw.11G126900.v1.1	2566.65188	-0.846784124	0.198182665	-4.272745668	1.93E-05	0.000730547
CiPaw.15G080800.v1.1	3001.889003	-0.675073287	0.158064613	-4.270869188	1.95E-05	0.000735506
CiPaw.15G054500.v1.1	4189.437165	-0.61432209	0.143865638	-4.270109943	1.95E-05	0.000736798
CiPaw.04G068000.v1.1	209.9303176	1.767270202	0.413919675	4.269597003	1.96E-05	0.00073728
CiPaw.16G078900.v1.1	1004.00483	-0.594320373	0.139233977	-4.268501014	1.97E-05	0.000739695
CiPaw.11G202100.v1.1	1996.768365	0.789820901	0.185175968	4.265245161	2.00E-05	0.000748692
CiPaw.09G005800.v1.1	645.2015897	-0.865246378	0.202867994	-4.265070909	2.00E-05	0.000748692
CiPaw.03G259500.v1.1	43.48934127	-1.381896561	0.324073163	-4.264149952	2.01E-05	0.000749185
CiPaw.09G118000.v1.1	773.5723871	0.640348081	0.15017532	4.264003435	2.01E-05	0.000749185
CiPaw.08G148700.v1.1	140.2698524	1.472558216	0.345360414	4.263830359	2.01E-05	0.000749185
CiPaw.12G046900.v1.1	217.6676355	0.919219653	0.215686649	4.261829166	2.03E-05	0.000754697
CiPaw.12G070000.v1.1	1169.42852	-0.781981862	0.183580256	-4.259618545	2.05E-05	0.000758974
CiPaw.04G137000.v1.1	13724.87861	-0.634513134	0.148960982	-4.259592856	2.05E-05	0.000758974
CiPaw.01G083600.v1.1	714.3294437	-1.705987847	0.400515638	-4.25947874	2.05E-05	0.000758974
CiPaw.15G085500.v1.1	3676.114072	-1.83001761	0.429731592	-4.258513088	2.06E-05	0.000761028
CiPaw.05G075000.v1.1	16.19161331	-3.42765277	0.805384207	-4.255922502	2.08E-05	NA
CiPaw.01G080600.v1.1	1738.738658	-1.021203757	0.240087016	-4.253473478	2.10E-05	0.000777112
CiPaw.07G043200.v1.1	1999.79228	-1.793426245	0.42175613	-4.25228258	2.12E-05	0.000779999
CiPaw.16G111500.v1.1	723.6343117	-0.903289181	0.212479512	-4.25118249	2.13E-05	0.000782581
CiPaw.06G089300.v1.1	384.9596946	0.82886068	0.195057864	4.249306653	2.14E-05	0.000787896
CiPaw.01G055700.v1.1	98.92452725	2.30835455	0.543304781	4.24872858	2.15E-05	0.000788665
CiPaw.09G148100.v1.1	486.2534975	1.117633134	0.263284088	4.244970301	2.19E-05	0.000800718
CiPaw.09G056100.v1.1	1086.91073	-0.634902424	0.149750096	-4.239746358	2.24E-05	0.000818271
CiPaw.02G093800.v1.1	248.2850323	-0.857799961	0.202373911	-4.238688452	2.25E-05	0.000820825
CiPaw.04G153600.v1.1	1901.813118	-0.54357456	0.12831488	-4.236255046	2.27E-05	0.000828445
CiPaw.05G145500.v1.1	2465.242208	-0.399494445	0.094376547	-4.232984354	2.31E-05	0.000839254
CiPaw.14G075800.v1.1	1201.324487	-1.239146853	0.29291185	-4.230442886	2.33E-05	0.000847032
CiPaw.09G195200.v1.1	4691.517096	-0.728744076	0.172271946	-4.230195865	2.33E-05	0.000847032
CiPaw.04G187000.v1.1	490.3908175	-3.338092957	0.789431071	-4.228479317	2.35E-05	0.000852169
CiPaw.13G075000.v1.1	1635.337147	1.35428634	0.320414316	4.226672385	2.37E-05	0.000857681
CiPaw.03G269100.v1.1	2437.198467	0.828065894	0.195985254	4.225143862	2.39E-05	0.000862161
CiPaw.15G087600.v1.1	568.513961	-1.333891993	0.315900341	-4.222508874	2.42E-05	0.000870932
CiPaw.05G040500.v1.1	33.71738854	-2.623823707	0.621673288	-4.220582993	2.44E-05	0.000877025
CiPaw.11G102000.v1.1	810.8250115	-0.88572444	0.210116499	-4.215396898	2.49E-05	0.000896017
CiPaw.05G084100.v1.1	2224.91244	1.266987887	0.300672076	4.213852862	2.51E-05	0.000900753
CiPaw.05G035300.v1.1	2422.846923	-0.408981319	0.097324562	-4.202241563	2.64E-05	0.000946752
CiPaw.14G129600.v1.1	719.5067537	0.587373188	0.1398423	4.200254046	2.67E-05	0.000953609
CiPaw.04G145400.v1.1	5166.194783	-0.905831465	0.215839796	-4.196776885	2.71E-05	0.000966852
CiPaw.06G071900.v1.1	558.044568	-1.182683877	0.281870238	-4.195845177	2.72E-05	0.000969323
CiPaw.02G186000.v1.1	15330.0739	-1.503075465	0.358501658	-4.192659731	2.76E-05	0.000980247
CiPaw.07G224600.v1.1	323.3341725	-0.867580949	0.206931514	-4.192599436	2.76E-05	0.000980247
CiPaw.07G077100.v1.1	5450.700421	-0.57935066	0.138219448	-4.191527824	2.77E-05	0.000981856
CiPaw.07G231300.v1.1	609.4147865	0.521845186	0.124500104	4.191524113	2.77E-05	0.000981856
CiPaw.05G027200.v1.1	3104.125766	0.673371493	0.160685893	4.190607414	2.78E-05	0.000982977
CiPaw.02G124000.v1.1	6135.007085	-0.769411963	0.183605818	-4.190564178	2.78E-05	0.000982977
CiPaw.16G101300.v1.1	134.444978	0.750760947	0.179192626	4.189686618	2.79E-05	0.000985265
CiPaw.01G022900.v1.1	1715.114783	-0.560418767	0.133843939	-4.187106039	2.83E-05	0.000994488
CiPaw.07G057200.v1.1	3940.042238	0.278354396	0.066482644	4.18687314	2.83E-05	0.000994488
CiPaw.11G175000.v1.1	777.9600563	-2.059011822	0.491911546	-4.18573591	2.84E-05	0.000997948
CiPaw.01G074300.v1.1	3523.817244	-0.527354147	0.126066642	-4.183137898	2.88E-05	0.00100788
CiPaw.03G016600.v1.1	375.302778	-0.741325634	0.177234034	-4.182749872	2.88E-05	0.001008059
CiPaw.03G005900.v1.1	302.4821926	-1.131486164	0.270571852	-4.181832502	2.89E-05	0.00101059
CiPaw.11G008500.v1.1	68.74347598	-4.241317405	1.014447695	-4.180912852	2.90E-05	0.00101314
CiPaw.16G013300.v1.1	896.497836	-0.718133602	0.171835325	-4.179196578	2.93E-05	0.001019262
CiPaw.03G268600.v1.1	143.4881426	1.208469806	0.289327168	4.176827968	2.96E-05	0.001028364
CiPaw.05G233000.v1.1	4327.673973	0.871921061	0.208853175	4.174803958	2.98E-05	0.001035828
CiPaw.10G159600.v1.1	163.7937475	1.374864848	0.329359076	4.174364538	2.99E-05	0.001035828
CiPaw.11G142500.v1.1	3035.586075	0.618261177	0.148116798	4.174146264	2.99E-05	0.001035828
CiPaw.07G126800.v1.1	1615.425919	-1.100019125	0.26357177	-4.173508883	3.00E-05	0.001037163
CiPaw.08G089400.v1.1	1065.293074	0.600285837	0.143887026	4.171924687	3.02E-05	0.001042827
CiPaw.14G134300.v1.1	388.8457284	-0.95141684	0.22820262	-4.169175806	3.06E-05	0.001053893
CiPaw.03G189500.v1.1	353.7156473	-1.252031468	0.300392107	-4.167990558	3.07E-05	0.001056323
CiPaw.04G021600.v1.1	470.4219557	0.859421572	0.206196916	4.16796522	3.07E-05	0.001056323
CiPaw.04G183900.v1.1	154.3597479	0.844973818	0.202897838	4.164528436	3.12E-05	0.001070752
CiPaw.12G131200.v1.1	533.3776896	1.031039737	0.247642974	4.163412036	3.14E-05	0.001074393
CiPaw.06G066200.v1.1	2241.750084	0.763028831	0.183311541	4.162470218	3.15E-05	0.001077222
CiPaw.10G071300.v1.1	1889.073759	-0.990233804	0.238042335	-4.159906282	3.18E-05	0.001084009
CiPaw.06G090700.v1.1	459.9702166	-0.504631898	0.12131252	-4.159767681	3.19E-05	0.001084009
CiPaw.01G237400.v1.1	922.4101871	0.492448219	0.118383708	4.15976342	3.19E-05	0.001084009
CiPaw.12G061700.v1.1	156.2904996	0.817444203	0.19651637	4.159674848	3.19E-05	0.001084009
CiPaw.06G103900.v1.1	2127.86674	0.629631526	0.151396293	4.15883054	3.20E-05	0.001086409
CiPaw.11G042600.v1.1	727.5143658	-0.510393107	0.122760453	-4.157634619	3.22E-05	0.001090493
CiPaw.11G010900.v1.1	2675.122705	-0.436869657	0.105131716	-4.155450656	3.25E-05	0.001099334
CiPaw.01G028400.v1.1	2127.126841	-0.659148281	0.158698923	-4.153451498	3.27E-05	0.001107348
CiPaw.11G182700.v1.1	1404.678782	-0.383655759	0.09239515	-4.15233655	3.29E-05	0.001111118
CiPaw.08G111400.v1.1	2231.203658	0.308101743	0.074239413	4.15011016	3.32E-05	0.001120328
CiPaw.02G169700.v1.1	945.9557751	0.426249051	0.102728768	4.149266636	3.34E-05	0.001122811
CiPaw.01G210000.v1.1	446.7548958	0.781816667	0.188451957	4.14862589	3.34E-05	0.001123243
CiPaw.01G039200.v1.1	185.2332998	1.357879395	0.327324803	4.148415832	3.35E-05	0.001123243
CiPaw.13G043200.v1.1	1650.741842	0.276778868	0.066723114	4.1481707	3.35E-05	0.001123243
CiPaw.09G071600.v1.1	1370.987182	0.726433917	0.175136285	4.14782075	3.36E-05	0.001123316
CiPaw.08G133600.v1.1	1198.643544	-0.532309405	0.128354611	-4.147177888	3.37E-05	0.001124829
CiPaw.06G085900.v1.1	1103.720516	-0.917379777	0.22127249	-4.145927838	3.38E-05	0.001129335
CiPaw.05G216400.v1.1	683.5446867	-0.482616489	0.116462622	-4.143960345	3.41E-05	0.001137415
CiPaw.01G098000.v1.1	3242.268385	-0.423524347	0.102244634	-4.142264764	3.44E-05	0.001144194
CiPaw.05G190400.v1.1	9611.12538	-0.761782547	0.183949723	-4.14125411	3.45E-05	0.00114758
CiPaw.10G155600.v1.1	2364.223907	-0.702764049	0.169747895	-4.14004573	3.47E-05	0.00115197
CiPaw.11G201400.v1.1	108.2069627	1.10403135	0.266728954	4.139150757	3.49E-05	0.001154799
CiPaw.01G127200.v1.1	41.97655448	-1.716332212	0.415014455	-4.135596224	3.54E-05	0.001171127
CiPaw.01G100100.v1.1	195.0899006	1.018686394	0.246346313	4.1351802	3.55E-05	0.001171412
CiPaw.09G055400.v1.1	788.0553181	-0.434849205	0.105166161	-4.134877607	3.55E-05	0.001171412
CiPaw.15G091900.v1.1	2109.031426	0.32782625	0.079327354	4.132575127	3.59E-05	0.001180066
CiPaw.08G155500.v1.1	642.5285587	-0.572804016	0.138608703	-4.132525607	3.59E-05	0.001180066
CiPaw.05G042400.v1.1	974.5018867	0.597051868	0.14450576	4.131682156	3.60E-05	0.001182707
CiPaw.04G073400.v1.1	646.4662605	1.223716587	0.296285909	4.13018827	3.62E-05	0.001187549
CiPaw.15G127900.v1.1	11542.13014	-0.958669612	0.23215083	-4.129511885	3.64E-05	0.001187549
CiPaw.10G071900.v1.1	5936.860083	-0.447048098	0.108259142	-4.129425849	3.64E-05	0.001187549
CiPaw.10G086700.v1.1	2568.753274	-1.262859392	0.305820016	-4.129420327	3.64E-05	0.001187549
CiPaw.13G114700.v1.1	310.7605868	-1.597527243	0.386894806	-4.129099738	3.64E-05	0.001187549
CiPaw.07G050100.v1.1	2916.686395	0.761941111	0.18472848	4.124654252	3.71E-05	0.001208997
CiPaw.04G073700.v1.1	67.95089964	2.441251498	0.591941514	4.124143078	3.72E-05	0.001209963
CiPaw.09G170500.v1.1	2904.126737	0.743087596	0.180366849	4.119867925	3.79E-05	0.001230885
CiPaw.01G092100.v1.1	1227.104046	-0.742136216	0.180153444	-4.119467259	3.80E-05	0.001231281
CiPaw.15G007700.v1.1	11211.34116	-1.644286177	0.399377683	-4.117120826	3.84E-05	0.00124212
CiPaw.04G169700.v1.1	83.78119153	1.981442664	0.481337777	4.116532627	3.85E-05	0.001243534
CiPaw.03G061800.v1.1	894.2298326	-0.672588868	0.163427091	-4.115528613	3.86E-05	0.001246129
CiPaw.01G161300.v1.1	1069.813259	1.051581832	0.255523522	4.115401285	3.87E-05	0.001246129
CiPaw.09G026200.v1.1	1601.778505	0.409331647	0.099483055	4.114586613	3.88E-05	0.001248779
CiPaw.03G282300.v1.1	130.9368327	0.852573628	0.207487049	4.109045031	3.97E-05	0.001277326
CiPaw.07G161100.v1.1	5218.592877	-0.395926833	0.096408183	-4.106776193	4.01E-05	0.001288123
CiPaw.03G010800.v1.1	1393.467717	-0.509893349	0.12417097	-4.106381302	4.02E-05	0.001288519
CiPaw.10G084500.v1.1	1041.31277	-0.882178661	0.214879403	-4.105459388	4.04E-05	0.00129186
CiPaw.03G102600.v1.1	2512.063901	-0.684853749	0.1669132	-4.103053261	4.08E-05	0.00130349
CiPaw.06G092400.v1.1	191.9904898	0.906366929	0.220921264	4.102669489	4.08E-05	0.00130349
CiPaw.15G062000.v1.1	147.3827537	-0.818406984	0.199493766	-4.102418833	4.09E-05	0.00130349
CiPaw.09G091900.v1.1	992.8247781	0.458496252	0.111806286	4.100809259	4.12E-05	0.001310286
CiPaw.05G106000.v1.1	1801.281225	0.378337631	0.092271261	4.100275955	4.13E-05	0.001310286
CiPaw.01G173800.v1.1	577.1833396	0.487863727	0.118983867	4.100251061	4.13E-05	0.001310286
CiPaw.15G026000.v1.1	307.3959041	1.150565054	0.280674552	4.099285252	4.14E-05	0.001313943
CiPaw.08G035500.v1.1	149.3942688	-1.275579371	0.311232809	-4.098473337	4.16E-05	0.001315367
CiPaw.07G040100.v1.1	59.97069359	2.181578095	0.532300697	4.098394213	4.16E-05	0.001315367
CiPaw.10G050200.v1.1	1351.68353	0.573864273	0.140063632	4.097168311	4.18E-05	0.001320526
CiPaw.10G018400.v1.1	3254.531839	0.407867131	0.099558807	4.096745876	4.19E-05	0.001320776
CiPaw.15G019700.v1.1	112.7324153	1.481680502	0.361695452	4.096486404	4.19E-05	0.001320776
CiPaw.01G174900.v1.1	1250.123123	-0.746282407	0.182238516	-4.095086066	4.22E-05	0.00132696
CiPaw.03G157500.v1.1	935.2658467	-0.583132974	0.142553524	-4.090624762	4.30E-05	0.001349451
CiPaw.06G171000.v1.1	509.7231052	0.975805656	0.238550961	4.090554292	4.30E-05	0.001349451
CiPaw.11G123000.v1.1	1898.051685	1.59066487	0.388948123	4.08965817	4.32E-05	0.001352822
CiPaw.08G170500.v1.1	7.958426219	-5.667884711	1.386993154	-4.086454713	4.38E-05	NA
CiPaw.08G069200.v1.1	318.639632	1.374857406	0.33666951	4.083700376	4.43E-05	0.001386099
CiPaw.05G024100.v1.1	311.8998994	-1.202261711	0.294492534	-4.082486213	4.46E-05	0.001388608
CiPaw.07G091700.v1.1	1188.090724	-0.842884188	0.206472788	-4.082301568	4.46E-05	0.001388608
CiPaw.09G157700.v1.1	1488.191254	-0.841732325	0.206194547	-4.082223983	4.46E-05	0.001388608
CiPaw.08G181000.v1.1	669.1309757	1.201602491	0.29436508	4.082014387	4.46E-05	0.001388608
CiPaw.03G132000.v1.1	587.6066511	-0.595679611	0.145986151	-4.080384387	4.50E-05	0.001396484
CiPaw.03G273700.v1.1	189.8561352	1.502235085	0.368347247	4.078312235	4.54E-05	0.001407077
CiPaw.06G007700.v1.1	931.2258479	-1.213798801	0.297690073	-4.07739092	4.55E-05	0.001410751
CiPaw.15G019800.v1.1	308.2237437	1.361484698	0.334102598	4.075049716	4.60E-05	0.001423094
CiPaw.01G193900.v1.1	84.95225146	-1.451478667	0.356467793	-4.071836773	4.66E-05	0.001440924
CiPaw.02G113400.v1.1	476.1617463	1.166673755	0.28666613	4.069799786	4.71E-05	0.001451621
CiPaw.07G171100.v1.1	1809.743585	-1.399158273	0.344033042	-4.066929918	4.76E-05	0.001467629
CiPaw.08G100900.v1.1	49.36111289	-2.144535077	0.527437674	-4.065949745	4.78E-05	0.001471831
CiPaw.04G160200.v1.1	111.8301138	1.313185665	0.323067821	4.064736811	4.81E-05	0.00147752
CiPaw.13G177700.v1.1	913.4058159	-0.651343137	0.160365042	-4.061627962	4.87E-05	0.001495331
CiPaw.05G073300.v1.1	326.815654	-0.604460085	0.148860188	-4.060589275	4.89E-05	0.001499989
CiPaw.09G184200.v1.1	1775.761709	-0.705920371	0.173935437	-4.058519555	4.94E-05	0.00151101
CiPaw.01G240300.v1.1	1323.770864	0.483291235	0.119088422	4.058255432	4.94E-05	0.00151101
CiPaw.02G158700.v1.1	4383.878495	0.442358532	0.109017863	4.057670202	4.96E-05	0.001512781
CiPaw.08G046200.v1.1	1321.188022	-0.670464129	0.165266531	-4.056865752	4.97E-05	0.001515977
CiPaw.05G038000.v1.1	768.0616005	-0.679579687	0.16753368	-4.056376518	4.98E-05	0.001517134
CiPaw.10G058700.v1.1	2564.072945	-0.355476757	0.087655906	-4.055365733	5.01E-05	0.001521687
CiPaw.05G220200.v1.1	942.5813232	0.593230479	0.146304817	4.05475699	5.02E-05	0.001523631
CiPaw.07G223500.v1.1	4367.013226	-0.48745419	0.120233628	-4.054225065	5.03E-05	0.001525079
CiPaw.03G162500.v1.1	2157.386519	-0.857758598	0.211605955	-4.053565503	5.04E-05	0.001527365
CiPaw.05G087500.v1.1	942.0478448	-1.797471286	0.44367466	-4.051327352	5.09E-05	0.001540014
CiPaw.05G030600.v1.1	1800.930425	0.549371497	0.135676369	4.049131789	5.14E-05	0.001552481
CiPaw.06G006300.v1.1	4554.401187	0.678028776	0.167554905	4.046606553	5.20E-05	0.001567249
CiPaw.02G078200.v1.1	1453.648518	1.247917459	0.308421586	4.046141763	5.21E-05	0.001568296
CiPaw.06G018800.v1.1	1366.336032	1.530704645	0.378516902	4.043953224	5.26E-05	0.001580935
CiPaw.15G040900.v1.1	229.6831689	1.29591944	0.320662062	4.041386852	5.31E-05	0.001596242
CiPaw.05G263700.v1.1	1461.841433	0.684458774	0.16938574	4.040828792	5.33E-05	0.001597949
CiPaw.16G103100.v1.1	883.7280694	-0.468145178	0.115877778	-4.039990997	5.35E-05	0.001600174
CiPaw.14G118100.v1.1	2996.301806	-0.710372308	0.175839583	-4.039888504	5.35E-05	0.001600174
CiPaw.15G003700.v1.1	1865.64039	-0.634287896	0.157076223	-4.038089821	5.39E-05	0.001610385
CiPaw.12G136800.v1.1	4708.29444	-0.724929655	0.179598922	-4.036380883	5.43E-05	0.001619918
CiPaw.01G172500.v1.1	72.22681114	1.424003601	0.352819925	4.036063444	5.44E-05	0.001619918
CiPaw.02G024000.v1.1	1587.811206	1.000228042	0.247839631	4.035787327	5.44E-05	0.001619918
CiPaw.03G032900.v1.1	1595.685984	0.425609851	0.105486968	4.034714994	5.47E-05	0.00162522
CiPaw.09G164100.v1.1	826.4416414	-0.740974313	0.183692406	-4.033777599	5.49E-05	0.001629604
CiPaw.15G183000.v1.1	928.3599436	0.424193034	0.105249832	4.030344038	5.57E-05	0.001651451
CiPaw.12G035300.v1.1	545.0386443	0.639857744	0.158784934	4.029713188	5.58E-05	0.001653747
CiPaw.12G099700.v1.1	914.3945678	-0.778828857	0.193403401	-4.026965671	5.65E-05	0.001671022
CiPaw.14G088400.v1.1	78.27375884	-1.273841953	0.316396821	-4.026089607	5.67E-05	0.001675092
CiPaw.11G043200.v1.1	55.49882228	-1.37439533	0.341797728	-4.021078021	5.79E-05	0.001707903
CiPaw.08G056300.v1.1	780.7057565	0.382341447	0.095088133	4.020916554	5.80E-05	0.001707903
CiPaw.08G094000.v1.1	207.1331223	1.822318283	0.45324518	4.020601568	5.80E-05	0.00170799
CiPaw.01G054800.v1.1	2038.810541	0.671679432	0.167208097	4.017026959	5.89E-05	0.00173187
CiPaw.05G038900.v1.1	2887.330751	0.541794369	0.134893741	4.016453003	5.91E-05	0.001732947
CiPaw.11G199300.v1.1	865.3988943	-0.943732595	0.234977039	-4.016275803	5.91E-05	0.001732947
CiPaw.06G097200.v1.1	293.3870774	-1.854837003	0.462076623	-4.014132959	5.97E-05	0.001746528
CiPaw.09G018800.v1.1	1763.427112	0.832270162	0.207385369	4.013157562	5.99E-05	0.001751524
CiPaw.04G016900.v1.1	1839.5969	-2.212615337	0.55176271	-4.010084945	6.07E-05	0.001769772
CiPaw.05G109900.v1.1	1085.386937	-0.458227633	0.114271041	-4.010006643	6.07E-05	0.001769772
CiPaw.06G127000.v1.1	633.6337692	-1.241656547	0.309654832	-4.0098084	6.08E-05	0.001769772
CiPaw.04G113800.v1.1	532.0447224	1.593091492	0.397407722	4.008707943	6.11E-05	0.001775779
CiPaw.04G085100.v1.1	85.04327559	1.975400593	0.492944132	4.007351877	6.14E-05	0.001783736
CiPaw.12G076900.v1.1	678.2570749	1.353091369	0.337842951	4.005089832	6.20E-05	0.001798609
CiPaw.15G006800.v1.1	4233.753787	0.476480337	0.119018345	4.003419269	6.24E-05	0.00180907
CiPaw.10G023600.v1.1	302.2495841	0.825072285	0.206165194	4.001996019	6.28E-05	0.001814179
CiPaw.10G000700.v1.1	355.9453868	-1.064391343	0.265966728	-4.001971789	6.28E-05	0.001814179
CiPaw.02G179700.v1.1	2726.97554	0.303458202	0.075829367	4.00185593	6.28E-05	0.001814179
CiPaw.08G140300.v1.1	275.9953262	0.887393642	0.22189687	3.999126455	6.36E-05	0.001832173
CiPaw.10G155900.v1.1	491.30827	0.9516778	0.237998422	3.998672721	6.37E-05	0.001832173
CiPaw.05G110000.v1.1	688.2420229	-0.778904015	0.194792876	-3.998626801	6.37E-05	0.001832173
CiPaw.04G159000.v1.1	123.0500367	0.933278588	0.233438611	3.997961539	6.39E-05	0.001835023
CiPaw.03G202600.v1.1	1669.874019	0.426601991	0.106742263	3.996561228	6.43E-05	0.001842662
CiPaw.14G115100.v1.1	1268.530185	-0.735233026	0.183974552	-3.996384371	6.43E-05	0.001842662
CiPaw.15G088400.v1.1	294.3619047	-0.965802926	0.241760775	-3.994870246	6.47E-05	0.001852159
CiPaw.09G129500.v1.1	784.883439	0.580059246	0.145308468	3.991916324	6.55E-05	0.001873047
CiPaw.06G126600.v1.1	26.19965458	-2.168067695	0.543348162	-3.990199737	6.60E-05	0.001884303
CiPaw.12G028000.v1.1	784.1231789	0.508590641	0.127566968	3.986852161	6.70E-05	0.001908697
CiPaw.01G281600.v1.1	3175.66832	-0.944342349	0.236916571	-3.985970022	6.72E-05	0.00191342
CiPaw.16G101800.v1.1	354.4341508	0.688611347	0.172779523	3.985491647	6.73E-05	0.001914897
CiPaw.06G092900.v1.1	398.4940908	-0.893412347	0.224187116	-3.98511905	6.74E-05	0.001915525
CiPaw.08G068600.v1.1	1413.167494	-1.123789151	0.282091531	-3.983774868	6.78E-05	0.001924011
CiPaw.01G261900.v1.1	185.810783	-1.342851429	0.337142206	-3.98304159	6.80E-05	0.001927571
CiPaw.07G097800.v1.1	2593.629822	0.443962373	0.111541819	3.980232506	6.88E-05	0.001947797
CiPaw.13G173100.v1.1	4004.998448	-0.659253532	0.165652016	-3.979749536	6.90E-05	0.001947797
CiPaw.10G129800.v1.1	705.9545951	0.580821139	0.145946688	3.979680164	6.90E-05	0.001947797
CiPaw.13G163700.v1.1	157.0957139	-0.952695616	0.239447737	-3.978720478	6.93E-05	0.001953266
CiPaw.05G007400.v1.1	296.3686536	-1.179313668	0.296502822	-3.977411279	6.97E-05	0.001961632
CiPaw.03G110100.v1.1	5334.477481	-0.635482649	0.159846358	-3.975584161	7.02E-05	0.001974327
CiPaw.05G090000.v1.1	507.4986939	-0.766067287	0.192793273	-3.973516682	7.08E-05	0.001989107
CiPaw.01G237300.v1.1	88.7655778	0.941502385	0.237068691	3.971432833	7.14E-05	0.002004131
CiPaw.13G154900.v1.1	207.554788	0.996873144	0.251036054	3.971035746	7.16E-05	0.002005017
CiPaw.03G020900.v1.1	1489.695839	0.810454063	0.20411793	3.970518714	7.17E-05	0.002006917
CiPaw.01G063800.v1.1	1282.455024	0.508168145	0.128016506	3.969551741	7.20E-05	0.002011312
CiPaw.11G120100.v1.1	3853.128108	-0.303148895	0.076371163	-3.969415709	7.20E-05	0.002011312
CiPaw.11G044300.v1.1	241.7970978	-0.839464577	0.211514864	-3.968820725	7.22E-05	0.002013884
CiPaw.03G184200.v1.1	1836.593926	0.875062829	0.220552649	3.967591565	7.26E-05	0.002021833
CiPaw.04G082000.v1.1	580.2117183	0.499066746	0.125883712	3.964506121	7.35E-05	0.002043261
CiPaw.05G024200.v1.1	548.5502633	-0.694723165	0.175237065	-3.96447614	7.36E-05	0.002043261
CiPaw.01G006400.v1.1	385.1697543	-0.61309499	0.154657604	-3.964208512	7.36E-05	0.002043261
CiPaw.13G001600.v1.1	708.8112007	-0.915892155	0.231123182	-3.962787921	7.41E-05	0.002052549
CiPaw.08G114800.v1.1	912.5062182	-0.496711275	0.125357121	-3.962369841	7.42E-05	0.002052549
CiPaw.13G089100.v1.1	4414.158656	-0.455754126	0.115023778	-3.962260084	7.42E-05	0.002052549
CiPaw.05G229300.v1.1	61.2609598	-1.90485816	0.480873167	-3.961248598	7.46E-05	0.002056558
CiPaw.02G199200.v1.1	284.504033	-0.714910048	0.180477313	-3.961218369	7.46E-05	0.002056558
CiPaw.02G173700.v1.1	197.8453546	-1.573071689	0.397414532	-3.958264133	7.55E-05	0.00207965
CiPaw.13G068900.v1.1	4608.148731	-0.685055304	0.173100304	-3.957562694	7.57E-05	0.002083258
CiPaw.07G051900.v1.1	112.604604	2.168195935	0.54809506	3.95587571	7.63E-05	0.002095497
CiPaw.07G216600.v1.1	2529.898588	0.472699388	0.119507324	3.95540098	7.64E-05	0.002097145
CiPaw.11G090700.v1.1	389.1108871	-1.01416022	0.256531199	-3.95336015	7.71E-05	0.002112587
CiPaw.12G101000.v1.1	984.2034809	-1.106980954	0.280185181	-3.95089044	7.79E-05	0.002131956
CiPaw.07G164400.v1.1	253.596112	1.192766027	0.302002965	3.949517602	7.83E-05	0.002141652
CiPaw.09G220800.v1.1	939.3435311	-0.967314514	0.244937347	-3.949232422	7.84E-05	0.002141652
CiPaw.01G262500.v1.1	456.8010412	0.587274685	0.148855082	3.945278028	7.97E-05	0.002174712
CiPaw.07G195900.v1.1	1818.97965	-0.601158149	0.152391327	-3.944831777	7.99E-05	0.002176172
CiPaw.06G063400.v1.1	153.8774454	-1.175388635	0.298025824	-3.943915394	8.02E-05	0.002181911
CiPaw.11G120900.v1.1	112.4992659	-1.370448622	0.347641132	-3.942136002	8.08E-05	0.002192179
CiPaw.01G074700.v1.1	871.2064119	0.513575086	0.130282012	3.942026059	8.08E-05	0.002192179
CiPaw.10G120100.v1.1	87.0435063	-1.450825075	0.368070101	-3.941708583	8.09E-05	0.002192179
CiPaw.12G040000.v1.1	102.108879	0.992650778	0.251836216	3.941652217	8.09E-05	0.002192179
CiPaw.05G009400.v1.1	1608.686796	0.359361441	0.091198926	3.940413092	8.13E-05	0.002200929
CiPaw.07G044400.v1.1	146.8055214	1.000424103	0.253964271	3.939231678	8.17E-05	0.002209183
CiPaw.06G170500.v1.1	2167.966184	0.318034392	0.080758728	3.938080773	8.21E-05	0.002217186
CiPaw.05G050500.v1.1	12252.46615	1.478150024	0.375384994	3.937690768	8.23E-05	0.002218176
CiPaw.06G142700.v1.1	489.250975	-1.616849859	0.410695849	-3.936854645	8.26E-05	0.002222342
CiPaw.07G155800.v1.1	609.8564039	-0.783592417	0.199049279	-3.936675492	8.26E-05	0.002222342
CiPaw.04G101400.v1.1	763.5186327	0.537412942	0.13664687	3.932859503	8.39E-05	0.002255282
CiPaw.07G221000.v1.1	2936.157734	0.23333906	0.059344947	3.931911156	8.43E-05	0.002261545
CiPaw.12G067100.v1.1	968.7393825	-0.290327582	0.073889788	-3.929197632	8.52E-05	0.002284537
CiPaw.13G050100.v1.1	944.8617607	-0.623232774	0.158663073	-3.928026623	8.56E-05	0.002290358
CiPaw.08G080000.v1.1	924.0340738	0.411869586	0.104855774	3.927962874	8.57E-05	0.002290358
CiPaw.01G017900.v1.1	1688.865055	-0.694462481	0.176809595	-3.927742042	8.57E-05	0.002290358
CiPaw.05G023200.v1.1	140.4331269	-3.774087335	0.960996952	-3.927262545	8.59E-05	0.002292253
CiPaw.13G139800.v1.1	2733.228124	-0.798712709	0.20344348	-3.925968567	8.64E-05	0.00230193
CiPaw.15G173400.v1.1	1795.835815	-0.536165698	0.136605475	-3.924921001	8.68E-05	0.002309281
CiPaw.01G138100.v1.1	207.9164277	1.289914741	0.328992311	3.920805131	8.83E-05	0.002344623
CiPaw.12G142100.v1.1	5632.644394	0.663327807	0.169185912	3.920703567	8.83E-05	0.002344623
CiPaw.05G240800.v1.1	443.5653643	-0.594473284	0.151635896	-3.920399443	8.84E-05	0.002344864
CiPaw.16G114900.v1.1	1346.297023	0.387645424	0.098910433	3.919156052	8.89E-05	0.002354264
CiPaw.12G061500.v1.1	78.94815105	1.676102704	0.427761134	3.918314614	8.92E-05	0.002359765
CiPaw.05G128300.v1.1	137.3285043	1.167964324	0.298232328	3.916290137	8.99E-05	0.002376911
CiPaw.08G036100.v1.1	4937.127249	-0.469491465	0.119890338	-3.916007506	9.00E-05	0.002376953
CiPaw.01G144300.v1.1	295.9864176	-1.042972039	0.266557143	-3.912752164	9.13E-05	0.00240646
CiPaw.05G244700.v1.1	1601.743417	0.453794122	0.115988383	3.912410119	9.14E-05	0.002407099
CiPaw.11G155800.v1.1	598.6258971	-0.542358888	0.138663434	-3.911333166	9.18E-05	0.002415081
CiPaw.09G064500.v1.1	998.1805941	-0.59899404	0.153166228	-3.910744881	9.20E-05	0.002418192
CiPaw.14G047200.v1.1	1091.681045	-0.625593366	0.160117791	-3.907082174	9.34E-05	0.002452314
CiPaw.03G072000.v1.1	680.1814411	-0.598776772	0.153342264	-3.904838474	9.43E-05	0.002471156
CiPaw.01G208400.v1.1	1493.337725	0.632704659	0.162043519	3.904535421	9.44E-05	0.002471156
CiPaw.11G154800.v1.1	1606.02248	0.338439676	0.086681586	3.904401062	9.45E-05	0.002471156
CiPaw.14G129700.v1.1	158.7512882	-1.703363785	0.436473658	-3.902558042	9.52E-05	0.002487212
CiPaw.07G213400.v1.1	1839.022336	0.217525002	0.055767473	3.900571243	9.60E-05	0.002504854
CiPaw.12G072400.v1.1	446.1665346	0.782807819	0.200708367	3.900225149	9.61E-05	0.002505581
CiPaw.13G150400.v1.1	4539.080718	0.320786241	0.08226402	3.899471996	9.64E-05	0.002508357
CiPaw.12G098500.v1.1	19.91801416	-3.010024248	0.771918622	-3.899406186	9.64E-05	0.002508357
CiPaw.04G091400.v1.1	2074.941746	-0.787689814	0.202063843	-3.898222476	9.69E-05	0.002517786
CiPaw.10G107200.v1.1	313.7550495	-1.063589836	0.272873268	-3.897742879	9.71E-05	0.002519916
CiPaw.07G018700.v1.1	1449.071945	0.665857198	0.170924803	3.895614836	9.79E-05	0.002539266
CiPaw.04G068800.v1.1	755.7440815	1.055183771	0.270974514	3.894033259	9.86E-05	0.002552997
CiPaw.10G164300.v1.1	1405.840463	0.971648089	0.24959914	3.892834282	9.91E-05	0.002562753
CiPaw.14G028400.v1.1	1421.591108	0.635264456	0.163222933	3.892004903	9.94E-05	0.002568069
CiPaw.02G188200.v1.1	552.4342985	-0.996943464	0.256183594	-3.891519553	9.96E-05	0.002568069
CiPaw.05G160400.v1.1	441.3789623	-1.225718945	0.314972511	-3.891510853	9.96E-05	0.002568069
CiPaw.01G300800.v1.1	1514.966287	-0.722667436	0.185848766	-3.888470454	0.000100878	0.002597522
CiPaw.08G085000.v1.1	310.2161517	-1.506516694	0.387520055	-3.887583814	0.000101247	0.00260327
CiPaw.14G101900.v1.1	1075.32311	0.384739222	0.098971134	3.887388241	0.000101329	0.00260327
CiPaw.14G110200.v1.1	1566.292776	-0.533881168	0.137347959	-3.887070266	0.000101461	0.002603759
CiPaw.01G028100.v1.1	1209.350098	0.319798794	0.082338176	3.883967433	0.000102766	0.002634277
CiPaw.09G225400.v1.1	78.60851007	1.497160581	0.385631343	3.882362283	0.000103447	0.002648765
CiPaw.01G107900.v1.1	42.07585996	-2.112330955	0.544274053	-3.881006168	0.000104025	0.002660604
CiPaw.08G110500.v1.1	395.4917105	-0.827215112	0.213188618	-3.880202986	0.000104369	0.002666427
CiPaw.03G190900.v1.1	240.1174686	-0.709679683	0.18293746	-3.879356825	0.000104733	0.002672735
CiPaw.05G010600.v1.1	390.6469996	-0.648283101	0.167188311	-3.877562359	0.000105508	0.002689521
CiPaw.07G188800.v1.1	819.0642898	-1.237952868	0.319296533	-3.877125933	0.000105698	0.002691352
CiPaw.10G109500.v1.1	235.0414272	0.712001947	0.183676201	3.876397386	0.000106014	0.00269642
CiPaw.11G187500.v1.1	442.8288108	0.518505322	0.133770257	3.876088256	0.000106149	0.002696849
CiPaw.05G053300.v1.1	137.3803297	-0.994349888	0.256592815	-3.875205506	0.000106535	0.002701952
CiPaw.10G017100.v1.1	658.6508982	0.49764076	0.1284205	3.875088157	0.000106586	0.002701952
CiPaw.11G021300.v1.1	4655.216964	0.831376294	0.214594008	3.87418224	0.000106983	0.002707382
CiPaw.02G171800.v1.1	345.1578511	-0.559103048	0.144325227	-3.873910744	0.000107103	0.002707382
CiPaw.09G086200.v1.1	359.5664702	1.181282934	0.304959533	3.873572733	0.000107251	0.002707382
CiPaw.01G295000.v1.1	892.9658809	-0.654819524	0.169050132	-3.873522688	0.000107273	0.002707382
CiPaw.16G102100.v1.1	3995.176466	0.759488213	0.196130535	3.872360885	0.000107786	0.002715216
CiPaw.11G034500.v1.1	851.4666599	0.355122611	0.091708984	3.872277224	0.000107823	0.002715216
CiPaw.14G003000.v1.1	1435.964912	-0.936274402	0.241809681	-3.871947544	0.000107969	0.002715216
CiPaw.03G088300.v1.1	1049.550689	-0.586879375	0.151587112	-3.871565108	0.000108139	0.002715216
CiPaw.13G160300.v1.1	855.7680449	0.685176527	0.176980552	3.871479202	0.000108177	0.002715216
CiPaw.07G176200.v1.1	13284.63681	1.145481231	0.296067627	3.868985076	0.000109289	0.002740134
CiPaw.01G009800.v1.1	810.9152955	0.582467668	0.150580998	3.868135251	0.000109671	0.002746187
CiPaw.16G111100.v1.1	1600.369441	-0.381720162	0.098688914	-3.867913283	0.000109771	0.002746187
CiPaw.07G163100.v1.1	15280.62107	0.540656869	0.139856476	3.865797885	0.000110727	0.002764167
CiPaw.05G258500.v1.1	3559.309725	-0.438707961	0.113485054	-3.865777445	0.000110736	0.002764167
CiPaw.16G014900.v1.1	2927.48705	0.406362085	0.105126684	3.865451356	0.000110884	0.002764167
CiPaw.08G107400.v1.1	355.4123344	1.060141444	0.274274521	3.865256753	0.000110972	0.002764167
CiPaw.06G133400.v1.1	700.6061167	0.496844388	0.128559762	3.864695923	0.000111228	0.00276599
CiPaw.01G247400.v1.1	80.06722334	1.497967484	0.387650704	3.864219695	0.000111445	0.00276599
CiPaw.01G052100.v1.1	523.2406731	-0.647362689	0.167531767	-3.86411903	0.000111491	0.00276599
CiPaw.01G173300.v1.1	1225.249166	0.384875771	0.099604611	3.864035683	0.000111529	0.00276599
CiPaw.02G197000.v1.1	3632.843944	-1.007984053	0.260926624	-3.863093921	0.00011196	0.002773674
CiPaw.12G034400.v1.1	221.1311074	0.588712847	0.152438598	3.861967072	0.000112478	0.002783489
CiPaw.02G174400.v1.1	1321.829364	0.641408724	0.166125322	3.860993105	0.000112927	0.0027906
CiPaw.09G221500.v1.1	528.3414412	0.582718512	0.150938806	3.860627553	0.000113096	0.0027906
CiPaw.01G274200.v1.1	1909.942518	0.512471336	0.132745583	3.860552827	0.000113131	0.0027906
CiPaw.15G003400.v1.1	444.0561418	0.657846116	0.170424754	3.860038526	0.000113369	0.00279347
CiPaw.03G043400.v1.1	2119.484844	1.373155032	0.355772075	3.859648158	0.00011355	0.002794461
CiPaw.16G032000.v1.1	244.3428941	1.066157359	0.276282536	3.85893866	0.000113881	0.002794461
CiPaw.01G133500.v1.1	2560.048672	0.33735362	0.087426842	3.858696155	0.000113994	0.002794461
CiPaw.08G047000.v1.1	59.47205523	-2.691583261	0.697542976	-3.858662985	0.000114009	0.002794461
CiPaw.05G032500.v1.1	2794.60761	-0.855598173	0.221735683	-3.858639981	0.00011402	0.002794461
CiPaw.09G206300.v1.1	236.5537314	0.724594497	0.187831139	3.857691007	0.000114463	0.002802329
CiPaw.10G031700.v1.1	2817.34872	0.404118449	0.104801065	3.856052887	0.000115233	0.00281815
CiPaw.12G062900.v1.1	206.9299259	1.165535119	0.302290398	3.855680249	0.000115408	0.002819435
CiPaw.03G212000.v1.1	850.5003554	0.376514572	0.097748703	3.851862579	0.000117223	0.002860711
CiPaw.09G183200.v1.1	114.0067534	0.983730206	0.255425336	3.851341533	0.000117473	0.002863753
CiPaw.03G098200.v1.1	333.4169451	-0.988710846	0.256809676	-3.849975059	0.00011813	0.002876713
CiPaw.07G214800.v1.1	337.6958617	0.696255219	0.180866934	3.849543994	0.000118338	0.002878718
CiPaw.08G096600.v1.1	9118.872515	0.752482032	0.195510851	3.848799324	0.000118698	0.002884417
CiPaw.02G018200.v1.1	933.2435249	0.587749194	0.152805887	3.846377953	0.000119877	0.002909968
CiPaw.10G051700.v1.1	297.9712532	-1.335864198	0.347451262	-3.844752754	0.000120674	0.00292501
CiPaw.11G039300.v1.1	1393.607698	0.360610735	0.093796823	3.844594339	0.000120752	0.00292501
CiPaw.14G119800.v1.1	1913.32304	0.476469972	0.123944922	3.844207294	0.000120943	0.002926533
CiPaw.13G039500.v1.1	575.7950419	0.396274873	0.103096606	3.843723739	0.000121181	0.002929212
CiPaw.14G116000.v1.1	1115.255157	-1.257213662	0.327216671	-3.842144286	0.000121964	0.002945021
CiPaw.06G072500.v1.1	706.3213187	-0.871171974	0.226808855	-3.840996305	0.000122536	0.002955712
CiPaw.11G166700.v1.1	796.2677405	0.450207764	0.117239711	3.840062053	0.000123003	0.00296386
CiPaw.06G054500.v1.1	205.1610503	1.43520839	0.373772474	3.839791556	0.000123139	0.002964007
CiPaw.11G101100.v1.1	467.143551	-0.802716017	0.209197876	-3.837113611	0.000124489	0.002992148
CiPaw.06G055000.v1.1	1028.277226	0.544303439	0.141858181	3.836954862	0.000124569	0.002992148
CiPaw.07G013000.v1.1	312.2541594	0.950075065	0.247637039	3.836562859	0.000124768	0.002993785
CiPaw.07G119300.v1.1	593.1403161	1.669767337	0.435385678	3.8351453	0.00012549	0.003007951
CiPaw.16G059000.v1.1	4445.166859	-0.75047164	0.195701624	-3.834774723	0.000125679	0.003009339
CiPaw.13G176000.v1.1	3622.659169	1.441944153	0.376104161	3.833895768	0.00012613	0.003016962
CiPaw.12G034600.v1.1	456.4315599	0.635489349	0.165771258	3.833531554	0.000126317	0.003018281
CiPaw.03G064800.v1.1	103.7783204	-1.238938072	0.323303557	-3.832120139	0.000127044	0.003030048
CiPaw.16G116000.v1.1	178.1780349	0.934102854	0.243759861	3.832061808	0.000127074	0.003030048
CiPaw.08G026700.v1.1	1587.324638	0.33577233	0.087650348	3.830815707	0.000127719	0.003041917
CiPaw.14G097700.v1.1	1518.609245	0.912148309	0.238122261	3.830588143	0.000127837	0.003041917
CiPaw.10G072000.v1.1	2626.335297	-0.863305396	0.225460219	-3.82908081	0.000128623	0.00305647
CiPaw.07G094400.v1.1	168.2805194	1.194217651	0.311895544	3.828902573	0.000128716	0.00305647
CiPaw.07G040800.v1.1	9.183877255	-3.763157049	0.98317704	-3.827547733	0.000129426	NA
CiPaw.09G030900.v1.1	2330.335454	0.489335271	0.127853104	3.827324132	0.000129544	0.003072942
CiPaw.02G064600.v1.1	2017.364189	-1.290342205	0.337168017	-3.827000607	0.000129714	0.003073797
CiPaw.08G075300.v1.1	2779.667522	0.208144799	0.05439624	3.826455641	0.000130002	0.003077421
CiPaw.07G219400.v1.1	262.3531583	-0.646820405	0.169130815	-3.824379405	0.000131102	0.003100262
CiPaw.06G132900.v1.1	6.508167663	-3.590588214	0.939020306	-3.823759924	0.000131432	NA
CiPaw.08G024900.v1.1	5578.622972	-1.616175732	0.422699359	-3.823463882	0.00013159	0.003106137
CiPaw.10G151200.v1.1	741.8319992	0.922158631	0.241187847	3.823404213	0.000131622	0.003106137
CiPaw.04G157200.v1.1	767.52241	1.08009642	0.282522724	3.823042631	0.000131815	0.003107494
CiPaw.03G010400.v1.1	7712.015753	-1.320758184	0.345513176	-3.822598598	0.000132053	0.003108633
CiPaw.15G063800.v1.1	211.7567259	-1.459409553	0.381800003	-3.822445106	0.000132135	0.003108633
CiPaw.07G166700.v1.1	1206.640294	0.26899878	0.070413605	3.820267105	0.000133307	0.003130898
CiPaw.15G150700.v1.1	2238.943322	0.547234827	0.143257325	3.819943088	0.000133482	0.003130898
CiPaw.08G117300.v1.1	317.7436919	-0.719699216	0.188406577	-3.819926179	0.000133492	0.003130898
CiPaw.11G083800.v1.1	1004.519597	1.584177301	0.414765385	3.81945398	0.000133747	0.003133687
CiPaw.07G039000.v1.1	9695.28584	-1.154083415	0.30218032	-3.81918788	0.000133892	0.003133861
CiPaw.07G033600.v1.1	433.9155656	1.400606183	0.366827701	3.818158165	0.000134452	0.003141741
CiPaw.05G216700.v1.1	989.8885506	1.517191126	0.397371818	3.818064232	0.000134503	0.003141741
CiPaw.11G020700.v1.1	442.1937076	0.46802731	0.122606818	3.817302481	0.000134919	0.003148241
CiPaw.06G000600.v1.1	2288.538421	0.732737831	0.19201798	3.815985513	0.00013564	0.003161859
CiPaw.09G218700.v1.1	744.2239228	-0.368914333	0.096744517	-3.813284134	0.000137132	0.003193383
CiPaw.08G162200.v1.1	358.937405	-0.659908565	0.173107788	-3.812125216	0.000137777	0.003203061
CiPaw.05G012400.v1.1	1667.577124	-1.322977001	0.347052754	-3.8120343	0.000137828	0.003203061
CiPaw.16G115900.v1.1	345.5331039	0.718173082	0.18846734	3.810597019	0.000138632	0.003218474
CiPaw.04G053200.v1.1	865.393595	0.708609415	0.186023451	3.809247771	0.00013939	0.003228757
CiPaw.11G137400.v1.1	1039.928103	0.417955856	0.109724521	3.809138104	0.000139452	0.003228757
CiPaw.09G006800.v1.1	600.9350292	0.564724626	0.148258371	3.809057285	0.000139498	0.003228757
CiPaw.03G249800.v1.1	1443.504261	0.415030588	0.108985502	3.808126593	0.000140024	0.003237657
CiPaw.01G222100.v1.1	3865.12267	0.254884293	0.066940038	3.807650831	0.000140293	0.003239145
CiPaw.04G055300.v1.1	223.7949117	-0.686539095	0.180311654	-3.80751372	0.000140371	0.003239145
CiPaw.05G086000.v1.1	2165.062149	0.334404474	0.08784117	3.806921899	0.000140707	0.003243633
CiPaw.04G007200.v1.1	14737.15183	-1.070023344	0.281132088	-3.806123132	0.000141162	0.003248622
CiPaw.01G171900.v1.1	228.789342	1.31820036	0.346343988	3.806043719	0.000141207	0.003248622
CiPaw.10G012100.v1.1	426.5943093	-1.453315391	0.381974912	-3.804740427	0.000141953	0.003262495
CiPaw.01G129000.v1.1	788.5897059	0.909200228	0.239030334	3.803702281	0.000142549	0.003272919
CiPaw.15G024700.v1.1	3050.206178	-0.367196419	0.096555802	-3.802945144	0.000142986	0.003279652
CiPaw.13G088700.v1.1	4151.296267	1.006476187	0.264741164	3.801736658	0.000143685	0.003292395
CiPaw.04G176200.v1.1	2047.868989	-0.53252941	0.140229401	-3.797558902	0.000146128	0.00334271
CiPaw.03G279900.v1.1	57.83809419	-1.671733461	0.440229057	-3.797417358	0.000146211	0.00334271
CiPaw.03G164300.v1.1	4087.90154	0.494566064	0.130243749	3.797234564	0.000146319	0.00334271
CiPaw.10G068100.v1.1	634.0064059	0.904656406	0.238343007	3.795607087	0.000147283	0.003361362
CiPaw.06G076200.v1.1	57.1914181	1.989924526	0.524351875	3.795017467	0.000147633	0.003363088
CiPaw.09G133900.v1.1	8244.747436	0.780555236	0.205680687	3.794985563	0.000147652	0.003363088
CiPaw.06G172200.v1.1	302.2851536	-1.545083237	0.407300494	-3.793472532	0.000148555	0.003380292
CiPaw.01G229700.v1.1	7746.657479	-1.671014976	0.440584268	-3.792725016	0.000149003	0.003387121
CiPaw.07G143500.v1.1	210.726858	-1.224159104	0.323042338	-3.789469556	0.000150969	0.003428411
CiPaw.02G167000.v1.1	653.0978781	0.48249159	0.127469643	3.785148995	0.000153617	0.00348507
CiPaw.02G187100.v1.1	4593.063254	-0.835548669	0.220963461	-3.781388399	0.000155956	0.003533781
CiPaw.01G114900.v1.1	549.0490867	-1.512370874	0.399970831	-3.781202921	0.000156072	0.003533781
CiPaw.04G059200.v1.1	197.2681726	0.673756196	0.178291078	3.778967536	0.00015748	0.003562128
CiPaw.05G109700.v1.1	11451.74993	-0.866919389	0.229509568	-3.777269052	0.000158557	0.003582959
CiPaw.08G165600.v1.1	175.7806993	0.884767487	0.23431941	3.775903525	0.000159429	0.003599095
CiPaw.03G084200.v1.1	244.0691897	-0.936989567	0.248205299	-3.775058667	0.00015997	0.003606171
CiPaw.11G140800.v1.1	679.7416194	-0.888782853	0.235457545	-3.774705336	0.000160197	0.003606171
CiPaw.11G115000.v1.1	906.012191	-0.431784414	0.114389748	-3.774677535	0.000160215	0.003606171
CiPaw.14G110300.v1.1	454.6929291	0.633604196	0.167909534	3.773485519	0.000160983	0.00361778
CiPaw.02G141200.v1.1	1092.973613	0.92353861	0.244756349	3.773297875	0.000161104	0.00361778
CiPaw.08G142400.v1.1	1212.676784	-1.453650287	0.385262573	-3.773141718	0.000161205	0.00361778
CiPaw.01G126100.v1.1	1014.828231	0.966605775	0.256413868	3.769709426	0.000163438	0.003664302
CiPaw.03G187000.v1.1	1299.53366	-0.777780145	0.206360714	-3.769032047	0.000163882	0.00366724
CiPaw.11G108900.v1.1	231.7901613	-2.925219372	0.776121813	-3.769020949	0.000163889	0.00366724
CiPaw.11G111400.v1.1	6811.570432	-0.491507855	0.130447408	-3.767862169	0.000164652	0.003674374
CiPaw.06G045200.v1.1	404.0576235	-0.553089939	0.146795432	-3.767759866	0.000164719	0.003674374
CiPaw.01G272500.v1.1	1707.142465	0.373623602	0.099164854	3.767701835	0.000164757	0.003674374
CiPaw.04G103600.v1.1	1367.690593	1.023569422	0.271679563	3.767561348	0.00016485	0.003674374
CiPaw.05G041300.v1.1	742.648667	0.546412709	0.145051436	3.767027227	0.000165203	0.003678659
CiPaw.01G282000.v1.1	2693.706022	0.460515889	0.122279027	3.766106906	0.000165813	0.003686226
CiPaw.05G108300.v1.1	6329.519461	0.588221124	0.156191363	3.76602851	0.000165865	0.003686226
CiPaw.13G125200.v1.1	3309.548943	0.390470344	0.103715941	3.764805487	0.000166679	0.003700722
CiPaw.03G125400.v1.1	6540.479162	0.804300436	0.213824496	3.761498108	0.000168899	0.003745675
CiPaw.04G074700.v1.1	337.9100644	1.344390357	0.357485008	3.760690177	0.000169445	0.003745675
CiPaw.13G091300.v1.1	37.11289686	-2.303951528	0.612653915	-3.760608511	0.000169501	0.003745675
CiPaw.02G086100.v1.1	761.2474035	-0.928195314	0.246836255	-3.760368653	0.000169663	0.003745675
CiPaw.03G256500.v1.1	394.3321512	2.201148985	0.58535596	3.760359738	0.000169669	0.003745675
CiPaw.12G053700.v1.1	280.9065946	0.563833046	0.149942197	3.760336035	0.000169685	0.003745675
CiPaw.13G035700.v1.1	1098.959046	0.863828866	0.229759891	3.759702633	0.000170115	0.003747201
CiPaw.11G026100.v1.1	845.1321463	0.672707859	0.178933671	3.759537583	0.000170228	0.003747201
CiPaw.04G096600.v1.1	5750.811424	0.82691595	0.219953034	3.759511448	0.000170245	0.003747201
CiPaw.07G139000.v1.1	888.4233972	0.398447641	0.105997525	3.759027798	0.000170575	0.003750845
CiPaw.11G179000.v1.1	2975.29166	-0.469896575	0.125014227	-3.758744801	0.000170768	0.003751486
CiPaw.07G174300.v1.1	1638.984287	-0.63977866	0.170238638	-3.758128398	0.000171189	0.003757132
CiPaw.04G024800.v1.1	837.8288756	-0.658853423	0.175457754	-3.755054457	0.000173304	0.003799901
CiPaw.14G067700.v1.1	1674.104358	0.55514067	0.147866345	3.754340917	0.000173798	0.003807095
CiPaw.04G033300.v1.1	820.8386734	0.434323469	0.115746191	3.752378073	0.000175165	0.003833368
CiPaw.15G050500.v1.1	59.22865137	2.174381367	0.579514142	3.752076454	0.000175376	0.003834318
CiPaw.11G178000.v1.1	378.6536012	-1.227352955	0.327248303	-3.750525045	0.000176465	0.00385444
CiPaw.01G025500.v1.1	760.3979892	-1.045776641	0.27896844	-3.748727418	0.000177734	0.003878467
CiPaw.14G088200.v1.1	14.37153359	-3.773600032	1.006769046	-3.748228105	0.000178088	NA
CiPaw.04G030100.v1.1	312.1306736	-0.710065766	0.189442329	-3.748189602	0.000178116	0.00388309
CiPaw.11G189800.v1.1	1869.52332	-0.531431864	0.141814999	-3.747360079	0.000178705	0.003892242
CiPaw.07G100200.v1.1	311.0866431	-1.191369173	0.317966237	-3.746841748	0.000179075	0.003896583
CiPaw.11G037100.v1.1	553.8292488	1.111559881	0.296881002	3.744126007	0.000181023	0.003935226
CiPaw.02G135200.v1.1	53.02213297	-1.08992741	0.291137029	-3.743692155	0.000181336	0.00393829
CiPaw.04G069500.v1.1	162.2265051	0.842006289	0.225057178	3.741299417	0.000183071	0.003962086
CiPaw.13G102300.v1.1	384.6094441	0.404106914	0.108013173	3.741274367	0.00018309	0.003962086
CiPaw.11G019000.v1.1	1362.621085	0.447890906	0.119725995	3.740966252	0.000183314	0.003962086
CiPaw.01G055400.v1.1	175.1100995	1.457686895	0.389666993	3.740852883	0.000183397	0.003962086
CiPaw.05G112500.v1.1	2177.455792	0.376035663	0.100523114	3.740788032	0.000183444	0.003962086
CiPaw.01G238500.v1.1	34.54064554	-1.455965961	0.389217378	-3.740752708	0.00018347	0.003962086
CiPaw.03G194500.v1.1	402.5615484	-0.974645635	0.260586428	-3.740201059	0.000183873	0.003967049
CiPaw.02G175900.v1.1	1904.734864	0.509842756	0.13634335	3.739403169	0.000184458	0.003975914
CiPaw.04G175500.v1.1	661.9600715	1.297590383	0.347310999	3.736105062	0.000186893	0.004024608
CiPaw.11G025600.v1.1	399.8701276	-0.545566614	0.146060696	-3.735204821	0.000187562	0.004033568
CiPaw.03G130200.v1.1	860.2903169	-0.896667404	0.240066933	-3.735072515	0.000187661	0.004033568
CiPaw.10G095900.v1.1	1538.163434	-0.73700188	0.197487957	-3.731882645	0.000190054	0.00408117
CiPaw.03G058300.v1.1	290.7834197	0.556445819	0.149134171	3.731175848	0.000190588	0.004088803
CiPaw.01G063600.v1.1	243.7487774	0.911431097	0.244399843	3.729262196	0.000192041	0.004113282
CiPaw.09G108900.v1.1	3709.12523	0.419023675	0.112362882	3.729200145	0.000192089	0.004113282
CiPaw.08G052200.v1.1	1456.627631	0.377464042	0.101230939	3.728741866	0.000192438	0.004116918
CiPaw.11G058900.v1.1	2270.524425	1.079590374	0.289640086	3.727351374	0.000193503	0.004135824
CiPaw.09G155500.v1.1	8.714368267	-4.991565843	1.339214536	-3.727233919	0.000193593	NA
CiPaw.03G193400.v1.1	219.1389118	-1.545912374	0.414793836	-3.726941528	0.000193817	0.0041359
CiPaw.01G143200.v1.1	380.4270189	1.079590432	0.289684617	3.726778598	0.000193943	0.0041359
CiPaw.03G201000.v1.1	855.7640451	-0.935400678	0.251003669	-3.726641458	0.000194048	0.0041359
CiPaw.12G061600.v1.1	365.1891912	-2.015433747	0.541105807	-3.724657399	0.000195581	0.004160775
CiPaw.03G107100.v1.1	1415.671822	-0.562434767	0.151017694	-3.72429716	0.00019586	0.004160775
CiPaw.01G248300.v1.1	245.0425299	-2.01890629	0.542115854	-3.724123314	0.000195995	0.004160775
CiPaw.06G002200.v1.1	550.3675848	0.365358752	0.098105977	3.724123281	0.000195995	0.004160775
CiPaw.06G013800.v1.1	1134.871183	0.308546033	0.082854342	3.723957318	0.000196124	0.004160775
CiPaw.06G081800.v1.1	4558.426004	-0.404172771	0.108554818	-3.723213565	0.000196703	0.00416824
CiPaw.13G167700.v1.1	2927.249568	0.539268485	0.144846367	3.723037707	0.00019684	0.00416824
CiPaw.07G078400.v1.1	1106.45086	-1.441873972	0.387337929	-3.722522021	0.000197243	0.004172904
CiPaw.06G111600.v1.1	9376.221193	-0.740636956	0.199032736	-3.721181596	0.000198293	0.004191246
CiPaw.01G185100.v1.1	413.1090606	-0.482943431	0.129825893	-3.719931519	0.000199277	0.00420816
CiPaw.09G204200.v1.1	369.2288955	-1.448990858	0.389608838	-3.719091351	0.000199941	0.004218289
CiPaw.09G126000.v1.1	1333.258792	-0.425442867	0.114406046	-3.718709634	0.000200243	0.004220777
CiPaw.15G145500.v1.1	1448.532645	0.487446273	0.131114697	3.717708886	0.000201038	0.004233629
CiPaw.05G104000.v1.1	2050.349281	-0.57129431	0.153678697	-3.717459354	0.000201236	0.004233824
CiPaw.11G092300.v1.1	117.8319797	-1.086914767	0.292398902	-3.717232718	0.000201417	0.004233824
CiPaw.02G108400.v1.1	769.3827953	0.800545877	0.215437013	3.715916154	0.000202469	0.004252029
CiPaw.04G021900.v1.1	561.3215752	2.481407909	0.667973215	3.714831455	0.000203339	0.004266395
CiPaw.03G145200.v1.1	551.9588478	-0.828510338	0.223100898	-3.713612738	0.000204321	0.004283078
CiPaw.06G061100.v1.1	593.9590224	-0.634567654	0.1708958	-3.713184612	0.000204667	0.004286407
CiPaw.08G115600.v1.1	1646.337832	0.617867021	0.166439305	3.712266292	0.000205412	0.004294666
CiPaw.05G107200.v1.1	1269.157135	0.628801035	0.169386104	3.712235063	0.000205437	0.004294666
CiPaw.10G025000.v1.1	1626.173428	0.472417633	0.127318124	3.710529332	0.000206826	0.004319764
CiPaw.09G050200.v1.1	140.4191054	0.780387395	0.210541131	3.706579284	0.000210077	0.004383668
CiPaw.13G092400.v1.1	1813.226	0.384693955	0.103847871	3.704399046	0.000211892	0.0044159
CiPaw.08G177700.v1.1	1817.068867	0.397890805	0.107420094	3.704063099	0.000212173	0.0044159
CiPaw.06G057800.v1.1	437.7266247	-1.236579502	0.333847024	-3.704030328	0.000212201	0.0044159
CiPaw.01G169300.v1.1	280.8075972	0.669681822	0.180821175	3.703558621	0.000212596	0.004420105
CiPaw.13G062600.v1.1	661.4755128	0.866865388	0.234126019	3.70255895	0.000213436	0.004430784
CiPaw.04G143000.v1.1	397.5810981	-0.515644322	0.139275724	-3.702327334	0.000213631	0.004430784
CiPaw.04G041800.v1.1	1247.138717	-0.493864904	0.133396471	-3.702233653	0.00021371	0.004430784
CiPaw.10G051500.v1.1	588.011495	-0.607169539	0.164010027	-3.702026953	0.000213884	0.004430784
CiPaw.01G002700.v1.1	98.0472935	-1.690737202	0.456914625	-3.700335049	0.000215315	0.004455685
CiPaw.03G045100.v1.1	95.58013111	-1.189010626	0.321345847	-3.700096449	0.000215518	0.004455685
CiPaw.05G022900.v1.1	774.3106492	1.748230154	0.472505216	3.69991715	0.00021567	0.004455685
CiPaw.09G048600.v1.1	270.2903259	-1.022119257	0.276346431	-3.698688106	0.000216717	0.004469379
CiPaw.15G128300.v1.1	279.0763841	-2.138202818	0.578098811	-3.69868053	0.000216723	0.004469379
CiPaw.05G087000.v1.1	1256.588261	0.373072934	0.10090001	3.69745191	0.000217774	0.004487016
CiPaw.10G127800.v1.1	6960.106783	-0.726716627	0.196558437	-3.69720394	0.000217987	0.004487361
CiPaw.13G003700.v1.1	67.24425343	-1.639473333	0.443543784	-3.696305515	0.00021876	0.00449838
CiPaw.13G088500.v1.1	276.6173908	-0.679349168	0.183800395	-3.696124633	0.000218916	0.00449838
CiPaw.03G112700.v1.1	2093.274665	0.296231479	0.080172977	3.694904297	0.00021997	0.004515986
CiPaw.01G108200.v1.1	787.6560789	-2.505301878	0.678136133	-3.694393732	0.000220412	0.004521014
CiPaw.08G077100.v1.1	880.7555782	-0.764570033	0.207021994	-3.693182635	0.000221465	0.004538542
CiPaw.14G102700.v1.1	661.3467675	0.538755028	0.145973602	3.69077026	0.000223576	0.004577709
CiPaw.13G104800.v1.1	2554.576211	0.298218788	0.080813651	3.690203138	0.000224075	0.00458058
CiPaw.09G005500.v1.1	269.564128	-1.298205518	0.351802325	-3.690156168	0.000224116	0.00458058
CiPaw.08G005400.v1.1	3670.093421	-0.45218803	0.122595871	-3.688444203	0.000225629	0.00460739
CiPaw.01G228400.v1.1	193.2029665	-0.92425947	0.250606054	-3.688097137	0.000225937	0.004609566
CiPaw.07G108000.v1.1	522.7714191	0.974343832	0.264237014	3.68738587	0.00022657	0.004618349
CiPaw.05G191300.v1.1	28.28590842	-2.380721595	0.6457787	-3.686590461	0.000227279	0.004624949
CiPaw.05G166100.v1.1	82.19841448	1.682178582	0.456299181	3.686569361	0.000227298	0.004624949
CiPaw.07G000400.v1.1	363.6591323	-0.922761809	0.250328876	-3.686198029	0.000227629	0.004627585
CiPaw.13G092700.v1.1	468.5005268	-0.475765024	0.129079634	-3.685825646	0.000227962	0.004630246
CiPaw.03G171600.v1.1	775.6853857	-0.434762775	0.117964097	-3.685551673	0.000228208	0.004631121
CiPaw.05G021600.v1.1	2502.704601	0.532983494	0.144679387	3.683893783	0.000229698	0.004657234
CiPaw.11G065600.v1.1	1421.485261	-0.360615416	0.097911369	-3.683080126	0.000230433	0.004667995
CiPaw.11G046800.v1.1	1803.432549	-0.569697152	0.154856857	-3.678862938	0.000234276	0.004741658
CiPaw.14G135500.v1.1	399.3785632	-0.922746142	0.250997719	-3.676312856	0.000236629	0.004785054
CiPaw.13G063200.v1.1	4753.527683	0.919022292	0.250082455	3.67487712	0.000237964	0.004807795
CiPaw.09G210300.v1.1	132.6270885	-2.393538855	0.651438991	-3.674233334	0.000238565	0.004815682
CiPaw.03G073100.v1.1	152.1732939	-1.600747701	0.435728851	-3.673724374	0.000239041	0.004821038
CiPaw.03G014500.v1.1	750.4377386	-0.648358437	0.176502376	-3.673369461	0.000239373	0.004823492
CiPaw.16G014400.v1.1	585.7127258	0.477722406	0.130111158	3.671648264	0.000240991	0.004851829
CiPaw.04G074300.v1.1	981.1982689	1.010252784	0.275400107	3.668309342	0.00024416	0.0049113
CiPaw.07G063400.v1.1	10247.7499	0.372961148	0.101679208	3.668017837	0.000244438	0.004912584
CiPaw.05G194900.v1.1	83.23273742	1.283615141	0.350193026	3.665450323	0.000246904	0.004952817
CiPaw.13G066100.v1.1	4102.618561	1.231275286	0.335917538	3.665409358	0.000246943	0.004952817
CiPaw.02G080100.v1.1	1606.952585	1.201571593	0.327827267	3.665258241	0.000247089	0.004952817
CiPaw.09G143300.v1.1	994.7463927	-0.787574391	0.214983983	-3.663409627	0.00024888	0.004982588
CiPaw.02G051900.v1.1	466.5667455	-0.525222601	0.143375098	-3.663276309	0.00024901	0.004982588
CiPaw.14G107200.v1.1	115.3272295	0.86015797	0.234852292	3.662548758	0.000249718	0.004990816
CiPaw.12G138800.v1.1	5327.319491	0.638415863	0.174315948	3.662406515	0.000249857	0.004990816
CiPaw.04G051200.v1.1	669.7030729	0.596155744	0.162800037	3.661889489	0.000250362	0.004996542
CiPaw.05G047000.v1.1	704.8709365	-1.166136866	0.318513906	-3.661180392	0.000251056	0.005006029
CiPaw.16G002800.v1.1	46.27847963	1.565577634	0.427643217	3.660943446	0.000251288	0.0050063
CiPaw.01G077500.v1.1	483.4770865	0.914696546	0.249971965	3.659196527	0.000253007	0.005036165
CiPaw.11G038000.v1.1	781.8972078	-0.757896329	0.207150199	-3.658680183	0.000253517	0.005041936
CiPaw.03G000200.v1.1	276.6021517	0.684915972	0.187239283	3.657971563	0.000254219	0.005051504
CiPaw.05G132900.v1.1	526.508256	-1.134538647	0.310179938	-3.657679001	0.00025451	0.005052288
CiPaw.10G163200.v1.1	2336.923537	0.369420217	0.101003834	3.657487064	0.0002547	0.005052288
CiPaw.10G112100.v1.1	6289.744399	-0.934256989	0.255619284	-3.654876786	0.000257306	0.005091953
CiPaw.05G091100.v1.1	2460.461872	-1.287016073	0.352138783	-3.654854657	0.000257328	0.005091953
CiPaw.05G187300.v1.1	1215.317899	-0.529406922	0.144860037	-3.654609866	0.000257573	0.005091953
CiPaw.01G307300.v1.1	1436.44311	0.452055091	0.123695032	3.654593762	0.00025759	0.005091953
CiPaw.07G106900.v1.1	651.9324748	-0.611358518	0.167407292	-3.651922877	0.000260284	0.005140779
CiPaw.06G094100.v1.1	377.5168379	0.528266394	0.144688115	3.651069714	0.00026115	0.005153442
CiPaw.01G231800.v1.1	5377.804193	-0.60377204	0.165483941	-3.648523467	0.000263752	0.005198733
CiPaw.06G160900.v1.1	3004.513217	0.372808145	0.102184587	3.648379431	0.0002639	0.005198733
CiPaw.05G259200.v1.1	248.8849217	0.591418092	0.162186928	3.64652134	0.000265814	0.005229655
CiPaw.11G023600.v1.1	753.8455043	0.740899544	0.203185846	3.646413164	0.000265926	0.005229655
CiPaw.10G105200.v1.1	590.3431985	0.938931243	0.257520118	3.646050064	0.000266302	0.005232551
CiPaw.05G239100.v1.1	968.1913516	-0.461418964	0.126567337	-3.645640127	0.000266727	0.005236405
CiPaw.01G279700.v1.1	591.4903861	0.539217233	0.147930649	3.645067702	0.000267321	0.005243577
CiPaw.05G058500.v1.1	508.9356324	-0.989651831	0.271566498	-3.644233878	0.000268189	0.0052561
CiPaw.15G044500.v1.1	431.3080241	0.880692316	0.241695298	3.64381236	0.000268629	0.005260216
CiPaw.15G063600.v1.1	545.882856	1.14093978	0.313167882	3.643220924	0.000269248	0.005267817
CiPaw.03G123900.v1.1	992.3596848	1.175484582	0.322707266	3.642572401	0.000269927	0.005276475
CiPaw.15G039100.v1.1	1762.129748	0.493295702	0.135436158	3.642274787	0.000270239	0.005276475
CiPaw.05G198400.v1.1	639.8846895	0.402284308	0.110452749	3.642139375	0.000270382	0.005276475
CiPaw.04G176100.v1.1	1982.868873	-0.81556822	0.223976624	-3.641309552	0.000271255	0.005285719
CiPaw.11G001300.v1.1	4680.849254	0.426317923	0.117080091	3.641250365	0.000271317	0.005285719
CiPaw.09G073200.v1.1	20.66081527	-1.717108212	0.471690332	-3.640329461	0.000272289	0.00530015
CiPaw.07G186500.v1.1	207.9136497	-0.861013496	0.236538122	-3.640062283	0.000272572	0.00530067
CiPaw.05G093600.v1.1	5504.08907	-0.608931737	0.167295067	-3.639866667	0.000272779	0.00530067
CiPaw.13G016100.v1.1	18.05178618	-5.434540257	1.493236437	-3.639437213	0.000273235	NA
CiPaw.03G244000.v1.1	988.05254	0.549558618	0.15101792	3.639029183	0.000273668	0.005306613
CiPaw.09G135600.v1.1	1629.210967	0.832487482	0.228772308	3.63893467	0.000273768	0.005306613
CiPaw.01G061600.v1.1	719.2564231	-0.821902959	0.225866195	-3.638893187	0.000273812	0.005306613
CiPaw.03G006600.v1.1	1768.306447	-1.098732675	0.301957056	-3.638705089	0.000274012	0.005306613
CiPaw.11G065200.v1.1	423.2209696	0.561640397	0.154403777	3.637478357	0.00027532	0.005327437
CiPaw.07G046900.v1.1	2283.637846	-0.757129061	0.208198957	-3.636565102	0.000276298	0.005341836
CiPaw.10G103400.v1.1	1312.462104	-0.447674762	0.123126045	-3.635906289	0.000277005	0.005350989
CiPaw.13G057900.v1.1	104.1934887	1.007454709	0.277108322	3.635598899	0.000277336	0.005352857
CiPaw.05G127500.v1.1	143.0682103	-0.64764499	0.178179476	-3.634790082	0.000278207	0.005365154
CiPaw.06G149800.v1.1	2336.708713	0.335322327	0.092281187	3.633701931	0.000279384	0.005383308
CiPaw.02G185700.v1.1	3269.697598	0.418390396	0.1151491	3.633466477	0.000279639	0.005383694
CiPaw.15G111400.v1.1	925.2465717	0.678876908	0.186862998	3.633019471	0.000280124	0.005385338
CiPaw.01G224800.v1.1	254.8975192	-0.78531437	0.216172604	-3.632811723	0.00028035	0.005385338
CiPaw.05G256500.v1.1	189.1464749	1.111515543	0.305971866	3.632737734	0.00028043	0.005385338
CiPaw.09G179200.v1.1	1148.547811	-0.376651198	0.103701797	-3.63206048	0.000281167	0.005394969
CiPaw.03G258100.v1.1	3702.967435	-0.982856411	0.27082098	-3.629173817	0.00028433	0.005445108
CiPaw.09G043600.v1.1	886.411851	-0.764991279	0.210790956	-3.629146592	0.00028436	0.005445108
CiPaw.15G156200.v1.1	2832.662929	0.368529399	0.101550531	3.629024849	0.000284494	0.005445108
CiPaw.15G181600.v1.1	1583.273826	0.407315275	0.112247603	3.628721375	0.000284828	0.005446957
CiPaw.04G109800.v1.1	152.8582744	-1.41945473	0.391290507	-3.627623736	0.000286042	0.005465593
CiPaw.14G137400.v1.1	238.660011	-0.867213758	0.239124109	-3.626626201	0.000287149	0.00547929
CiPaw.13G047500.v1.1	873.5657532	0.339991109	0.093750658	3.626546378	0.000287237	0.00547929
CiPaw.02G161300.v1.1	87.57632855	-0.712521577	0.19656976	-3.624777164	0.000289211	0.005512017
CiPaw.16G087400.v1.1	394.5264708	0.634655969	0.175097926	3.624577296	0.000289434	0.005512017
CiPaw.11G137100.v1.1	713.5274195	1.672638457	0.461762191	3.622294092	0.000292002	0.005556288
CiPaw.02G070500.v1.1	1289.32645	-0.475808744	0.131435084	-3.620104537	0.000294484	0.005598471
CiPaw.08G004400.v1.1	156.2144501	-1.098441067	0.303444475	-3.619907942	0.000294708	0.005598471
CiPaw.15G002600.v1.1	439.1484447	0.522553733	0.144410182	3.618538019	0.000296272	0.005622992
CiPaw.01G255900.v1.1	2527.349429	0.514369072	0.142155792	3.618347636	0.00029649	0.005622992
CiPaw.06G042500.v1.1	9643.210686	1.109039065	0.306584536	3.617400538	0.000297577	0.005638777
CiPaw.16G118100.v1.1	2869.374985	0.282236251	0.078026312	3.617193285	0.000297815	0.005638777
CiPaw.01G180800.v1.1	821.1540062	0.346831626	0.095921791	3.61577514	0.00029945	0.005665054
CiPaw.04G072900.v1.1	2015.973935	0.380342687	0.105201303	3.615379998	0.000299907	0.005669017
CiPaw.13G077500.v1.1	328.087006	-0.6432479	0.17795225	-3.614721915	0.00030067	0.005678476
CiPaw.12G141300.v1.1	490.0854962	-1.292830312	0.35767693	-3.61451971	0.000300905	0.005678476
CiPaw.08G108300.v1.1	236.1763208	0.86308482	0.238796761	3.614307069	0.000301152	0.005678476
CiPaw.10G040300.v1.1	4067.210896	0.429578987	0.118898527	3.612988296	0.000302688	0.005702749
CiPaw.14G034800.v1.1	1534.144346	0.547814613	0.151663978	3.612028512	0.000303811	0.005719195
CiPaw.08G073000.v1.1	498.9266543	-0.415845737	0.115139689	-3.611662855	0.00030424	0.005722561
CiPaw.07G085300.v1.1	651.127754	-1.072823705	0.297076815	-3.611267029	0.000304705	0.005726598
CiPaw.01G031100.v1.1	1062.304423	-0.526443793	0.145851022	-3.609462487	0.000306832	0.005761849
CiPaw.05G184400.v1.1	612.3381982	-0.573115985	0.15890132	-3.606741501	0.000310066	0.005817809
CiPaw.01G191400.v1.1	7927.094939	-1.925248639	0.533964402	-3.605574886	0.000311463	0.005839223
CiPaw.10G113300.v1.1	112.0434882	-3.766003316	1.04591108	-3.600691672	0.000317372	0.005934115
CiPaw.15G074100.v1.1	877.4218264	-0.342985827	0.095258091	-3.600595214	0.00031749	0.005934115
CiPaw.14G065300.v1.1	746.1305009	-0.687324081	0.190892555	-3.600580866	0.000317507	0.005934115
CiPaw.13G104400.v1.1	532.0500599	0.856069501	0.237779595	3.600264788	0.000317893	0.005934115
CiPaw.07G197000.v1.1	318.3550315	0.531898713	0.147746323	3.600080888	0.000318118	0.005934115
CiPaw.02G034600.v1.1	2354.533008	0.237647551	0.066012218	3.600053992	0.000318151	0.005934115
CiPaw.04G087100.v1.1	325.5232358	0.541515114	0.150425016	3.599900654	0.000318339	0.005934115
CiPaw.04G060000.v1.1	303.7984523	1.093115813	0.303716949	3.599126811	0.000319287	0.00594589
CiPaw.01G065200.v1.1	3372.747228	-0.715752851	0.198877583	-3.598961936	0.00031949	0.00594589
CiPaw.03G121400.v1.1	523.8989977	-1.93163505	0.536781792	-3.598548013	0.000319999	0.005950522
CiPaw.05G247200.v1.1	2405.968183	0.863933722	0.24026927	3.595689627	0.000323533	0.006011365
CiPaw.15G074400.v1.1	390.7720131	0.523506146	0.145603764	3.595416287	0.000323873	0.0060128
CiPaw.12G129500.v1.1	275.4236668	-0.983596465	0.273630673	-3.594613337	0.000324874	0.006026486
CiPaw.01G242200.v1.1	11787.01356	0.613884163	0.170799674	3.594176426	0.000325419	0.006031719
CiPaw.10G012700.v1.1	36.48139982	1.501752135	0.417941736	3.593209309	0.00032663	0.006049262
CiPaw.15G154400.v1.1	44.89066494	-1.15706082	0.322055711	-3.592734984	0.000327225	0.006052766
CiPaw.07G046400.v1.1	279.7043386	-1.039223073	0.289264677	-3.592637322	0.000327348	0.006052766
CiPaw.03G094900.v1.1	344.9751539	0.833405503	0.232157144	3.589833546	0.000330889	0.006113305
CiPaw.05G053500.v1.1	547.3680385	-0.739523716	0.206039742	-3.589228501	0.000331658	0.006122568
CiPaw.02G160500.v1.1	59.32459274	-1.174407998	0.327245413	-3.5887684	0.000332244	0.006126546
CiPaw.15G062300.v1.1	6300.559108	0.553118056	0.154130316	3.588638962	0.000332409	0.006126546
CiPaw.10G052100.v1.1	1922.909793	-0.712582866	0.198618948	-3.587688243	0.000333623	0.006143975
CiPaw.02G133400.v1.1	2513.676887	0.367856107	0.102552069	3.587017887	0.000334481	0.006153317
CiPaw.01G279800.v1.1	1514.060135	0.404958089	0.112900049	3.586872582	0.000334668	0.006153317
CiPaw.12G093800.v1.1	3224.160204	0.412746201	0.115083103	3.586505665	0.000335139	0.006157032
CiPaw.12G098100.v1.1	295.2349002	-0.829308693	0.231249397	-3.586209108	0.00033552	0.006159051
CiPaw.03G226200.v1.1	638.5137926	-0.76398562	0.213046644	-3.586001669	0.000335787	0.006159051
CiPaw.05G018500.v1.1	787.0468757	0.45384764	0.126591875	3.585124564	0.000336917	0.00617484
CiPaw.05G048200.v1.1	217.0283578	1.268402945	0.353821605	3.584865722	0.000337252	0.006176022
CiPaw.12G096800.v1.1	83.89671137	-0.829771299	0.231494827	-3.584405362	0.000337847	0.00618198
CiPaw.05G118500.v1.1	612.8661111	-0.590427625	0.164790483	-3.582898795	0.000339802	0.006209523
CiPaw.13G160800.v1.1	1016.413709	0.302224315	0.084353572	3.582827713	0.000339895	0.006209523
CiPaw.15G010700.v1.1	77.17790712	1.218688077	0.340276963	3.581459251	0.00034168	0.006234446
CiPaw.07G204600.v1.1	282.8337723	-0.636560905	0.177742538	-3.58136499	0.000341804	0.006234446
CiPaw.05G056300.v1.1	65.08547793	1.906150027	0.532392252	3.580348927	0.000343136	0.006253757
CiPaw.09G055100.v1.1	1316.623913	0.780823411	0.218147231	3.579341373	0.000344461	0.006272922
CiPaw.02G149800.v1.1	98.23991311	-1.332125568	0.372196104	-3.579095947	0.000344785	0.006273824
CiPaw.01G230500.v1.1	1373.50568	-0.382351045	0.106843064	-3.578623001	0.000345409	0.006277997
CiPaw.08G093800.v1.1	1650.665948	1.040332492	0.290716915	3.578506915	0.000345563	0.006277997
CiPaw.10G048200.v1.1	4227.278119	0.939352647	0.262552587	3.577769541	0.000346539	0.006289184
CiPaw.13G176900.v1.1	1011.390026	-1.12430226	0.314259231	-3.57762684	0.000346728	0.006289184
CiPaw.13G094800.v1.1	320.7450987	0.695795193	0.194589141	3.575714391	0.000349273	0.006330328
CiPaw.02G058000.v1.1	7.08860729	-2.798597166	0.783007599	-3.574163481	0.000351349	NA
CiPaw.01G265000.v1.1	1766.745227	0.830996705	0.232524301	3.573805839	0.00035183	0.006371628
CiPaw.10G062900.v1.1	695.7023675	0.468895783	0.131217088	3.573435376	0.000352328	0.006375609
CiPaw.03G035500.v1.1	145.7844108	-0.853308262	0.238834037	-3.572808427	0.000353173	0.00638585
CiPaw.10G081200.v1.1	4159.248564	-1.058866551	0.29645082	-3.571811842	0.00035452	0.006405145
CiPaw.16G051500.v1.1	1349.088949	0.307726186	0.086174023	3.570985469	0.000355641	0.006420323
CiPaw.10G119000.v1.1	1308.678295	-0.553844768	0.155108612	-3.57068998	0.000356042	0.006422506
CiPaw.11G060500.v1.1	6498.640244	-0.607734977	0.17028012	-3.569030714	0.000358304	0.006453858
CiPaw.12G075100.v1.1	2215.841844	0.865457279	0.242503985	3.568837347	0.000358569	0.006453858
CiPaw.01G172600.v1.1	113.3454816	1.384301381	0.387892652	3.568774433	0.000358655	0.006453858
CiPaw.02G087300.v1.1	10522.75377	0.553768212	0.155178447	3.568589734	0.000358908	0.006453858
CiPaw.03G158200.v1.1	1655.617435	-0.391903561	0.109862827	-3.567208062	0.000360805	0.006482878
CiPaw.09G210000.v1.1	1081.73966	-1.602860331	0.449677179	-3.564468926	0.000364594	0.006545814
CiPaw.04G129800.v1.1	120.1978931	-3.59829572	1.009821499	-3.563298786	0.000366223	0.006569922
CiPaw.05G201000.v1.1	1276.727984	-0.692038028	0.194290572	-3.561871392	0.000368221	0.006600057
CiPaw.02G193200.v1.1	959.132917	-1.158183283	0.325178312	-3.561686747	0.00036848	0.006600057
CiPaw.06G148200.v1.1	1323.436908	0.549602582	0.154360618	3.560510364	0.000370135	0.006624514
CiPaw.01G044600.v1.1	578.3991819	0.6575438	0.18473968	3.559299228	0.000371846	0.006649937
CiPaw.04G023600.v1.1	687.4240031	0.492924698	0.138526829	3.558333798	0.000373215	0.006669212
CiPaw.10G151300.v1.1	216.597985	1.345645487	0.378346947	3.556644232	0.000375622	0.006702496
CiPaw.16G050600.v1.1	2094.503569	-2.209456872	0.621224512	-3.556615733	0.000375663	0.006702496
CiPaw.02G033400.v1.1	195.1166729	0.885832614	0.249091621	3.556252159	0.000376183	0.006706547
CiPaw.10G026100.v1.1	317.3207405	1.693181815	0.47616217	3.555893185	0.000376697	0.006710485
CiPaw.04G156700.v1.1	5097.477044	0.716927425	0.201754351	3.55346698	0.000380189	0.006767422
CiPaw.08G085300.v1.1	14.45275902	-2.728614278	0.768202522	-3.551946525	0.000382393	NA
CiPaw.10G011600.v1.1	1317.786546	1.155352662	0.325392491	3.55064328	0.000384291	0.006835123
CiPaw.07G146900.v1.1	1970.645724	-0.403050577	0.113537901	-3.549920965	0.000385347	0.006848582
CiPaw.15G038400.v1.1	628.0827209	-0.892252529	0.251398376	-3.549157885	0.000386465	0.006862638
CiPaw.04G031900.v1.1	1134.638076	0.470394	0.13254371	3.54897263	0.000386737	0.006862638
CiPaw.05G164300.v1.1	4570.618104	0.240433718	0.067764219	3.548092506	0.000388032	0.006880278
CiPaw.08G177800.v1.1	802.1727581	0.432648139	0.122010769	3.54598322	0.000391151	0.006927071
CiPaw.01G199400.v1.1	9943.910327	0.529907027	0.149442313	3.545896846	0.000391279	0.006927071
CiPaw.04G114200.v1.1	646.8589471	1.030203009	0.290550354	3.545695253	0.000391579	0.006927071
CiPaw.09G134800.v1.1	839.49331	0.959100049	0.270533298	3.545219963	0.000392286	0.006934216
CiPaw.05G122200.v1.1	1429.464715	-0.524408318	0.14793911	-3.544757819	0.000392974	0.006941024
CiPaw.05G095200.v1.1	1388.348912	0.380228182	0.107281606	3.544206644	0.000393796	0.006950189
CiPaw.05G002600.v1.1	1078.922831	0.458613024	0.129452723	3.542706667	0.000396043	0.006980051
CiPaw.07G147100.v1.1	717.5599535	-1.560867143	0.440594464	-3.542639031	0.000396145	0.006980051
CiPaw.03G174600.v1.1	551.8940112	-0.736706981	0.207964395	-3.542466875	0.000396403	0.006980051
CiPaw.04G167600.v1.1	579.7553393	0.63725975	0.179921361	3.541879333	0.000397287	0.006990239
CiPaw.07G067100.v1.1	3338.195789	-0.799612978	0.22577725	-3.541601192	0.000397706	0.006992238
CiPaw.05G262800.v1.1	702.382744	-0.593773447	0.167681869	-3.541071264	0.000398506	0.00700092
CiPaw.08G092500.v1.1	609.4640448	-0.502101319	0.141842204	-3.539858422	0.000400342	0.007027778
CiPaw.03G252800.v1.1	4722.559176	-0.65822656	0.186072356	-3.537476355	0.00040397	0.007086042
CiPaw.10G130400.v1.1	451.975412	0.414904387	0.117337291	3.535997674	0.000406238	0.00711543
CiPaw.10G163600.v1.1	27.85799645	3.344559293	0.945865215	3.535978741	0.000406267	0.00711543
CiPaw.08G045300.v1.1	41.45193742	2.762299157	0.781405196	3.535040682	0.000407712	0.007135278
CiPaw.14G019700.v1.1	153.9036582	-0.730545451	0.206771918	-3.533098002	0.00041072	0.007182426
CiPaw.11G091800.v1.1	377.3024214	0.501824485	0.142100801	3.531468389	0.000413259	0.007221311
CiPaw.04G191300.v1.1	2147.62745	-0.302037518	0.085535282	-3.531145397	0.000413764	0.00722462
CiPaw.08G069300.v1.1	890.6198163	-0.523022656	0.148159012	-3.530144063	0.000415333	0.007246492
CiPaw.11G204900.v1.1	5704.649482	0.66976423	0.189750093	3.529717533	0.000416004	0.007247238
CiPaw.11G205600.v1.1	1055.040037	0.423519857	0.119987024	3.529713833	0.000416009	0.007247238
CiPaw.13G006900.v1.1	1974.368683	0.44237855	0.125396055	3.527850629	0.000418948	0.00729289
CiPaw.06G048300.v1.1	223.7714372	-1.003994672	0.284710699	-3.526367912	0.000421301	0.007321503
CiPaw.11G166100.v1.1	1476.256071	0.428128675	0.121408732	3.52634171	0.000421343	0.007321503
CiPaw.07G231100.v1.1	1659.02303	0.361820844	0.102608974	3.526210516	0.000421552	0.007321503
CiPaw.11G029900.v1.1	233.8093272	-0.66190006	0.187742155	-3.525580395	0.000422556	0.007333379
CiPaw.14G008600.v1.1	1898.958466	0.35878364	0.101782289	3.525010532	0.000423466	0.007343605
CiPaw.05G127700.v1.1	4078.141513	-0.622318892	0.176569964	-3.524488986	0.0004243	0.007352507
CiPaw.05G037900.v1.1	4279.172702	-1.147248538	0.325537107	-3.524171327	0.000424809	0.007352945
CiPaw.15G164400.v1.1	908.6301477	-0.292039883	0.082870002	-3.52407236	0.000424968	0.007352945
CiPaw.11G191300.v1.1	62.72819022	-1.201352999	0.340920891	-3.523846823	0.00042533	0.007353648
CiPaw.04G142400.v1.1	2.437292905	-6.007295533	1.704791228	-3.523771963	0.00042545	NA
CiPaw.09G143100.v1.1	473.2772661	0.587449071	0.166773618	3.522434043	0.000427603	0.007387374
CiPaw.14G014600.v1.1	346.1578805	-0.834312766	0.236881637	-3.522066024	0.000428197	0.007392058
CiPaw.01G260400.v1.1	975.4843802	0.41777379	0.118663995	3.520644904	0.000430499	0.007421902
CiPaw.06G097900.v1.1	64.40365763	2.15758187	0.612845264	3.520598096	0.000430575	0.007421902
CiPaw.02G131700.v1.1	1916.38625	0.358175311	0.101753007	3.52004645	0.000431471	0.007431759
CiPaw.09G090900.v1.1	805.9511406	-0.487863642	0.138686119	-3.517753933	0.000435216	0.007490619
CiPaw.11G169800.v1.1	1566.980193	-0.361483618	0.102837428	-3.515097818	0.000439592	0.007560256
CiPaw.04G021300.v1.1	234.8298522	-0.665017516	0.189228512	-3.514362128	0.000440811	0.007575536
CiPaw.13G117900.v1.1	119.6145364	-0.655911651	0.186653986	-3.514051131	0.000441328	0.007578722
CiPaw.04G198400.v1.1	18559.82091	-0.633096381	0.180256795	-3.512191481	0.000444428	0.007626232
CiPaw.04G135900.v1.1	119.5821287	-1.428109338	0.406740223	-3.511109202	0.000446241	0.007651613
CiPaw.15G173500.v1.1	1043.92227	-0.490473223	0.139701825	-3.510857665	0.000446663	0.007653124
CiPaw.03G054900.v1.1	104.3102697	-1.694431555	0.482690452	-3.510389621	0.000447451	0.007660499
CiPaw.06G028000.v1.1	417.0063164	1.554926064	0.442973148	3.51020388	0.000447763	0.007660499
CiPaw.05G059000.v1.1	1598.910683	-0.690554849	0.196749826	-3.509811745	0.000448424	0.007666075
CiPaw.01G110700.v1.1	521.4656635	-0.643540205	0.18341187	-3.508716231	0.000450275	0.007691975
CiPaw.01G088900.v1.1	868.1988759	-0.622528691	0.177656713	-3.50411014	0.000458136	0.007820423
CiPaw.03G076900.v1.1	2010.744983	1.064530395	0.303961693	3.502186031	0.000461457	0.007871251
CiPaw.09G094000.v1.1	5.595847537	5.012711196	1.431320991	3.502157257	0.000461507	NA
CiPaw.06G150200.v1.1	22.51384068	1.807177992	0.516091977	3.501658759	0.000462371	0.007876811
CiPaw.02G037900.v1.1	4487.734158	-0.558098892	0.159383914	-3.50160112	0.000462471	0.007876811
CiPaw.07G024000.v1.1	1661.308358	0.704745478	0.201303767	3.500905569	0.00046368	0.007891525
CiPaw.14G042900.v1.1	86.02892156	-1.429277694	0.4084847	-3.498974859	0.000467051	0.007942983
CiPaw.04G116500.v1.1	3502.888641	0.443584447	0.126783081	3.498766888	0.000467415	0.00794328
CiPaw.09G207500.v1.1	3183.332794	-1.979625538	0.565900819	-3.498184612	0.000468437	0.007954364
CiPaw.01G073200.v1.1	1869.586754	-0.567776371	0.162319257	-3.497899021	0.000468939	0.007954364
CiPaw.05G200600.v1.1	915.1628357	-0.659859725	0.188649837	-3.497801735	0.00046911	0.007954364
CiPaw.01G082400.v1.1	2266.663078	-0.387018412	0.110669507	-3.497064572	0.000470408	0.007970473
CiPaw.10G153300.v1.1	209.4174299	-1.564605205	0.447515496	-3.496203413	0.000471929	0.007990327
CiPaw.03G043900.v1.1	1852.489354	0.401245599	0.114816814	3.494658895	0.000474668	0.008022568
CiPaw.12G004300.v1.1	707.9128688	0.462743823	0.132418489	3.494555978	0.000474851	0.008022568
CiPaw.10G148400.v1.1	534.3957093	0.957460994	0.273987925	3.494537195	0.000474884	0.008022568
CiPaw.07G079800.v1.1	8347.197095	-0.857380139	0.245386352	-3.494000925	0.000475839	0.008032772
CiPaw.05G214200.v1.1	69.40826433	-0.946943901	0.271114742	-3.492779089	0.000478022	0.008063667
CiPaw.04G121500.v1.1	1036.998519	-0.95004473	0.272047817	-3.492197585	0.000479064	0.008075293
CiPaw.08G069600.v1.1	6505.189914	-0.926469401	0.265349751	-3.491502809	0.000480311	0.008090367
CiPaw.05G206100.v1.1	2966.703027	0.450746867	0.12920002	3.488752308	0.000485281	0.008167188
CiPaw.03G076200.v1.1	3475.814783	0.497848167	0.142707795	3.488584261	0.000485586	0.008167188
CiPaw.13G047200.v1.1	762.4460352	0.391939973	0.11236979	3.487947913	0.000486743	0.00818064
CiPaw.12G031500.v1.1	1247.544397	-0.770189202	0.220878145	-3.486941637	0.000488578	0.008200722
CiPaw.01G091600.v1.1	582.4306146	-0.823345991	0.236129892	-3.486835086	0.000488773	0.008200722
CiPaw.03G071700.v1.1	467.3925277	-0.840382761	0.241024989	-3.486703871	0.000489013	0.008200722
CiPaw.07G056500.v1.1	1257.064024	-1.151522055	0.330329294	-3.485982251	0.000490334	0.008216856
CiPaw.01G066400.v1.1	190.6434003	-0.730737315	0.209677513	-3.485053329	0.000492039	0.008237738
CiPaw.14G132400.v1.1	64.35381548	-0.977138093	0.280391059	-3.484911741	0.000492299	0.008237738
CiPaw.11G164300.v1.1	177.3861166	0.709352386	0.203633707	3.483472332	0.000494954	0.008276113
CiPaw.01G031300.v1.1	701.3706031	-0.547140339	0.157153649	-3.481563051	0.000498496	0.008328261
CiPaw.05G167500.v1.1	6623.907793	1.033651034	0.296906743	3.481399658	0.000498801	0.008328261
CiPaw.03G251100.v1.1	100.8931024	-1.38298651	0.397275976	-3.481173277	0.000499222	0.008329228
CiPaw.06G086800.v1.1	972.21349	-1.203657374	0.345800063	-3.480789923	0.000499937	0.008335082
CiPaw.13G173000.v1.1	2725.124647	0.387408336	0.111328809	3.479857017	0.000501681	0.008358071
CiPaw.06G170600.v1.1	203.2145923	0.714909571	0.205501661	3.478850579	0.000503569	0.008383421
CiPaw.11G201800.v1.1	1141.585264	0.561188813	0.161335549	3.478395292	0.000504425	0.008391572
CiPaw.06G126500.v1.1	31.84495572	-2.598580444	0.747148805	-3.47799585	0.000505178	0.008397984
CiPaw.12G099400.v1.1	4630.502147	-1.577113952	0.45385883	-3.474899788	0.000511044	0.008489342
CiPaw.14G039200.v1.1	17.68917282	-2.192125312	0.630878568	-3.474718312	0.00051139	NA
CiPaw.01G033400.v1.1	845.0258619	0.590091371	0.16990723	3.473020955	0.000514635	0.008542795
CiPaw.03G120700.v1.1	763.0545565	1.102297111	0.317491338	3.471896638	0.000516795	0.008572435
CiPaw.01G036100.v1.1	2370.290539	0.374733316	0.107959188	3.471064607	0.000518399	0.008592815
CiPaw.11G085800.v1.1	216.2129908	-0.747355224	0.215394379	-3.469706248	0.000521028	0.008630137
CiPaw.03G044400.v1.1	509.1951953	-0.947734057	0.273183057	-3.469227073	0.000521958	0.008639293
CiPaw.04G134800.v1.1	147.1701321	-0.757515763	0.218366188	-3.469015832	0.000522369	0.008639842
CiPaw.04G174700.v1.1	51.68422188	-1.318366511	0.380065783	-3.468785067	0.000522818	0.008641023
CiPaw.13G100800.v1.1	131.6641193	1.327469569	0.38287287	3.46712884	0.00052605	0.00868817
CiPaw.08G134900.v1.1	1414.457557	0.53919414	0.155578988	3.46572598	0.000528802	0.008727329
CiPaw.11G055400.v1.1	569.3617379	0.672662141	0.194102797	3.465494316	0.000529258	0.008728558
CiPaw.05G227900.v1.1	380.7754616	-0.504292751	0.145543806	-3.464886381	0.000530456	0.008742014
CiPaw.10G134100.v1.1	1149.282697	-0.559023491	0.161379166	-3.464037557	0.000532132	0.008763337
CiPaw.07G164200.v1.1	33.81085807	3.227213094	0.931982727	3.462739168	0.000534706	0.0087994
CiPaw.11G037000.v1.1	7109.459941	0.747098852	0.215773116	3.462427887	0.000535325	0.008803256
CiPaw.08G078700.v1.1	258.3179937	0.917836128	0.265139267	3.461713307	0.000536749	0.008820324
CiPaw.06G076000.v1.1	340.5836551	1.472458565	0.425384883	3.46147365	0.000537227	0.008821848
CiPaw.03G243900.v1.1	102.462641	0.942471043	0.272293268	3.461235193	0.000537703	0.008823337
CiPaw.08G081400.v1.1	948.0136616	0.593975949	0.171632201	3.460748898	0.000538675	0.008832958
CiPaw.03G131500.v1.1	409.3301116	0.573287594	0.165738038	3.458998306	0.000542188	0.008881552
CiPaw.05G084200.v1.1	1663.944404	0.843794643	0.243957407	3.458778533	0.000542631	0.008881552
CiPaw.01G096000.v1.1	449.3857394	-0.624598585	0.180588018	-3.458693387	0.000542802	0.008881552
CiPaw.03G109200.v1.1	409.6921613	-0.816736868	0.236220279	-3.457522241	0.000545167	0.008906816
CiPaw.02G090300.v1.1	715.6389068	-1.714805573	0.496003755	-3.457243128	0.000545732	0.008906816
CiPaw.13G103900.v1.1	470.3525046	-0.638035056	0.184552343	-3.457203772	0.000545812	0.008906816
CiPaw.05G069700.v1.1	2333.043293	0.439044813	0.126995845	3.45715888	0.000545903	0.008906816
CiPaw.10G000400.v1.1	1503.762303	0.391940593	0.113382178	3.456809532	0.000546611	0.008912018
CiPaw.14G125000.v1.1	644.183533	-1.837141744	0.531518671	-3.456401146	0.00054744	0.00891918
CiPaw.04G105000.v1.1	1941.832567	0.403879096	0.116861791	3.456040621	0.000548173	0.008924766
CiPaw.11G133100.v1.1	242.6509338	0.714053208	0.206635413	3.455618757	0.000549031	0.008927865
CiPaw.09G086100.v1.1	226.6185007	1.18529665	0.343011068	3.455563861	0.000549143	0.008927865
CiPaw.06G125000.v1.1	913.9643524	0.477705179	0.138282973	3.454548078	0.000551216	0.008955205
CiPaw.03G186300.v1.1	8.87829499	-4.231923245	1.226199761	-3.451251076	0.000557994	NA
CiPaw.09G129100.v1.1	1707.401972	-0.394925459	0.114451804	-3.450583098	0.000559377	0.009081346
CiPaw.01G277600.v1.1	2933.509613	0.418765789	0.121391526	3.449711881	0.000561185	0.009104245
CiPaw.04G012300.v1.1	889.6401849	-0.985753667	0.285807393	-3.449013884	0.000562638	0.009119912
CiPaw.01G079400.v1.1	332.8864805	-1.036876932	0.300642931	-3.448865168	0.000562948	0.009119912
CiPaw.04G110100.v1.1	28.16187337	-2.010181293	0.583438129	-3.445406108	0.000570202	0.009230901
CiPaw.13G012100.v1.1	2534.505371	-0.926783721	0.269096894	-3.444052096	0.000573065	0.009268405
CiPaw.03G061200.v1.1	3864.415808	-1.28140411	0.372081326	-3.44388181	0.000573426	0.009268405
CiPaw.11G124200.v1.1	855.1149055	0.380995537	0.110636392	3.443672842	0.00057387	0.009268405
CiPaw.01G278200.v1.1	7315.231146	0.367211987	0.106637737	3.443546336	0.000574138	0.009268405
CiPaw.03G051000.v1.1	541.6180272	-0.35061003	0.101872829	-3.441644185	0.00057819	0.009327239
CiPaw.13G006400.v1.1	1101.568624	0.333156936	0.096810129	3.441343798	0.000578833	0.009330084
CiPaw.12G046600.v1.1	326.3929194	-0.544341358	0.158184477	-3.441180624	0.000579182	0.009330084
CiPaw.01G208700.v1.1	799.807656	0.410276481	0.119250587	3.440456701	0.000580733	0.009343197
CiPaw.04G020300.v1.1	810.8114454	-0.598921208	0.174083747	-3.440420012	0.000580812	0.009343197
CiPaw.12G097800.v1.1	665.4992591	-0.615199093	0.178836276	-3.440012873	0.000581687	0.009350692
CiPaw.01G157900.v1.1	1563.635378	-1.205776742	0.350561851	-3.439554928	0.000582672	0.009359954
CiPaw.05G145700.v1.1	1157.595356	-0.967926334	0.281463234	-3.438908593	0.000584064	0.009375749
CiPaw.15G108400.v1.1	136.7811678	-1.502479281	0.437268788	-3.436054259	0.000590253	0.009440886
CiPaw.08G058900.v1.1	1593.006986	0.477032565	0.138836805	3.435922954	0.000590539	0.009440886
CiPaw.02G123900.v1.1	86.64519685	-1.573176536	0.45787537	-3.435818216	0.000590767	0.009440886
CiPaw.13G011600.v1.1	2293.47332	-2.548468382	0.741747883	-3.435760911	0.000590892	0.009440886
CiPaw.08G101100.v1.1	1927.589887	0.256751555	0.074729746	3.435734323	0.00059095	0.009440886
CiPaw.02G033900.v1.1	864.4355656	0.336988551	0.098083609	3.435727496	0.000590965	0.009440886
CiPaw.07G192400.v1.1	9960.195275	-0.323889449	0.094271549	-3.435707305	0.000591009	0.009440886
CiPaw.14G033000.v1.1	225.4052042	1.481203644	0.431367719	3.433737805	0.00059532	0.009501042
CiPaw.09G177900.v1.1	1490.896833	-0.39663648	0.11551595	-3.433607925	0.000595605	0.009501042
CiPaw.01G280600.v1.1	2380.934941	-0.525379183	0.153028555	-3.433210111	0.00059648	0.009508368
CiPaw.09G091000.v1.1	11.11642167	3.343008883	0.973730884	3.433195903	0.000596511	NA
CiPaw.01G193000.v1.1	137.1099775	-1.112707811	0.324234441	-3.43180017	0.000599589	0.009547434
CiPaw.05G075100.v1.1	37.90427161	-1.747728428	0.509286304	-3.431720854	0.000599765	0.009547434
CiPaw.14G004400.v1.1	773.1957463	0.705439039	0.205614856	3.430875829	0.000601636	0.009570568
CiPaw.05G210000.v1.1	856.5590856	0.714310536	0.208227161	3.430438824	0.000602606	0.00957934
CiPaw.13G061600.v1.1	103.8965823	-1.234230203	0.359874389	-3.429613886	0.000604441	0.009600141
CiPaw.10G007800.v1.1	68.53045436	3.229344799	0.9416761	3.429358351	0.00060501	0.009600141
CiPaw.06G126700.v1.1	15.02253833	-2.439014704	0.711218473	-3.429346674	0.000605036	NA
CiPaw.11G209300.v1.1	889.5058674	-0.383093318	0.111712284	-3.42928554	0.000605172	0.009600141
CiPaw.09G217200.v1.1	4033.677182	0.363179437	0.105918066	3.428871487	0.000606096	0.00960814
CiPaw.07G143200.v1.1	373.6759856	-0.683089852	0.199275288	-3.427870349	0.000608336	0.009636967
CiPaw.06G089900.v1.1	1271.945013	0.500082159	0.145937088	3.426696852	0.000610971	0.009672013
CiPaw.07G116100.v1.1	1259.053457	-1.392819119	0.406707625	-3.424620128	0.00061566	0.009739505
CiPaw.07G171200.v1.1	71.11441034	-1.06010039	0.309666287	-3.423363908	0.000618512	0.009777874
CiPaw.01G235100.v1.1	775.9600743	0.691244239	0.201987676	3.422209979	0.000621143	0.009812691
CiPaw.02G064900.v1.1	417.6572332	-0.852351682	0.249104791	-3.421659121	0.000622403	0.009819843
CiPaw.15G173300.v1.1	693.5197604	0.539925472	0.15779742	3.421636869	0.000622454	0.009819843
CiPaw.05G008000.v1.1	1420.18581	0.304154315	0.088898451	3.421368004	0.00062307	0.009822787
CiPaw.05G038500.v1.1	1217.025477	-0.946556492	0.276751627	-3.420238213	0.000625663	0.009856887
CiPaw.06G015200.v1.1	453.0422891	0.635023155	0.185801765	3.417745546	0.000631421	0.009940757
CiPaw.06G074000.v1.1	292.247682	0.807195763	0.236229983	3.416991159	0.000633173	0.009961492
CiPaw.01G130600.v1.1	6023.305471	-1.23463824	0.36142372	-3.41604098	0.000635387	0.009989451
CiPaw.03G217700.v1.1	1050.635416	-1.318932399	0.38615688	-3.415535152	0.000636568	0.010001154
CiPaw.15G054900.v1.1	826.8269548	-0.836659684	0.2450482	-3.414265788	0.000639542	0.010039518
CiPaw.11G096300.v1.1	1035.455994	-1.129063279	0.330704177	-3.414118593	0.000639887	0.010039518
CiPaw.11G210500.v1.1	4165.64616	-1.13829528	0.333638757	-3.41175974	0.00064545	0.010119856
CiPaw.01G027900.v1.1	1197.642771	0.613480881	0.179852044	3.411030903	0.000647178	0.010136484
CiPaw.03G023900.v1.1	10923.5493	-0.536012741	0.157145217	-3.410938939	0.000647396	0.010136484
CiPaw.13G133600.v1.1	175.0291757	0.941292748	0.276006945	3.410395159	0.000648688	0.01014833
CiPaw.01G248600.v1.1	9860.447943	0.405402129	0.118878855	3.410212263	0.000649123	0.01014833
CiPaw.04G013700.v1.1	675.8961164	-1.174596814	0.344482321	-3.409744833	0.000650237	0.01014833
CiPaw.08G154400.v1.1	883.3542008	-1.443463603	0.423341203	-3.409693159	0.00065036	0.01014833
CiPaw.03G122100.v1.1	723.7129254	-0.510009295	0.149579946	-3.409610113	0.000650558	0.01014833
CiPaw.11G070800.v1.1	7973.0543	-0.644487982	0.189026931	-3.409503492	0.000650812	0.01014833
CiPaw.01G145300.v1.1	2513.692266	0.314506641	0.092281445	3.408124377	0.000654111	0.010186345
CiPaw.07G157100.v1.1	458.8939671	-0.746839055	0.219135713	-3.408112014	0.00065414	0.010186345
CiPaw.01G163900.v1.1	1104.930992	0.481404647	0.141304653	3.406856303	0.000657157	0.010226366
CiPaw.11G188300.v1.1	725.1649172	0.68408526	0.20082093	3.406444047	0.00065815	0.010234865
CiPaw.10G150200.v1.1	1107.270486	-0.589634575	0.173105383	-3.406217439	0.000658697	0.01023641
CiPaw.13G061900.v1.1	85.85189033	1.395947645	0.409909274	3.405503937	0.000660421	0.010252024
CiPaw.03G080900.v1.1	540.8096852	-0.57342072	0.168384192	-3.40543084	0.000660597	0.010252024
CiPaw.11G159500.v1.1	465.6739717	-0.36502925	0.10719802	-3.40518648	0.000661189	0.010254251
CiPaw.02G151500.v1.1	570.0485707	0.485407397	0.142570011	3.404694961	0.00066238	0.010265769
CiPaw.09G217100.v1.1	4177.340474	0.35372595	0.103922509	3.403747217	0.000664682	0.010294481
CiPaw.01G160600.v1.1	3507.376272	-1.065449657	0.313057631	-3.403365872	0.000665611	0.010301892
CiPaw.09G188000.v1.1	330.8326231	1.678109023	0.493379869	3.401251508	0.000670781	0.010374894
CiPaw.07G191500.v1.1	83.30588074	1.611177753	0.473744944	3.400939204	0.000671548	0.010379741
CiPaw.05G135300.v1.1	329.2079396	0.45787165	0.134644745	3.40059056	0.000672405	0.010380245
CiPaw.08G055900.v1.1	493.4800707	0.526852497	0.154931236	3.400556987	0.000672487	0.010380245
CiPaw.01G082300.v1.1	1352.660826	0.370265098	0.108902084	3.399981764	0.000673903	0.010395097
CiPaw.05G245000.v1.1	21.94639744	2.200279616	0.647277493	3.399283366	0.000675627	0.010414662
CiPaw.01G254500.v1.1	9857.297739	-0.857490184	0.252273563	-3.399048926	0.000676206	0.010416579
CiPaw.12G115500.v1.1	33.24333653	1.913753922	0.563351602	3.397086147	0.000681075	0.010484528
CiPaw.01G271500.v1.1	1668.852495	0.471317777	0.138763461	3.39655536	0.000682398	0.010497824
CiPaw.13G152600.v1.1	6153.138065	-0.753358139	0.221826345	-3.396161716	0.00068338	0.010504369
CiPaw.01G117400.v1.1	753.6484686	-0.829322578	0.244204472	-3.396017156	0.000683741	0.010504369
CiPaw.12G138900.v1.1	2267.468747	0.417580229	0.122998483	3.395003081	0.000686278	0.010536282
CiPaw.07G098200.v1.1	73.24102821	-0.851596969	0.250864553	-3.394648462	0.000687168	0.010542866
CiPaw.12G032200.v1.1	229.5434457	-0.661665324	0.195043875	-3.392392225	0.000692852	0.010622955
CiPaw.12G043100.v1.1	2052.640186	1.138333287	0.335619702	3.391735589	0.000694514	0.010641316
CiPaw.06G021400.v1.1	804.6768061	-1.295240605	0.38192863	-3.391315817	0.000695579	0.010650501
CiPaw.01G026400.v1.1	606.7838172	1.570017472	0.463056742	3.390550939	0.000697523	0.010673126
CiPaw.15G128000.v1.1	408.1987012	-1.730181	0.510362695	-3.39010084	0.000698669	0.010683525
CiPaw.07G123600.v1.1	809.1926435	0.651597807	0.192232926	3.389626426	0.000699879	0.010694884
CiPaw.12G091700.v1.1	408.3180232	0.397467726	0.117292243	3.388695764	0.000702259	0.010724087
CiPaw.07G166600.v1.1	879.6819503	0.771995007	0.227900635	3.387419286	0.000705535	0.01076693
CiPaw.02G117300.v1.1	988.1828508	-1.655339655	0.488811605	-3.386457359	0.000708013	0.010789861
CiPaw.14G023600.v1.1	1607.216026	0.396236087	0.117006411	3.386447672	0.000708038	0.010789861
CiPaw.01G027700.v1.1	289.47434	0.534622792	0.15788659	3.38611905	0.000708886	0.010789861
CiPaw.12G014600.v1.1	91.82864408	1.032653598	0.304967987	3.386104908	0.000708923	0.010789861
CiPaw.07G071300.v1.1	575.4474776	0.582913251	0.172187488	3.385340343	0.000710901	0.010810976
CiPaw.16G043900.v1.1	189.3312795	-0.998472325	0.294951923	-3.385203647	0.000711255	0.010810976
CiPaw.15G111800.v1.1	2235.546105	-0.272204609	0.080429648	-3.384381435	0.000713388	0.010836211
CiPaw.04G129400.v1.1	1775.759127	0.729069664	0.215519875	3.382841911	0.000717399	0.01088991
CiPaw.15G144500.v1.1	526.5045586	0.557316364	0.164854693	3.380652091	0.00072314	0.010969786
CiPaw.01G025600.v1.1	291.8490338	-2.330088121	0.689332273	-3.380210403	0.000724304	0.010980155
CiPaw.01G211900.v1.1	1471.797595	0.44619244	0.132011975	3.379939132	0.000725019	0.010983724
CiPaw.02G178900.v1.1	1861.360584	0.38618954	0.114273783	3.379511304	0.000726148	0.010993557
CiPaw.11G056100.v1.1	3001.966845	-1.045396641	0.309381797	-3.378985619	0.000727538	0.01100732
CiPaw.03G227700.v1.1	270.0992714	0.539561111	0.159731158	3.377932749	0.000730329	0.011042252
CiPaw.04G146200.v1.1	846.4644721	-0.321309682	0.095184264	-3.375659692	0.000736389	0.011122693
CiPaw.15G021400.v1.1	201.1302921	-1.278532871	0.378761742	-3.375559694	0.000736657	0.011122693
CiPaw.07G045100.v1.1	241.3056816	1.469001009	0.435209068	3.375391549	0.000737107	0.011122693
CiPaw.02G070100.v1.1	1596.778092	-0.367183769	0.108824343	-3.374095906	0.000740586	0.011163508
CiPaw.13G017600.v1.1	1132.609546	-0.482130385	0.142894904	-3.374020838	0.000740788	0.011163508
CiPaw.07G201400.v1.1	2264.327921	0.413950054	0.122698888	3.373706644	0.000741634	0.011168904
CiPaw.07G173900.v1.1	948.7778907	0.437530222	0.129709528	3.373154063	0.000743124	0.011183986
CiPaw.10G076600.v1.1	535.2325532	-0.426936775	0.126587902	-3.372650685	0.000744483	0.011192384
CiPaw.03G145300.v1.1	51.02344653	1.808356199	0.536192833	3.37258555	0.000744659	0.011192384
CiPaw.11G053400.v1.1	230.223911	1.637090028	0.485508447	3.371908436	0.000746493	0.011212574
CiPaw.01G266900.v1.1	4308.233057	0.524749682	0.15563717	3.371621848	0.00074727	0.01121367
CiPaw.16G092400.v1.1	443.0441163	0.530377591	0.157314826	3.371440603	0.000747762	0.01121367
CiPaw.09G133400.v1.1	703.8113803	-0.423502254	0.125618382	-3.371339828	0.000748035	0.01121367
CiPaw.08G002100.v1.1	1258.242997	0.322465566	0.095689994	3.369898483	0.000751959	0.011263055
CiPaw.06G163300.v1.1	5396.579765	0.453731587	0.134647704	3.369768474	0.000752314	0.011263055
CiPaw.11G080100.v1.1	5697.126655	0.368734288	0.109433229	3.369491063	0.000753071	0.01126703
CiPaw.03G188800.v1.1	30.6493965	1.443230338	0.42843134	3.368638575	0.000755404	0.011289442
CiPaw.02G142000.v1.1	1485.021106	0.483313848	0.143476889	3.368583265	0.000755556	0.011289442
CiPaw.15G129500.v1.1	871.134934	-0.533112074	0.158309785	-3.367524453	0.000758463	0.01132549
CiPaw.05G132100.v1.1	2238.171989	0.429187933	0.127458809	3.367267715	0.00075917	0.01132865
CiPaw.03G084900.v1.1	381.012563	-0.637519645	0.189352695	-3.366836929	0.000760356	0.011338969
CiPaw.01G129500.v1.1	1307.327107	-0.449561621	0.133541418	-3.366458331	0.000761401	0.011347153
CiPaw.11G052600.v1.1	683.3564554	-0.771006773	0.229100652	-3.365362624	0.000764431	0.011384902
CiPaw.05G111400.v1.1	963.76859	0.50219424	0.149322951	3.363141674	0.000770608	0.011469434
CiPaw.03G107600.v1.1	579.8547555	0.36054422	0.107240655	3.362010621	0.000773771	0.011509034
CiPaw.02G140400.v1.1	951.2112701	1.037089336	0.308545759	3.361217278	0.000775998	0.01153063
CiPaw.10G121000.v1.1	1095.362687	-0.569400666	0.169407297	-3.361134241	0.000776231	0.01153063
CiPaw.03G210800.v1.1	2866.887078	0.452589465	0.134688686	3.360263414	0.000778682	0.011559538
CiPaw.13G168000.v1.1	379.3439322	0.725281409	0.215855708	3.360028866	0.000779343	0.011561858
CiPaw.03G076800.v1.1	315.2664529	0.603693986	0.179800653	3.357573942	0.000786297	0.011644969
CiPaw.02G146300.v1.1	1660.982664	0.315558569	0.093990356	3.357350504	0.000786933	0.011644969
CiPaw.11G075300.v1.1	246.0547026	1.18743428	0.353683536	3.357335463	0.000786976	0.011644969
CiPaw.03G207700.v1.1	2385.515026	0.404236112	0.120403908	3.357333825	0.00078698	0.011644969
CiPaw.13G040800.v1.1	1183.217004	0.430081241	0.128120801	3.356841661	0.000788382	0.01165818
CiPaw.15G110500.v1.1	423.2854892	0.733575543	0.218600577	3.355780458	0.000791414	0.011695449
CiPaw.15G022700.v1.1	395.7093482	-1.745240367	0.520184563	-3.355040677	0.000793533	0.011719205
CiPaw.01G211500.v1.1	174.1992851	-2.05203469	0.611671067	-3.354800973	0.000794221	0.011721801
CiPaw.07G062200.v1.1	602.5723791	0.4656415	0.138828219	3.354083941	0.000796282	0.011744647
CiPaw.07G186300.v1.1	4.919380916	-4.067518931	1.212827017	-3.353750265	0.000797243	NA
CiPaw.08G134000.v1.1	544.0952634	0.379177667	0.113125993	3.351817358	0.00080283	0.011833595
CiPaw.10G080800.v1.1	174.9083875	-1.298139878	0.387444409	-3.350519059	0.000806603	0.011863383
CiPaw.06G162300.v1.1	233.1481529	-1.883793687	0.562243474	-3.350494535	0.000806674	0.011863383
CiPaw.03G265400.v1.1	915.9428282	0.36078483	0.107681366	3.350485272	0.000806701	0.011863383
CiPaw.05G100500.v1.1	501.3735128	-0.558654564	0.166743682	-3.350379203	0.00080701	0.011863383
CiPaw.02G100300.v1.1	683.7993225	0.51250129	0.15297491	3.350231028	0.000807442	0.011863383
CiPaw.01G055600.v1.1	352.8595227	1.318925564	0.393776225	3.349429143	0.000809783	0.011890144
CiPaw.04G078000.v1.1	770.3493159	-0.840380571	0.250943724	-3.348880603	0.000811388	0.011906072
CiPaw.10G061500.v1.1	571.8281513	-0.552158511	0.16490028	-3.348438899	0.000812682	0.011916534
CiPaw.03G085500.v1.1	1522.460809	-0.779230717	0.232725521	-3.348282188	0.000813142	0.011916534
CiPaw.02G024600.v1.1	1419.579825	-0.606149649	0.18104516	-3.348057736	0.000813801	0.011918559
CiPaw.13G064900.v1.1	2304.646788	0.748118615	0.22348047	3.347579388	0.000815206	0.011931514
CiPaw.02G168400.v1.1	188.9121332	0.589735031	0.176231542	3.346364809	0.000818786	0.011970378
CiPaw.06G173200.v1.1	1103.72892	0.355098472	0.106121497	3.346150251	0.00081942	0.011970378
CiPaw.06G000500.v1.1	80.99409157	1.040803227	0.311045312	3.346146641	0.00081943	0.011970378
CiPaw.06G014300.v1.1	1550.372664	0.310702305	0.092910684	3.344096613	0.00082551	0.012051496
CiPaw.03G018900.v1.1	446.1696675	0.480259012	0.143626945	3.34379465	0.000826409	0.012056931
CiPaw.09G116600.v1.1	727.403017	-0.338474073	0.101282424	-3.341883606	0.000832119	0.012124744
CiPaw.02G113600.v1.1	4.333792141	-5.528378385	1.654353005	-3.341716289	0.000832621	NA
CiPaw.11G088000.v1.1	2221.830728	0.393932345	0.117888761	3.3415598	0.000833091	0.012124744
CiPaw.04G155000.v1.1	53.81132371	-0.990869635	0.296541953	-3.341414683	0.000833526	0.012124744
CiPaw.13G065400.v1.1	1693.764024	-0.634970508	0.190031459	-3.3413968	0.00083358	0.012124744
CiPaw.10G029500.v1.1	661.9996064	-0.64673942	0.193556028	-3.341355092	0.000833705	0.012124744
CiPaw.02G035300.v1.1	179.1069279	0.888320525	0.26589282	3.340897006	0.000835082	0.012137055
CiPaw.05G248400.v1.1	1638.173625	-0.699505484	0.209403691	-3.340463961	0.000836385	0.012140662
CiPaw.05G113600.v1.1	443.9286095	0.494290178	0.147970598	3.340462131	0.000836391	0.012140662
CiPaw.08G037700.v1.1	193.7169091	-2.732926505	0.818199433	-3.340171593	0.000837266	0.012145669
CiPaw.16G019400.v1.1	880.4537041	0.526855615	0.157779966	3.339179408	0.000840263	0.012181416
CiPaw.12G052400.v1.1	278.088501	0.760272851	0.227818875	3.337181134	0.000846328	0.012261575
CiPaw.10G020100.v1.1	692.5970218	-1.573070283	0.471478852	-3.336459895	0.000848527	0.012285658
CiPaw.10G133200.v1.1	1017.246551	0.425241189	0.127488796	3.335518128	0.000851406	0.012319555
CiPaw.08G048100.v1.1	1351.618737	-0.868113214	0.260306638	-3.334963792	0.000853105	0.012335235
CiPaw.04G120900.v1.1	105.7974274	-1.287169448	0.385996103	-3.334669543	0.000854008	0.012335235
CiPaw.04G028700.v1.1	1370.959127	0.342665366	0.102759402	3.334637605	0.000854106	0.012335235
CiPaw.11G204100.v1.1	133.9764135	0.715310249	0.214595677	3.333292904	0.000858245	0.012386819
CiPaw.11G049900.v1.1	4025.678006	-0.583581548	0.175085352	-3.333126041	0.00085876	0.012386819
CiPaw.05G195300.v1.1	903.6675698	0.53527545	0.160601254	3.332946889	0.000859313	0.012386992
CiPaw.10G077900.v1.1	1097.401355	0.253769238	0.076143611	3.332771266	0.000859856	0.012387013
CiPaw.01G234400.v1.1	1303.417145	-0.395456694	0.118670028	-3.332405823	0.000860986	0.012395492
CiPaw.09G053800.v1.1	10.92797319	-3.839241435	1.152473935	-3.331304351	0.0008644	NA
CiPaw.07G021300.v1.1	530.0507935	-0.645048368	0.193657597	-3.330870449	0.000865749	0.012453284
CiPaw.10G030900.v1.1	41.14664112	1.494453448	0.448704604	3.330595303	0.000866605	0.012453284
CiPaw.11G096000.v1.1	259.8708567	-0.601986669	0.180744944	-3.330586488	0.000866632	0.012453284
CiPaw.06G174600.v1.1	400.3019611	0.526518014	0.158122357	3.32981385	0.000869041	0.012480056
CiPaw.06G097500.v1.1	44.24093382	2.789546104	0.837871517	3.329324421	0.000870569	0.012489844
CiPaw.10G131100.v1.1	882.0585408	0.454605603	0.136549103	3.329246348	0.000870813	0.012489844
CiPaw.01G199500.v1.1	3976.532147	0.740780113	0.22260395	3.327794103	0.000875365	0.012547269
CiPaw.11G029800.v1.1	338.6669828	-0.74892657	0.225075338	-3.327448384	0.000876452	0.012554986
CiPaw.14G035600.v1.1	916.0780435	0.430985649	0.129548621	3.326825451	0.000878414	0.012567887
CiPaw.14G136200.v1.1	465.4437802	-0.579681809	0.17425931	-3.326547137	0.000879291	0.012567887
CiPaw.14G052600.v1.1	3321.536186	-2.036709958	0.612265659	-3.326513463	0.000879398	0.012567887
CiPaw.08G054800.v1.1	867.9739948	0.330592141	0.099382404	3.326465541	0.000879549	0.012567887
CiPaw.10G001300.v1.1	10105.09862	0.626449921	0.188363387	3.325752049	0.000881803	0.012590569
CiPaw.03G179400.v1.1	345.26375	-1.233832476	0.371008792	-3.325615194	0.000882236	0.012590569
CiPaw.16G044000.v1.1	1351.94322	-0.352647428	0.106050075	-3.325291647	0.000883261	0.012595308
CiPaw.06G149100.v1.1	572.7246179	0.337184233	0.101403824	3.325162885	0.000883669	0.012595308
CiPaw.09G040800.v1.1	590.9948463	0.487152019	0.146527092	3.324654929	0.00088528	0.012600689
CiPaw.15G184200.v1.1	3141.28991	0.279819101	0.084167429	3.32455325	0.000885603	0.012600689
CiPaw.08G182900.v1.1	492.5698543	-0.567142914	0.170598944	-3.324422182	0.00088602	0.012600689
CiPaw.13G089200.v1.1	4983.747149	0.411219586	0.123699237	3.324350209	0.000886248	0.012600689
CiPaw.03G226300.v1.1	229.2397494	-1.277040078	0.384251427	-3.323449145	0.000889116	0.012628683
CiPaw.16G104600.v1.1	873.0662161	-0.400951705	0.120649029	-3.323289952	0.000889624	0.012628683
CiPaw.01G274800.v1.1	878.451373	-0.492969955	0.148342831	-3.323180174	0.000889974	0.012628683
CiPaw.05G061900.v1.1	16663.52734	0.649928689	0.195582612	3.323039218	0.000890424	0.012628683
CiPaw.13G024700.v1.1	119.7088866	-1.491555151	0.448913682	-3.322587865	0.000891866	0.0126413
CiPaw.16G081600.v1.1	633.2511712	0.435259652	0.131028589	3.321867818	0.00089417	0.012666123
CiPaw.07G075200.v1.1	2304.257646	0.440789026	0.132739354	3.320710947	0.000897885	0.012710872
CiPaw.16G035900.v1.1	41.56385908	1.140378813	0.343583603	3.319072282	0.00090317	0.012777797
CiPaw.11G067800.v1.1	4527.126751	-0.508899103	0.153404402	-3.317369616	0.000908693	0.012847676
CiPaw.03G263900.v1.1	179.2440078	1.268562531	0.382419216	3.317203942	0.000909232	0.012847676
CiPaw.10G123900.v1.1	445.0658451	-0.615369025	0.185529139	-3.316832215	0.000910443	0.012856844
CiPaw.06G083400.v1.1	374.0511996	-0.970825447	0.292885289	-3.31469515	0.000917431	0.012947544
CiPaw.07G132300.v1.1	1746.858469	0.453367455	0.136882734	3.312086494	0.000926029	0.013060833
CiPaw.03G223300.v1.1	901.7356924	0.340197004	0.102720278	3.311877769	0.00092672	0.013062533
CiPaw.09G035600.v1.1	238.939197	-0.661085375	0.19964023	-3.311383562	0.000928359	0.013077574
CiPaw.06G087400.v1.1	1853.434437	0.422341452	0.127631126	3.309078781	0.000936035	0.013157693
CiPaw.13G012900.v1.1	335.4370026	0.520986726	0.157452201	3.308856415	0.000936779	0.013157693
CiPaw.01G132700.v1.1	4538.92832	0.65387892	0.197620563	3.308759528	0.000937103	0.013157693
CiPaw.13G117100.v1.1	213.9932637	-0.807270178	0.243983346	-3.308710166	0.000937268	0.013157693
CiPaw.13G059700.v1.1	1903.81682	-0.39335638	0.118888451	-3.308617243	0.000937579	0.013157693
CiPaw.07G215000.v1.1	1360.225655	0.307142446	0.09283451	3.308494273	0.000937991	0.013157693
CiPaw.02G076400.v1.1	111.8759417	-1.080520256	0.326592052	-3.30847077	0.00093807	0.013157693
CiPaw.02G114200.v1.1	39.28431325	1.949188045	0.589248045	3.307924501	0.000939901	0.013170878
CiPaw.10G001200.v1.1	1483.316545	0.571753822	0.17285518	3.307704297	0.000940641	0.013170878
CiPaw.09G185600.v1.1	296.1195569	1.000162228	0.302376121	3.307675967	0.000940736	0.013170878
CiPaw.11G187400.v1.1	961.5216907	0.370661742	0.112118755	3.305974482	0.000946467	0.013243018
CiPaw.11G010200.v1.1	368.4283117	0.541992283	0.163980948	3.305214971	0.000949036	0.013263981
CiPaw.03G262000.v1.1	66.1687342	-0.859063928	0.259913718	-3.305188874	0.000949124	0.013263981
CiPaw.07G227300.v1.1	4844.334365	0.900420579	0.272564075	3.303518915	0.000954795	0.013335094
CiPaw.05G017500.v1.1	491.7206948	1.467095632	0.444341554	3.301729532	0.000960907	0.013412267
CiPaw.06G001800.v1.1	5883.248103	0.45147573	0.136766931	3.301059164	0.000963206	0.013436162
CiPaw.05G002400.v1.1	1295.16081	0.736393142	0.223144652	3.300070758	0.000966605	0.013475362
CiPaw.07G026000.v1.1	2214.88273	0.458597171	0.13898761	3.299554336	0.000968385	0.013491964
CiPaw.07G040500.v1.1	5597.329344	-0.355703509	0.107822543	-3.298971605	0.000970397	0.013511778
CiPaw.04G076000.v1.1	100.5958724	1.470684396	0.445910623	3.298159589	0.000973208	0.013542678
CiPaw.01G065600.v1.1	2216.578974	-0.396908635	0.120382783	-3.297054817	0.000977044	0.013587801
CiPaw.09G105700.v1.1	658.5166504	0.451258651	0.136915969	3.29588035	0.000981138	0.013636447
CiPaw.13G033100.v1.1	814.9193927	-1.179052291	0.357803329	-3.295252432	0.000983333	0.013658663
CiPaw.10G163800.v1.1	27.25634084	-2.164248056	0.657035183	-3.293960675	0.000987863	0.013713266
CiPaw.01G065700.v1.1	5890.563779	0.237304711	0.072051198	3.293556792	0.000989284	0.01372466
CiPaw.03G120900.v1.1	758.7618949	0.47150251	0.143203732	3.292529485	0.000992905	0.013766557
CiPaw.12G112200.v1.1	5840.185449	0.737332412	0.224084344	3.290423593	0.001000367	0.01385713
CiPaw.06G080700.v1.1	1172.558389	0.27766849	0.084388882	3.290344436	0.001000648	0.01385713
CiPaw.11G201700.v1.1	2435.683153	0.489173042	0.1486872	3.289947242	0.001002062	0.013868316
CiPaw.15G185900.v1.1	666.2470516	0.471660881	0.143401196	3.289100053	0.001005083	0.013901316
CiPaw.07G226200.v1.1	1140.955293	-0.718760846	0.218538867	-3.288938279	0.001005661	0.013901316
CiPaw.01G267100.v1.1	269.89688	0.965617338	0.293770607	3.286977368	0.00101269	0.01399003
CiPaw.05G097500.v1.1	1365.128651	-1.066689974	0.324603509	-3.286131992	0.001015734	0.014023623
CiPaw.15G012400.v1.1	11116.47264	0.364502088	0.110934075	3.285754073	0.001017098	0.014033986
CiPaw.10G039900.v1.1	1917.369753	0.458266641	0.1395159	3.284691131	0.001020942	0.014078548
CiPaw.12G004100.v1.1	672.4576371	0.524965733	0.159961544	3.281824622	0.001031377	0.014213882
CiPaw.13G030200.v1.1	1619.434049	0.386182606	0.117683744	3.281528906	0.001032459	0.014218454
CiPaw.02G082900.v1.1	456.6971163	-0.643901447	0.196227985	-3.281394576	0.001032951	0.014218454
CiPaw.04G192500.v1.1	770.937787	-2.208965841	0.673371744	-3.280455203	0.001036397	0.014257313
CiPaw.07G031700.v1.1	842.0331278	-0.44743302	0.136453464	-3.279015486	0.001041699	0.014307821
CiPaw.03G187200.v1.1	37.18023928	-2.236795907	0.682161649	-3.278982203	0.001041822	0.014307821
CiPaw.01G274100.v1.1	125.9935126	1.142275738	0.348366403	3.2789492	0.001041944	0.014307821
CiPaw.01G287000.v1.1	1387.721779	-0.615720081	0.187831537	-3.278044201	0.00104529	0.014345168
CiPaw.07G147500.v1.1	2492.233413	-0.278398981	0.084944207	-3.277433415	0.001047554	0.014359851
CiPaw.02G192900.v1.1	19493.68092	1.241131143	0.378691847	3.277417116	0.001047615	0.014359851
CiPaw.04G076200.v1.1	808.0892033	0.64616641	0.197170543	3.277195476	0.001048438	0.014362528
CiPaw.15G164100.v1.1	311.9233388	-0.629823568	0.192209821	-3.276750202	0.001050092	0.014370567
CiPaw.09G116500.v1.1	1501.9367	0.318354487	0.097159068	3.27663174	0.001050533	0.014370567
CiPaw.08G133200.v1.1	1214.979492	0.875260298	0.267130174	3.276531011	0.001050908	0.014370567
CiPaw.09G161300.v1.1	159.843398	-0.546698606	0.166919809	-3.275217066	0.001055808	0.014426674
CiPaw.01G299300.v1.1	102.583246	1.049237806	0.320368841	3.27509318	0.001056271	0.014426674
CiPaw.08G137000.v1.1	489.8791139	-0.987174404	0.301443043	-3.274828956	0.00105726	0.014431563
CiPaw.11G015200.v1.1	43.69189103	-1.417331483	0.432835217	-3.274529031	0.001058383	0.014435497
CiPaw.09G029300.v1.1	659.6443971	0.447401481	0.136635537	3.274415206	0.001058809	0.014435497
CiPaw.11G126000.v1.1	139.3389749	-0.632894538	0.193345344	-3.273389088	0.001062661	0.014475257
CiPaw.05G058800.v1.1	2350.606887	0.529511278	0.161766728	3.273301527	0.00106299	0.014475257
CiPaw.04G048200.v1.1	1664.821033	1.207593397	0.369036997	3.272282743	0.001066828	0.014518886
CiPaw.12G001000.v1.1	2378.488111	-0.419597857	0.128249946	-3.271719571	0.001068955	0.014539192
CiPaw.14G014900.v1.1	58.09429384	-1.686428681	0.515498295	-3.27145346	0.001069962	0.01454424
CiPaw.13G151900.v1.1	105.5026312	1.741272483	0.532360013	3.270855134	0.001072228	0.014566395
CiPaw.07G166300.v1.1	1527.130109	0.791942843	0.242188009	3.269950669	0.001075662	0.014604382
CiPaw.02G191600.v1.1	907.4678567	0.294067211	0.089937164	3.269696276	0.00107663	0.014608857
CiPaw.04G006700.v1.1	1785.109814	-0.967487763	0.296078717	-3.267670749	0.001084364	0.014705085
CiPaw.01G070700.v1.1	3069.736563	-1.122868175	0.343718415	-3.266825769	0.001087606	0.014740312
CiPaw.04G074900.v1.1	153.4325048	0.954502049	0.292291982	3.265577253	0.001092412	0.014796256
CiPaw.12G074800.v1.1	168.3873151	-1.603227677	0.490971655	-3.265417996	0.001093026	0.014796256
CiPaw.01G088700.v1.1	1583.489909	-0.957374068	0.293298073	-3.264167598	0.001097862	0.014846626
CiPaw.08G075500.v1.1	1251.177753	-0.371628064	0.113852434	-3.264120496	0.001098045	0.014846626
CiPaw.01G216500.v1.1	1050.01584	-0.679304337	0.208153352	-3.263480181	0.001100529	0.014871432
CiPaw.09G088700.v1.1	4416.873373	-1.379054986	0.422615191	-3.263145798	0.001101828	0.014880206
CiPaw.04G193600.v1.1	38.69010801	1.778652869	0.545177968	3.262517881	0.001104272	0.014904417
CiPaw.03G191800.v1.1	2657.833883	0.854502949	0.261990719	3.261577177	0.001107943	0.014945148
CiPaw.03G148700.v1.1	2698.482904	0.381730821	0.117086245	3.260253334	0.001113127	0.015006243
CiPaw.02G113900.v1.1	758.4333753	-0.436111814	0.1338195	-3.258955647	0.001118231	0.015066178
CiPaw.03G007900.v1.1	1361.705067	-0.86546777	0.265584377	-3.258729977	0.001119121	0.015069297
CiPaw.10G077800.v1.1	197.3881977	0.943553964	0.289611834	3.257995197	0.001122023	0.015098267
CiPaw.05G182400.v1.1	1392.163425	-0.477803285	0.146665121	-3.257784001	0.001122858	0.015098267
CiPaw.02G114800.v1.1	85.70390403	-1.234914359	0.379077314	-3.257684683	0.001123251	0.015098267
CiPaw.08G144300.v1.1	63.21145201	1.917780936	0.588837067	3.256895744	0.001126378	0.015131407
CiPaw.06G036700.v1.1	2023.105064	0.710497781	0.218171101	3.256608125	0.00112752	0.015137862
CiPaw.05G109000.v1.1	1494.118158	-0.696736307	0.213967051	-3.256278494	0.00112883	0.015139846
CiPaw.05G172200.v1.1	1708.756073	-0.521490771	0.160156495	-3.25613251	0.00112941	0.015139846
CiPaw.05G140300.v1.1	111.9646935	0.935840557	0.287413978	3.256071824	0.001129652	0.015139846
CiPaw.11G129500.v1.1	91.88137081	0.835878179	0.256757262	3.255519131	0.001131853	0.015160468
CiPaw.11G120400.v1.1	125.1876318	0.650233628	0.199748122	3.255267787	0.001132855	0.015165019
CiPaw.14G051400.v1.1	571.2297566	0.882607111	0.271188935	3.254583785	0.001135587	0.015192702
CiPaw.15G017000.v1.1	1834.442806	0.489226652	0.150338906	3.254158643	0.001137287	0.01520657
CiPaw.16G089500.v1.1	390.6599923	0.532560742	0.163671477	3.253839646	0.001138565	0.015214768
CiPaw.04G108700.v1.1	593.6325085	0.489074989	0.150330898	3.253323145	0.001140637	0.01523356
CiPaw.07G106800.v1.1	2584.903546	0.23181951	0.071276283	3.252407406	0.001144319	0.015273819
CiPaw.16G054700.v1.1	801.267376	-0.77269203	0.237641274	-3.251506003	0.001147954	0.015305079
CiPaw.02G087800.v1.1	1619.318478	-0.607145443	0.186728087	-3.251495012	0.001147998	0.015305079
CiPaw.04G134700.v1.1	4346.745338	-0.433941459	0.133491331	-3.250708905	0.001151177	0.015338524
CiPaw.11G202800.v1.1	629.4672837	-1.527041318	0.46991935	-3.249581693	0.001155749	0.015390486
CiPaw.10G018600.v1.1	2248.544723	0.256479654	0.078932832	3.249340564	0.001156729	0.015394584
CiPaw.03G088900.v1.1	181.7204826	-0.867731791	0.267077771	-3.248985443	0.001158174	0.015404859
CiPaw.04G085600.v1.1	168.7449479	1.089576993	0.335507993	3.247544072	0.001164056	0.015474108
CiPaw.09G006600.v1.1	1511.534496	0.274771685	0.084656527	3.24572355	0.001171525	0.015557113
CiPaw.11G002100.v1.1	4364.244162	0.278893603	0.085927345	3.245690922	0.00117166	0.015557113
CiPaw.16G045500.v1.1	190.5869854	-1.234504648	0.380393644	-3.245334582	0.001173127	0.015567565
CiPaw.12G127800.v1.1	1397.184934	-0.321596998	0.099103602	-3.245058609	0.001174265	0.015573632
CiPaw.16G061400.v1.1	1098.625415	-1.08599474	0.334756517	-3.244133226	0.001178086	0.015615271
CiPaw.05G050300.v1.1	498.9420212	-1.18089169	0.364061773	-3.243657469	0.001180056	0.015632322
CiPaw.07G017100.v1.1	663.0259715	-0.566484804	0.174689784	-3.242804417	0.001183594	0.015670131
CiPaw.01G264900.v1.1	38.3638619	1.709007739	0.527075801	3.242432562	0.00118514	0.015678963
CiPaw.01G290400.v1.1	333.1218537	-0.977661434	0.301531961	-3.242314442	0.001185631	0.015678963
CiPaw.02G071000.v1.1	1287.752007	0.314421049	0.097008412	3.241173029	0.001190389	0.015725971
CiPaw.10G146100.v1.1	331.5632356	-1.495274602	0.461343306	-3.241132107	0.00119056	0.015725971
CiPaw.02G097400.v1.1	1914.460468	0.442851664	0.136645387	3.240882654	0.001191602	0.015730662
CiPaw.04G092600.v1.1	1202.551229	0.317698511	0.098033845	3.240702338	0.001192356	0.015731542
CiPaw.04G162700.v1.1	567.4053045	0.476288067	0.146999843	3.240058347	0.001195052	0.015758033
CiPaw.03G225700.v1.1	269.9487178	1.069822391	0.330383498	3.238122959	0.001203189	0.015856194
CiPaw.02G017100.v1.1	429.5436228	0.54825224	0.169345186	3.237483473	0.001205889	0.01588263
CiPaw.12G022900.v1.1	600.6101489	0.735647816	0.227257632	3.237065396	0.001207657	0.015894269
CiPaw.06G171100.v1.1	324.45706	0.908732233	0.280738542	3.236934356	0.001208212	0.015894269
CiPaw.11G145000.v1.1	657.3092124	-0.386618067	0.119445187	-3.236782293	0.001208856	0.015894269
CiPaw.07G033300.v1.1	58.07509108	1.561398232	0.48242581	3.236556168	0.001209814	0.015897736
CiPaw.02G165500.v1.1	3568.568132	0.523191652	0.161736263	3.234844447	0.00121709	0.015984172
CiPaw.07G037400.v1.1	477.3478625	-0.824620276	0.254932415	-3.234662318	0.001217867	0.015985199
CiPaw.16G064800.v1.1	862.5724597	-1.009888981	0.312289832	-3.233819609	0.001221466	0.016023251
CiPaw.11G148700.v1.1	34.10684163	2.339699308	0.72357789	3.233514099	0.001222773	0.016031212
CiPaw.06G107000.v1.1	11.83140658	-2.131647985	0.659241777	-3.233484374	0.0012229	NA
CiPaw.14G080800.v1.1	894.926057	0.868341548	0.268646323	3.232285247	0.001228044	0.016091102
CiPaw.13G159400.v1.1	342.2854604	0.615935792	0.190609358	3.231403742	0.001231838	0.016119394
CiPaw.13G173400.v1.1	279.8876469	0.471580792	0.145936957	3.231400752	0.001231851	0.016119394
CiPaw.09G068100.v1.1	1321.644485	0.291350553	0.090165318	3.231292931	0.001232316	0.016119394
CiPaw.04G068200.v1.1	4882.896591	0.321325469	0.099447182	3.231116888	0.001233075	0.016120115
CiPaw.07G002300.v1.1	1864.599458	0.417596558	0.129253996	3.230821257	0.001234351	0.016127585
CiPaw.01G163800.v1.1	2503.803271	1.171390022	0.362590593	3.230613387	0.001235249	0.016130111
CiPaw.05G164000.v1.1	149.38502	0.845824326	0.262036179	3.227891388	0.001247063	0.016275098
CiPaw.09G107400.v1.1	270.4933342	0.49140137	0.152333653	3.225822795	0.001256111	0.016381315
CiPaw.01G051200.v1.1	27.55617814	1.731433003	0.536780654	3.225587566	0.001257144	0.016381315
CiPaw.09G178600.v1.1	3854.303949	-0.441200061	0.136783279	-3.22554089	0.001257349	0.016381315
CiPaw.13G125700.v1.1	318.9676458	0.52369969	0.162435453	3.224047957	0.001263922	0.016457591
CiPaw.15G044000.v1.1	393.6407377	0.51264834	0.159069305	3.22279864	0.001269448	0.016516148
CiPaw.04G071000.v1.1	88.44670415	0.916682786	0.284445139	3.222705049	0.001269862	0.016516148
CiPaw.09G036600.v1.1	7882.950898	0.900927148	0.279572705	3.22251469	0.001270706	0.016516223
CiPaw.07G188700.v1.1	5823.47408	-0.424936331	0.131870401	-3.222378395	0.001271311	0.016516223
CiPaw.05G035700.v1.1	610.0616147	0.408669721	0.126876044	3.221015643	0.001277372	0.016585546
CiPaw.12G092300.v1.1	695.7237937	0.398704396	0.123789946	3.22081405	0.001278271	0.016587807
CiPaw.02G051600.v1.1	3643.152703	0.294039954	0.091303937	3.220452097	0.001279886	0.016599357
CiPaw.07G224000.v1.1	1615.47684	0.358003702	0.111193619	3.21964252	0.001283505	0.016636876
CiPaw.04G016400.v1.1	377.2470097	-0.598342592	0.18588567	-3.218874218	0.001286949	0.016672074
CiPaw.01G215800.v1.1	2636.723163	0.32229284	0.100135982	3.218551762	0.001288397	0.016681391
CiPaw.07G150100.v1.1	49.23215756	2.550188409	0.792542667	3.217730118	0.001292093	0.01671979
CiPaw.16G062800.v1.1	1082.347511	0.354236107	0.110106085	3.217225511	0.001294368	0.016739764
CiPaw.03G147000.v1.1	53.6760104	1.407845346	0.437634983	3.216939687	0.001295658	0.016739896
CiPaw.01G140100.v1.1	2342.039552	0.336504337	0.104605743	3.216882038	0.001295919	0.016739896
CiPaw.08G114500.v1.1	498.9373534	-0.589524823	0.183274002	-3.216630929	0.001297053	0.016739896
CiPaw.11G162100.v1.1	997.8926809	-0.478008488	0.148613381	-3.216456579	0.001297842	0.016739896
CiPaw.01G216800.v1.1	4052.360186	-0.451821082	0.140477711	-3.216318655	0.001298466	0.016739896
CiPaw.16G096700.v1.1	2219.249226	0.288975382	0.089848481	3.216252272	0.001298766	0.016739896
CiPaw.11G097100.v1.1	1281.339126	-0.317920046	0.098863218	-3.21575662	0.001301011	0.016759396
CiPaw.03G059800.v1.1	859.0716837	-0.506106246	0.157432659	-3.214747499	0.001305593	0.01680896
CiPaw.10G053200.v1.1	1069.860327	0.348821968	0.10854063	3.213745566	0.001310157	0.016858239
CiPaw.02G182800.v1.1	266.3711568	-0.87345786	0.271828944	-3.2132629	0.001312361	0.01687711
CiPaw.07G158800.v1.1	689.2937402	-0.572538827	0.17821486	-3.212632368	0.001315245	0.016904705
CiPaw.11G206600.v1.1	704.3268382	0.919755107	0.286497524	3.210342255	0.00132577	0.017030418
CiPaw.13G165200.v1.1	1649.501031	0.359206379	0.111901303	3.210028558	0.001327218	0.017039453
CiPaw.12G048800.v1.1	268.4416681	1.103713852	0.343919825	3.209218468	0.001330963	0.017077959
CiPaw.02G171900.v1.1	450.5643255	-0.389348391	0.121354534	-3.208354696	0.001334967	0.017112417
CiPaw.09G093700.v1.1	561.1919453	-0.84590393	0.263659733	-3.20831672	0.001335144	0.017112417
CiPaw.15G070000.v1.1	76.79750778	-1.616124089	0.503818638	-3.20774971	0.001337779	0.017136593
CiPaw.05G050700.v1.1	2517.934332	0.429941893	0.134052487	3.207265315	0.001340033	0.017155876
CiPaw.05G078900.v1.1	3022.709921	0.350305094	0.109263214	3.206066178	0.00134563	0.017214319
CiPaw.09G076100.v1.1	175.5588375	-1.379019105	0.430141625	-3.205965255	0.001346102	0.017214319
CiPaw.10G157100.v1.1	186.7899477	-1.071149435	0.334198256	-3.205131737	0.001350007	0.017254609
CiPaw.01G131900.v1.1	908.9519212	0.486669091	0.151857314	3.204778739	0.001351663	0.017266143
CiPaw.01G305700.v1.1	473.0155497	1.395790244	0.435774273	3.203012038	0.001359983	0.017362727
CiPaw.08G082100.v1.1	135.3080675	-0.837472128	0.261496797	-3.20260951	0.001361885	0.01737732
CiPaw.04G086200.v1.1	224.4489959	0.879171326	0.274535851	3.202391682	0.001362915	0.017380779
CiPaw.08G103400.v1.1	1646.167166	0.342708542	0.107058106	3.201145182	0.001368825	0.017446427
CiPaw.11G044700.v1.1	1301.659268	-0.377517368	0.117953543	-3.200559802	0.001371609	0.017472177
CiPaw.13G050200.v1.1	1303.893668	-0.323455766	0.101069325	-3.20033568	0.001372676	0.017476046
CiPaw.15G017300.v1.1	4008.65769	-0.506053885	0.158154977	-3.199734165	0.001375544	0.017502822
CiPaw.01G222900.v1.1	2258.618098	0.429785106	0.134334085	3.199374949	0.001377259	0.017513671
CiPaw.09G215500.v1.1	264.1712539	0.533149328	0.166652099	3.199175589	0.001378212	0.017513671
CiPaw.12G068300.v1.1	543.012541	-0.432241832	0.135114736	-3.199072477	0.001378705	0.017513671
CiPaw.07G161900.v1.1	1102.443632	0.476711631	0.149022899	3.198915285	0.001379457	0.017513671
CiPaw.08G037200.v1.1	911.0172977	-0.748337995	0.233958403	-3.198594214	0.001380994	0.017523467
CiPaw.07G189600.v1.1	312.08013	0.985622133	0.308220872	3.197778684	0.001384905	0.01756336
CiPaw.15G181500.v1.1	491.431612	-0.714090639	0.223380748	-3.196742082	0.001389891	0.017616835
CiPaw.03G189100.v1.1	529.4264259	0.380080248	0.11890677	3.196455899	0.001391271	0.017618211
CiPaw.08G067600.v1.1	1081.750583	0.456210905	0.142726464	3.196400253	0.001391539	0.017618211
CiPaw.06G045100.v1.1	478.4952299	0.403834127	0.126358084	3.195950053	0.001393712	0.01763597
CiPaw.10G148900.v1.1	305.7124938	0.564169247	0.176583471	3.194915382	0.001398718	0.017689538
CiPaw.11G001700.v1.1	589.2416972	0.607439007	0.190174644	3.19411144	0.00140262	0.017729081
CiPaw.11G204500.v1.1	7386.184172	0.49024223	0.153528765	3.193162072	0.001407239	0.017772827
CiPaw.07G215400.v1.1	2084.05705	0.323994143	0.101471725	3.192949971	0.001408273	0.017772827
CiPaw.09G052900.v1.1	1186.960841	0.377795631	0.11832285	3.192922009	0.00140841	0.017772827
CiPaw.13G168600.v1.1	314.4389015	-0.557927529	0.17480946	-3.19163235	0.001414713	0.017842529
CiPaw.03G067000.v1.1	45.03175477	-1.342625368	0.4207587	-3.190962822	0.001417995	0.01787408
CiPaw.12G107500.v1.1	329.4340351	0.455961866	0.142901505	3.190742232	0.001419078	0.017877887
CiPaw.13G142300.v1.1	1305.504902	-0.65440796	0.20511696	-3.190413703	0.001420693	0.01788838
CiPaw.06G080600.v1.1	737.304969	0.295183803	0.092529106	3.190172441	0.001421879	0.017893479
CiPaw.09G056900.v1.1	1406.680547	0.266448636	0.083527849	3.189937739	0.001423034	0.017895947
CiPaw.05G029800.v1.1	455.3316281	-0.417263378	0.130813064	-3.189768412	0.001423868	0.017895947
CiPaw.02G183300.v1.1	337.1478691	-0.673762894	0.211233695	-3.189656333	0.001424421	0.017895947
CiPaw.05G198600.v1.1	514.0047693	-0.507251423	0.159074603	-3.188764348	0.001428823	0.017934241
CiPaw.11G013400.v1.1	474.9059747	-0.607923493	0.190662006	-3.188487859	0.00143019	0.017934241
CiPaw.10G063400.v1.1	4472.65576	0.297492872	0.093304955	3.188393088	0.001430659	0.017934241
CiPaw.06G109300.v1.1	837.7187644	1.339889335	0.420268801	3.188172265	0.001431752	0.017934241
CiPaw.11G084900.v1.1	1051.194967	-0.457125974	0.143381832	-3.188172226	0.001431752	0.017934241
CiPaw.04G093800.v1.1	284.9322253	-0.672743276	0.211017789	-3.188087977	0.00143217	0.017934241
CiPaw.13G037800.v1.1	712.9130965	-0.301690897	0.094646071	-3.187569143	0.001434742	0.017951929
CiPaw.05G100300.v1.1	532.649863	-1.128102953	0.353916126	-3.187486719	0.00143515	0.017951929
CiPaw.07G131000.v1.1	254.1321915	-0.543733248	0.170617315	-3.186858534	0.001438271	0.017973924
CiPaw.04G073800.v1.1	1080.005115	0.761200501	0.238859207	3.186816656	0.001438479	0.017973924
CiPaw.07G181800.v1.1	2561.797064	0.363350945	0.11404483	3.186036102	0.001442366	0.018012657
CiPaw.11G047700.v1.1	47.22778254	-1.228568443	0.3856437	-3.185760435	0.001443741	0.018019997
CiPaw.15G152500.v1.1	1330.477328	-0.357681856	0.112286256	-3.185446446	0.001445309	0.018029731
CiPaw.12G094400.v1.1	25665.61274	0.707215769	0.222094161	3.184306	0.001451015	0.018091063
CiPaw.02G162300.v1.1	217.2945332	-1.056476416	0.331914726	-3.182975425	0.0014577	0.018159759
CiPaw.14G040000.v1.1	419.4123051	0.509884729	0.160195341	3.18289361	0.001458112	0.018159759
CiPaw.05G075300.v1.1	13.67406423	-2.407239101	0.756446861	-3.182297694	0.001461116	NA
CiPaw.08G152400.v1.1	4644.470814	-0.348440639	0.109513474	-3.181714781	0.001464059	0.018223915
CiPaw.15G151200.v1.1	973.9220711	0.53561816	0.168368119	3.181232668	0.001466498	0.018244351
CiPaw.05G051900.v1.1	4054.290616	0.467229098	0.146894232	3.180717788	0.001469107	0.018262424
CiPaw.02G030400.v1.1	1594.911972	0.370371613	0.116445951	3.180631088	0.001469546	0.018262424
CiPaw.12G015100.v1.1	346.6750292	0.741358499	0.233109566	3.18030063	0.001471223	0.018273345
CiPaw.02G042600.v1.1	812.3591064	0.357228042	0.112362725	3.179239741	0.001476619	0.018315504
CiPaw.07G175800.v1.1	1388.555063	0.29865779	0.093942098	3.179168815	0.00147698	0.018315504
CiPaw.09G134300.v1.1	556.0809452	0.628970178	0.197841535	3.179161441	0.001477018	0.018315504
CiPaw.07G182100.v1.1	520.9159024	0.500396423	0.157460093	3.177925361	0.001483329	0.018383807
CiPaw.16G114700.v1.1	457.9991182	-0.545372214	0.171716711	-3.175999649	0.001493211	0.018496266
CiPaw.13G088800.v1.1	4211.793899	0.728668395	0.22944737	3.175753965	0.001494476	0.018501925
CiPaw.14G057700.v1.1	570.9211451	-0.608421171	0.191599597	-3.17548252	0.001495875	0.018509234
CiPaw.07G070100.v1.1	255.4961658	0.726158081	0.228753937	3.174406922	0.00150143	0.018565702
CiPaw.05G104400.v1.1	840.7806266	-0.41798298	0.131677835	-3.174285027	0.001502061	0.018565702
CiPaw.11G183200.v1.1	103.3399546	-0.798260493	0.251495398	-3.174056068	0.001503246	0.018570327
CiPaw.05G052400.v1.1	3180.822748	0.3071963	0.09680257	3.173431238	0.001506486	0.018600306
CiPaw.08G163800.v1.1	1106.956972	0.297237852	0.093688955	3.172602903	0.00151079	0.018643394
CiPaw.03G128800.v1.1	2883.998169	0.329932003	0.104007725	3.172187483	0.001512953	0.018660025
CiPaw.12G137800.v1.1	943.1491504	0.461583331	0.145546733	3.171375422	0.001517189	0.018702197
CiPaw.02G082600.v1.1	743.3030064	0.377725542	0.11914065	3.17041699	0.001522203	0.018753904
CiPaw.07G163600.v1.1	2459.070846	0.485648122	0.153199581	3.170035568	0.001524203	0.018758946
CiPaw.10G056000.v1.1	47.63959523	1.872956854	0.590856405	3.169901919	0.001524904	0.018758946
CiPaw.07G232100.v1.1	478.2521028	-0.669083173	0.211075896	-3.169870112	0.001525071	0.018758946
CiPaw.07G156300.v1.1	235.9177907	0.583094341	0.183994847	3.169079732	0.001529224	0.018781732
CiPaw.04G018300.v1.1	379.2710298	-0.876386629	0.276545538	-3.169049969	0.001529381	0.018781732
CiPaw.14G009900.v1.1	528.403977	0.555554743	0.175306441	3.169049241	0.001529385	0.018781732
CiPaw.12G122100.v1.1	189.1485045	-0.885709297	0.279545295	-3.168392793	0.001532843	0.018814103
CiPaw.12G018400.v1.1	216.3197782	0.514543665	0.162413722	3.168104623	0.001534363	0.01882267
CiPaw.06G032800.v1.1	2090.806421	0.331348066	0.104593893	3.167948503	0.001535187	0.018822693
CiPaw.04G023700.v1.1	189.4048231	0.587765722	0.185545248	3.167775665	0.0015361	0.018823804
CiPaw.16G097700.v1.1	14.68989844	3.674950171	1.160135346	3.167690895	0.001536548	NA
CiPaw.03G085100.v1.1	246.5684688	1.096525766	0.346226709	3.167074455	0.001539809	0.018859157
CiPaw.09G067700.v1.1	370.4282943	-1.663423069	0.525276443	-3.166757414	0.001541489	0.018869633
CiPaw.15G091500.v1.1	2200.537035	-0.208914863	0.065974944	-3.166578868	0.001542435	0.018871129
CiPaw.09G053000.v1.1	1221.303394	0.458628084	0.144851279	3.166199764	0.001544447	0.018873962
CiPaw.14G002800.v1.1	1076.513208	-0.631036365	0.199310663	-3.166094355	0.001545007	0.018873962
CiPaw.04G086800.v1.1	365.6409081	0.497186727	0.157035962	3.16606922	0.00154514	0.018873962
CiPaw.05G120100.v1.1	526.3921964	0.438791306	0.138646802	3.164813754	0.001551822	0.018945477
CiPaw.07G164500.v1.1	48.81334715	2.201794649	0.695982245	3.163578763	0.001558422	0.019015902
CiPaw.16G065000.v1.1	56.19988168	-1.114393343	0.352360281	-3.162653126	0.001563385	0.019066299
CiPaw.06G003800.v1.1	355.9069271	-0.923637876	0.292079768	-3.162279549	0.001565392	0.019080613
CiPaw.09G023400.v1.1	1167.462013	-0.899671288	0.284525315	-3.162007877	0.001566853	0.019088259
CiPaw.13G022400.v1.1	1573.546046	-0.674110188	0.213238191	-3.161301387	0.001570659	0.019118686
CiPaw.01G012500.v1.1	146.8905113	1.101746205	0.348528405	3.161137479	0.001571543	0.019118686
CiPaw.01G050200.v1.1	583.4256311	-1.424813976	0.450736536	-3.161079395	0.001571856	0.019118686
CiPaw.16G096500.v1.1	1085.177023	-0.889555662	0.281516843	-3.159866578	0.001578414	0.01918825
CiPaw.07G210800.v1.1	767.6851145	-0.305937153	0.096851553	-3.15882547	0.001584063	0.019246705
CiPaw.13G001900.v1.1	4007.77312	0.277259062	0.087785144	3.158382498	0.001586473	0.019265752
CiPaw.13G144500.v1.1	1287.481279	0.388185781	0.122934587	3.157661244	0.001590403	0.019293492
CiPaw.07G184800.v1.1	2395.181975	0.781394614	0.247460499	3.157653921	0.001590442	0.019293492
CiPaw.11G099000.v1.1	216.2581051	0.547646119	0.173490373	3.156636928	0.001595999	0.019349278
CiPaw.11G050000.v1.1	266.6042402	0.418020987	0.132431672	3.156503135	0.001596732	0.019349278
CiPaw.11G168700.v1.1	718.893477	0.344210945	0.109076507	3.155683599	0.001601225	0.019393456
CiPaw.04G122300.v1.1	631.1518023	-0.555142494	0.175945552	-3.155194816	0.00160391	0.019415704
CiPaw.03G124100.v1.1	463.5991334	0.494775407	0.156840701	3.154636552	0.001606982	0.019442608
CiPaw.03G043500.v1.1	693.2309123	1.352800186	0.428885695	3.154220816	0.001609273	0.019453523
CiPaw.08G060500.v1.1	1060.016333	-0.367072812	0.116377194	-3.154164483	0.001609583	0.019453523
CiPaw.04G007900.v1.1	212.7762284	-0.631286769	0.200160767	-3.153898631	0.00161105	0.019460978
CiPaw.04G180400.v1.1	1292.380916	0.439325095	0.139328604	3.153157959	0.001615144	0.019500136
CiPaw.01G195900.v1.1	548.4218739	-1.582044583	0.501785909	-3.152827838	0.001616971	0.01951191
CiPaw.05G188500.v1.1	12.94864193	-2.243058671	0.71166794	-3.151833244	0.001622489	NA
CiPaw.08G017200.v1.1	900.9075266	-0.469300116	0.148913761	-3.151489246	0.001624401	0.01959124
CiPaw.05G090200.v1.1	1415.940487	0.353926034	0.112314765	3.151197751	0.001626024	0.019600477
CiPaw.03G244500.v1.1	182.155453	-1.89572893	0.601915799	-3.149491896	0.001635546	0.019704891
CiPaw.05G170900.v1.1	126.0046542	-0.60578018	0.192384573	-3.148798114	0.001639434	0.019741339
CiPaw.03G160500.v1.1	789.2459514	-0.677267228	0.215132023	-3.148146975	0.001643091	0.019761926
CiPaw.09G007500.v1.1	273.2723492	1.066930748	0.338919959	3.148031622	0.001643739	0.019761926
CiPaw.12G101700.v1.1	373.7028923	0.787180338	0.250057296	3.147999878	0.001643918	0.019761926
CiPaw.14G040100.v1.1	512.1566217	0.444659179	0.141256752	3.147879105	0.001644597	0.019761926
CiPaw.08G126200.v1.1	101.8474107	-0.697924303	0.221735591	-3.147552001	0.001646438	0.019773671
CiPaw.06G033900.v1.1	1243.979256	-0.333547692	0.105976353	-3.147378464	0.001647416	0.019775036
CiPaw.10G078900.v1.1	43.52435302	-1.029126728	0.327113552	-3.146084049	0.001654724	0.019852357
CiPaw.13G128200.v1.1	290.5135581	-1.654510573	0.526051176	-3.145151362	0.001660009	0.019905328
CiPaw.02G013400.v1.1	5995.999571	-1.041499404	0.331175765	-3.14485392	0.001661698	0.019915144
CiPaw.07G079500.v1.1	551.4182459	-0.608148518	0.193424168	-3.144118568	0.001665879	0.01995481
CiPaw.14G068600.v1.1	118.0453756	-1.137065409	0.361718931	-3.143505394	0.001669373	0.019976959
CiPaw.02G064800.v1.1	198.0288403	-0.854262783	0.271756353	-3.143487812	0.001669474	0.019976959
CiPaw.03G012200.v1.1	1227.674917	-0.549233865	0.174744137	-3.14307463	0.001671832	0.019994728
CiPaw.08G182500.v1.1	321.5185994	-1.160974339	0.369396087	-3.142898314	0.001672839	0.019996328
CiPaw.07G213900.v1.1	1305.466374	0.281777442	0.089684089	3.14188888	0.001678617	0.020054921
CiPaw.07G164000.v1.1	3244.398049	0.544877931	0.173432339	3.141732004	0.001679517	0.020055201
CiPaw.06G162100.v1.1	162.5360857	-1.817068246	0.578474455	-3.141138267	0.001682926	0.020065708
CiPaw.02G048000.v1.1	645.8173943	-0.7420305	0.236229957	-3.141136325	0.001682937	0.020065708
CiPaw.01G290100.v1.1	286.1817874	-0.750506364	0.238939674	-3.140986811	0.001683796	0.020065708
CiPaw.11G100800.v1.1	1322.321828	-0.465695338	0.1482649	-3.140968209	0.001683903	0.020065708
CiPaw.13G159300.v1.1	1727.534397	-0.570593102	0.181693727	-3.14041167	0.001687106	0.020093412
CiPaw.12G001100.v1.1	973.1597525	0.34892332	0.111116942	3.140145103	0.001688642	0.020101247
CiPaw.02G112600.v1.1	2426.745496	-0.30621576	0.097552737	-3.138976626	0.00169539	0.020162319
CiPaw.01G288800.v1.1	2419.46239	0.478893143	0.152564673	3.138951728	0.001695534	0.020162319
CiPaw.11G174200.v1.1	28.84446362	2.262536332	0.720860556	3.138660192	0.001697221	0.020171908
CiPaw.05G022000.v1.1	817.2634526	-0.738831957	0.235433301	-3.138179499	0.001700007	0.020194535
CiPaw.02G196100.v1.1	103.683522	1.100131442	0.350595351	3.137895125	0.001701658	0.020203652
CiPaw.14G055200.v1.1	2278.483847	0.280005708	0.089238613	3.137719176	0.001702679	0.020205303
CiPaw.01G177800.v1.1	594.0640538	-0.71934973	0.229270519	-3.137558775	0.001703611	0.020205887
CiPaw.09G040500.v1.1	3362.180872	-0.446906115	0.142474065	-3.136754158	0.001708293	0.020250925
CiPaw.02G187900.v1.1	119.4558576	-0.792135399	0.252553634	-3.136503662	0.001709753	0.020256216
CiPaw.03G135100.v1.1	1782.922712	-0.498338825	0.158890114	-3.136374008	0.001710509	0.020256216
CiPaw.05G217000.v1.1	209.6278638	0.788996599	0.251600371	3.135911908	0.001713207	0.020277669
CiPaw.11G036500.v1.1	2210.925576	0.365617318	0.116601587	3.135611855	0.00171496	0.020287934
CiPaw.16G055500.v1.1	2399.563792	0.466658281	0.148838971	3.135323216	0.001716649	0.020297252
CiPaw.10G135900.v1.1	584.0783366	-0.929155479	0.29636487	-3.135174145	0.001717521	0.020297252
CiPaw.12G025300.v1.1	1705.220773	0.427377273	0.136328866	3.134899355	0.001719131	0.020305791
CiPaw.05G121200.v1.1	362.7829035	0.612191079	0.195342483	3.133937225	0.001724778	0.020361981
CiPaw.14G061600.v1.1	211.6984057	0.9839898	0.31401009	3.133624786	0.001726615	0.020373165
CiPaw.02G016200.v1.1	109.6690099	-1.326206904	0.423280362	-3.133164266	0.001729326	0.020383304
CiPaw.13G167800.v1.1	546.2321438	0.558208731	0.17816506	3.133098764	0.001729712	0.020383304
CiPaw.03G082700.v1.1	2058.258442	-1.440558014	0.459801528	-3.132999624	0.001730297	0.020383304
CiPaw.12G107100.v1.1	328.0621202	-0.435188398	0.138910267	-3.132874249	0.001731036	0.020383304
CiPaw.04G077600.v1.1	326.8299262	1.071949471	0.342220677	3.132334029	0.001734224	0.020410351
CiPaw.07G175400.v1.1	4524.839703	-0.541219937	0.172845307	-3.131238821	0.001740705	0.020476098
CiPaw.01G012200.v1.1	2202.861321	0.501764886	0.160264836	3.130848289	0.001743022	0.020492815
CiPaw.05G125300.v1.1	175.3477376	0.619427634	0.19787376	3.13041827	0.001745576	0.020512306
CiPaw.10G075200.v1.1	238.4396305	0.979597338	0.31295201	3.130183889	0.001746969	0.020518147
CiPaw.15G002300.v1.1	1769.172109	0.246335381	0.078719487	3.129280836	0.001752347	0.020565586
CiPaw.11G080200.v1.1	512.5276559	0.540197522	0.172630963	3.12920413	0.001752805	0.020565586
CiPaw.05G176000.v1.1	930.2756502	0.344756697	0.110183343	3.128936614	0.001754401	0.020573773
CiPaw.03G255900.v1.1	692.5662875	0.345170132	0.110328692	3.128561803	0.001756641	0.020589483
CiPaw.06G098100.v1.1	794.2876527	0.596097836	0.190559129	3.128151564	0.001759094	0.020607692
CiPaw.04G098200.v1.1	267.327836	-1.11224324	0.355581684	-3.127954251	0.001760276	0.020610984
CiPaw.16G072500.v1.1	443.6725862	-0.392295161	0.125449001	-3.127128614	0.001765227	0.020653886
CiPaw.01G164800.v1.1	110.9409271	1.41201724	0.451550393	3.127042436	0.001765744	0.020653886
CiPaw.01G217100.v1.1	717.217819	-0.572647992	0.183149078	-3.126676909	0.001767941	0.020669018
CiPaw.09G129400.v1.1	5520.342467	0.312125741	0.099845354	3.126091772	0.001771463	0.020699617
CiPaw.15G049100.v1.1	416.1125667	-0.758006519	0.242620064	-3.12425323	0.00178257	0.020818777
CiPaw.05G111000.v1.1	69.11185552	-1.227932387	0.393077167	-3.123896504	0.001784732	0.020833404
CiPaw.10G047500.v1.1	1679.495473	0.32833355	0.105134844	3.122975584	0.001790326	0.020888049
CiPaw.03G283700.v1.1	2072.296903	0.373642222	0.119701953	3.121437984	0.001799701	0.020986738
CiPaw.06G019900.v1.1	516.3358418	0.415927346	0.133270334	3.120929729	0.00180281	0.021012289
CiPaw.05G215800.v1.1	18.94213021	1.767229959	0.566462127	3.119767189	0.00180994	NA
CiPaw.14G082800.v1.1	131.1492353	-2.085125382	0.668370107	-3.119716698	0.001810251	0.021077829
CiPaw.05G107300.v1.1	1280.989747	1.126228435	0.361026128	3.119520573	0.001811456	0.021077829
CiPaw.04G007800.v1.1	39.88038975	-1.142325838	0.366208311	-3.119333458	0.001812607	0.021077829
CiPaw.09G016500.v1.1	256.3790196	-0.792888997	0.254192245	-3.119249359	0.001813124	0.021077829
CiPaw.01G150200.v1.1	553.1579563	1.347617618	0.432047048	3.119145532	0.001813764	0.021077829
CiPaw.04G180000.v1.1	505.0379925	0.444802263	0.14260533	3.119113863	0.001813958	0.021077829
CiPaw.01G202900.v1.1	3179.242373	-0.369260267	0.118436047	-3.11780305	0.001822045	0.021151734
CiPaw.06G056500.v1.1	1188.541474	0.354613825	0.113739084	3.117783385	0.001822167	0.021151734
CiPaw.11G023400.v1.1	2346.339574	0.342443876	0.109845879	3.117494054	0.001823956	0.021161775
CiPaw.16G114000.v1.1	533.2887644	0.314301376	0.100831283	3.117101808	0.001826385	0.02117524
CiPaw.08G103600.v1.1	1964.68628	0.339110115	0.108793474	3.117007881	0.001826967	0.02117524
[truncated: 25,742 more rows]
