# Supplementary material for: Four chromosome scale genomes and a pan-genome annotation to accelerate pecan tree breeding
Source: Nat Commun. 2021 Jul 5;12:4125. doi: 10.1038/s41467-021-24328-w (PMC8257795; doi:10.1038/s41467-021-24328-w)
Supplement: Supplementary file 6 — Supplementary Data 4 [file 41467_2021_24328_MOESM6_ESM.csv]

PlantID	Seed ID	BioSample ID	SRA ID	HudsonAlpha: LIB ID	HudsonAlpha: Coverage x	Trimmed read number	Mapped read counts	Phylloxera rating 2019	log10(Phylloxerra rating+1)	Most likely genotype at QTL peak
LakxOax-0035	2017-01-0046	SAMN16850923	SRR13094401	IULD	12.73	67479027	56905524	0.5	1.707570176	1
LakxOax-0039	2017-01-0051	SAMN16850924	SRR13094400	IULH	8.43	44668748	37876969	0	0	0
LakxOax-0042	2017-01-0068	SAMN16850925	SRR13094346	IULX	13.91	73692023	61193479	0	0	0
LakxOax-0049	2017-01-0077	SAMN16850926	SRR13094335	IUJP	17.48	92621131	78253587	0	0	0
LakxOax-0051	2017-01-0080	SAMN16850927	SRR13094324	IUJQ	10.12	53624077	45401173	0	0	0
LakxOax-0053	2017-01-0082	SAMN16850928	SRR13094313	IUJR	13.39	70965901	59696924	0	0	0
LakxOax-0066	2017-01-0099	SAMN16850929	SRR13094302	IUJS	15.28	80954668	68734672	0	0	0
LakxOax-0077	2017-01-0110	SAMN16850930	SRR13094291	IUJT	11.35	60172995	50829947	0	0	0
LakxOax-0078	2017-01-0111	SAMN16850931	SRR13094280	IUJU	15.08	79937091	67400972	0.3	1.491361694	1
LakxOax-0083	2017-01-0120	SAMN16850932	SRR13094269	IUJW	12.16	64443777	54514603	0	0	0
LakxOax-0084	2017-01-0121	SAMN16850933	SRR13094399	IUJX	21.6	114463531	96308479	0.5	1.707570176	1
LakxOax-0086	2017-01-0123	SAMN16850934	SRR13094388	IUJY	8.64	45799989	38417667	0.1	1.041392685	1
LakxOax-0089	2017-01-0128	SAMN16850935	SRR13094377	IUJZ	10.56	55986623	47337498	0.9	1.959041392	1
LakxOax-0090	2017-01-0129	SAMN16850936	SRR13094366	IUKA	21.84	115745107	97791433	0.9	1.959041392	1
LakxOax-0091	2017-01-0130	SAMN16850937	SRR13094355	IUKB	11.14	59052570	49906613	.	.	0
LakxOax-0093	2017-01-0133	SAMN16850938	SRR13094351	IUKC	12.45	65961298	55532621	0.95	1.982271233	1
LakxOax-0096	2017-01-0137	SAMN16850939	SRR13094350	IUKD	16.73	88667911	74660170	0.1	1.041392685	1
LakxOax-0097	2017-01-0138	SAMN16850940	SRR13094349	IUKE	16.89	89485813	75326186	0	0	1
LakxOax-0121	2017-01-0169	SAMN16850941	SRR13094348	IUKF	13.94	73851615	62196717	0	0	0
LakxOax-0129	2017-01-0179	SAMN16850942	SRR13094347	IUKG	14.77	78278159	65750204	0	0	0
LakxOax-0132	2017-01-0183	SAMN16850943	SRR13094345	IUKH	10.96	58087951	49105627	1	2.004321374	1
LakxOax-0134	2017-01-0195	SAMN16850944	SRR13094344	IUKI	17.99	95310848	80348457	0.1	1.041392685	1
LakxOax-0141	2017-01-0211	SAMN16850945	SRR13094343	IUKJ	9.26	49085418	41583169	0.4	1.612783857	1
LakxOax-0147	2017-01-0219	SAMN16850946	SRR13094342	IUKK	32.86	174114373	146567642	.	.	0
LakxOax-0148	2017-01-0220	SAMN16850947	SRR13094341	IUKL	17.03	90234330	77181690	0	0	0
LakxOax-0153	2017-01-0229	SAMN16850948	SRR13094340	IUKM	12.18	64543225	54893078	0.05	0.77815125	1
LakxOax-0156	2017-01-0233	SAMN16850949	SRR13094339	IUKN	50.13	265571437	225387161	0	0	0
LakxOax-0157	2017-01-0234	SAMN16850950	SRR13094338	IUKP	31.87	168883438	142395510	0	0	0
LakxOax-0161	2017-01-0243	SAMN16850951	SRR13094337	IUKQ	11.39	60349964	51271143	0	0	0
LakxOax-0163	2017-01-0245	SAMN16850952	SRR13094336	IUKR	14.54	77045033	65180229	0	0	0
LakxOax-0165	2017-01-0249	SAMN16850953	SRR13094334	IUKS	12.62	66858032	56802041	0	0	0
LakxOax-0167	2017-01-0251	SAMN16850954	SRR13094333	IUKT	17.95	95091545	80695494	1	2.004321374	1
LakxOax-0170	2017-01-0254	SAMN16850955	SRR13094332	IUKU	11.81	62562309	52954163	0	0	0
LakxOax-0173	2017-01-0258	SAMN16850956	SRR13094331	IUKW	7.33	38854207	32871475	0	0	0
LakxOax-0175	2017-01-0260	SAMN16850957	SRR13094330	IUKX	11.54	61188916	52142681	0.75	1.880813592	1
LakxOax-0178	2017-01-0268	SAMN16850958	SRR13094329	IUKY	11.27	59711587	50545945	0	0	0
LakxOax-0186	2017-01-0280	SAMN16850959	SRR13094328	IUKZ	11.94	63278792	53725648	0.05	0.77815125	1
LakxOax-0188	2017-01-0283	SAMN16850960	SRR13094327	IULB	8.17	43333808	36580872	0	0	1
LakxOax-0191	2017-01-0286	SAMN16850961	SRR13094326	IULC	11.41	60490799	51390415	0	0	0
LakxOax-0386	2017-01-0565	SAMN16850962	SRR13094325	IULE	19.71	104414049	88695648	1	2.004321374	1
LakxOax-0387	2017-01-0566	SAMN16850963	SRR13094323	IULF	11.38	60313633	50775263	0.5	1.707570176	1
LakxOax-0388	2017-01-0567	SAMN16850964	SRR13094322	IULG	13.89	73596881	62115592	0	0	0
LakxOax-0391	2017-01-0570	SAMN16850965	SRR13094321	IULI	15.82	83820633	71522549	0.04	0.698970004	1
LakxOax-0396	2017-01-0578	SAMN16850966	SRR13094320	IULJ	11.38	60313826	50762047	0	0	0
LakxOax-0400	2017-01-0582	SAMN16850967	SRR13094319	IULK	9.22	48884664	41383667	0.05	0.77815125	1
LakxOax-0403	2017-01-0585	SAMN16850968	SRR13094318	IULL	12.61	66842426	56200553	0	0	1
LakxOax-0405	2017-01-0590	SAMN16850969	SRR13094317	IULM	9.8	51936612	44151906	0.9	1.959041392	1
LakxOax-0406	2017-01-0591	SAMN16850970	SRR13094316	IULN	8.29	43917542	37173820	0	0	1
LakxOax-0408	2017-01-0594	SAMN16850971	SRR13094315	IULP	11.14	59043069	50069514	0	0	1
LakxOax-0409	2017-01-0595	SAMN16850972	SRR13094314	IULQ	8.46	44860802	38069143	0	0	0
LakxOax-0411	2017-01-0597	SAMN16850973	SRR13094312	IULR	17.48	92632854	78194431	0.1	1.041392685	1
LakxOax-0413	2017-01-0599	SAMN16850974	SRR13094311	IULS	8.37	44348261	37580238	0.75	1.880813592	1
LakxOax-0416	2017-01-0602	SAMN16850975	SRR13094310	IULT	8.29	43932773	37244141	0	0	0
LakxOax-0417	2017-01-0603	SAMN16850976	SRR13094309	IULU	10.54	55879435	47448277	0.1	1.041392685	1
LakxOax-0418	2017-01-0604	SAMN16850977	SRR13094308	IULW	11.32	60021136	50342893	0	0	0
LakxOax-0426	2017-01-0613	SAMN16850978	SRR13094307	IULY	12.45	65980355	55534945	0	0	0
LakxOax-0427	2017-01-0615	SAMN16850979	SRR13094306	IULZ	11.81	62593319	53000283	0.3	1.491361694	1
LakxOax-0429	2017-01-0617	SAMN16850980	SRR13094305	IUMA	8.64	45814937	38870748	0	0	0
LakxOax-0432	2017-01-0620	SAMN16850981	SRR13094304	IUMB	13.5	71546276	60362304	0	0	0
LakxOax-0463	2017-01-0663	SAMN16850982	SRR13094303	IUMC	7.82	41452369	35156124	0	0	0
LakxOax-0464	2017-01-0664	SAMN16850983	SRR13094301	IUMD	10.82	57365970	48574699	0.05	0.77815125	1
LakxOax-0468	2017-01-0668	SAMN16850984	SRR13094300	IUME	9.29	49221098	41963675	0	0	1
LakxOax-0469	2017-01-0669	SAMN16850985	SRR13094299	IUMF	9.84	52160932	44389886	0	0	0
LakxOax-0471	2017-01-0671	SAMN16850986	SRR13094298	IUMG	13.37	70860261	59888641	0	0	1
LakxOax-0475	2017-01-0675	SAMN16850987	SRR13094297	IUMH	11.03	58446444	49714437	1	2.004321374	1
LakxOax-0476	2017-01-0676	SAMN16850988	SRR13094296	IUMI	10.92	57887432	48895119	0.5	1.707570176	1
LakxOax-0479	2017-01-0679	SAMN16850989	SRR13094295	IUMJ	11.28	59759773	50779127	0.8	1.908485019	1
LakxOax-0481	2017-01-0682	SAMN16850990	SRR13094294	IUMK	8.84	46881409	39350633	0	0	0
LakxOax-0482	2017-01-0683	SAMN16850991	SRR13094293	IUML	10.87	57618821	48790768	0	0	0
LakxOax-0484	2017-01-0685	SAMN16850992	SRR13094292	IUMM	25.07	132861030	112309580	0	0	1
LakxOax-0489	2017-01-0691	SAMN16850993	SRR13094290	IUMN	28.84	152811163	130127837	1	2.004321374	1
LakxOax-0490	2017-01-0693	SAMN16850994	SRR13094289	IUMP	16.75	88740614	74993267	0.3	1.491361694	1
LakxOax-0492	2017-01-0695	SAMN16850995	SRR13094288	IUMQ	12.84	68046837	57820871	0.1	1.041392685	0
LakxOax-0495	2017-01-0698	SAMN16850996	SRR13094287	IUMR	13.82	73239737	61963074	0	0	1
LakxOax-0499	2017-01-0702	SAMN16850997	SRR13094286	IUMS	18.3	96994976	82104616	0	0	0
LakxOax-0500	2017-01-0703	SAMN16850998	SRR13094285	IUMT	12.43	65863236	55824389	0.6	1.785329835	1
LakxOax-0504	2017-01-0707	SAMN16850999	SRR13094284	IUMU	16.35	86625010	73259028	0.05	0.77815125	1
LakxOax-0509	2017-01-0712	SAMN16851000	SRR13094283	IUMW	20.54	108845792	92362770	0	0	1
LakxOax-0511	2017-01-0714	SAMN16851001	SRR13094282	IUMX	17.47	92577117	78051064	0	0	1
LakxOax-0512	2017-01-0715	SAMN16851002	SRR13094281	IUMY	15.39	81545867	69076220	0	0	1
LakxOax-0513	2017-01-0716	SAMN16851003	SRR13094279	IUMZ	15.64	82898273	70628752	0	0	1
LakxOax-0514	2017-01-0717	SAMN16851004	SRR13094278	IUNA	14.27	75642906	64009590	0.9	1.959041392	1
LakxOax-0515	2017-01-0718	SAMN16851005	SRR13094277	IUNB	14.41	76355820	64558476	0	0	0
LakxOax-0517	2017-01-0720	SAMN16851006	SRR13094276	IUNC	10.99	58227111	49054140	0	0	1
LakxOax-0519	2017-01-0722	SAMN16851007	SRR13094275	IUND	15.97	84639840	71485700	0	0	0
LakxOax-0520	2017-01-0723	SAMN16851008	SRR13094274	IUNE	12.09	64052765	53343461	0	0	0
LakxOax-0521	2017-01-0724	SAMN16851009	SRR13094273	IUNF	16.23	86017982	71352305	0	0	0
LakxOax-0526	2017-01-0729	SAMN16851010	SRR13094272	IUNG	17.38	92119926	77773399	0.05	0.77815125	1
LakxOax-0527	2017-01-0730	SAMN16851011	SRR13094271	IUNH	9.86	52252033	44530277	0	0	0
LakxOax-0637	2017-01-0857	SAMN16851012	SRR13094270	IUNI	14.72	78026763	65609504	0	0	0
LakxOax-0640	2017-01-0860	SAMN16851013	SRR13094268	IUNJ	14.37	76147896	64552011	0.15	1.204119983	1
LakxOax-0645	2017-01-0866	SAMN16851014	SRR13094267	IUNK	14.13	74888098	63283026	0	0	1
LakxOax-0647	2017-01-0871	SAMN16851015	SRR13094266	IUNL	8.9	47162102	39355206	0	0	1
LakxOax-0653	2017-01-0878	SAMN16851016	SRR13094265	IUNM	11.86	62870920	53145828	0	0	0
LakxOax-0663	2017-01-0889	SAMN16851017	SRR13094264	IUNN	18.21	96501681	79478305	0	0	0
LakxOax-0669	2017-01-0895	SAMN16851018	SRR13094263	IUNP	11.4	60404494	50816685	0	0	1
LakxOax-0670	2017-01-0896	SAMN16851019	SRR13094262	IUNQ	10.46	55439657	46830288	0.05	0.77815125	0
LakxOax-0671	2017-01-0897	SAMN16851020	SRR13094261	IUNR	9.26	49054967	41068553	0	0	0
LakxOax-0962	2016-01-0568	SAMN16851021	SRR13094260	IUNS	14.01	74253439	63308059	0	0	1
LakxOax-0963	2016-01-0569	SAMN16851022	SRR13094259	IUNT	12.91	68392322	57392312	0	0	1
LakxOax-0967	2016-01-0573	SAMN16851023	SRR13094398	IUNU	9.53	50491138	42813693	0	0	1
LakxOax-0969	2016-01-0575	SAMN16851024	SRR13094397	IUNW	10.69	56619803	47508389	0	0	0
LakxOax-0971	2016-01-0577	SAMN16851025	SRR13094396	IUNX	11.83	62683873	52502761	0	0	0
LakxOax-0973	2016-01-0579	SAMN16851026	SRR13094395	IUNY	10.2	54084184	45522141	0	0	0
LakxOax-0974	2016-01-0581	SAMN16851027	SRR13094394	IUNZ	9.41	49865360	42062979	0.05	0.77815125	1
LakxOax-0975	2016-01-0582	SAMN16851028	SRR13094393	IUPA	11.56	61276007	51582271	0.05	0.77815125	1
LakxOax-0978	2016-01-0586	SAMN16851029	SRR13094392	IUPB	15.27	80925926	68357861	0	0	0
LakxOax-0979	2016-01-0587	SAMN16851030	SRR13094391	IUPC	18.61	98615835	83514027	0.2	1.322219295	1
LakxOax-0983	2016-01-0592	SAMN16851031	SRR13094390	IUPD	11.78	62456570	52882524	0	0	0
LakxOax-0985	2016-01-0594	SAMN16851032	SRR13094389	IUPE	8.95	47430857	39636144	0.6	1.785329835	1
LakxOax-0993	2016-01-0602	SAMN16851033	SRR13094387	IUPF	10.51	55696508	46696024	0	0	0
LakxOax-0999	2016-01-0609	SAMN16851034	SRR13094386	IUPG	10.93	57888456	49031107	0.5	1.707570176	1
LakxOax-1000	2016-01-0610	SAMN16851035	SRR13094385	IUPH	10.63	56339734	47895717	0	0	0
LakxOax-1002	2016-01-0612	SAMN16851036	SRR13094384	IUPI	11.21	59405205	50292689	1	2.004321374	1
LakxOax-1003	2016-01-0613	SAMN16851037	SRR13094383	IUPJ	10.86	57564109	48503581	0	0	0
LakxOax-1004	2016-01-0614	SAMN16851038	SRR13094382	IUPK	20.62	109244985	92129262	0	0	0
LakxOax-1006	2016-01-0617	SAMN16851039	SRR13094381	IUPL	9.34	49511903	42039818	0	0	0
LakxOax-1007	2016-01-0619	SAMN16851040	SRR13094380	IUPM	14.71	77962549	65810515	1	2.004321374	1
LakxOax-1008	2016-01-0620	SAMN16851041	SRR13094379	IUPN	9.04	47877080	40226353	0	0	0
LakxOax-1013	2016-01-0626	SAMN16851042	SRR13094378	IUPP	12.05	63849402	53788580	0	0	1
LakxOax-1014	2016-01-0627	SAMN16851043	SRR13094376	IUPQ	12.66	67106485	56603826	0.8	1.908485019	1
LakxOax-1016	2016-01-0630	SAMN16851044	SRR13094375	IUPR	12.69	67256871	56987008	.	.	0
LakxOax-1017	2016-01-0631	SAMN16851045	SRR13094374	IUPS	11.38	60285895	51166408	0	0	1
LakxOax-1018	2016-01-0632	SAMN16851046	SRR13094373	IUPT	10.46	55460298	46999144	0	0	0
LakxOax-1019	2016-01-0633	SAMN16851047	SRR13094372	IUPU	10.14	53728054	45272772	0	0	0
LakxOax-1020	2016-01-0634	SAMN16851048	SRR13094371	IUPW	8.97	47519079	40394669	0	0	0
LakxOax-1022	2016-01-0636	SAMN16851049	SRR13094370	IUPX	9.43	49992413	42453163	0	0	0
LakxOax-1023	2016-01-0637	SAMN16851050	SRR13094369	IUPY	15.05	79726143	67500768	0	0	0
LakxOax-1026	2016-01-0641	SAMN16851051	SRR13094368	IUPZ	8.84	46868869	39665992	0	0	1
LakxOax-1027	2016-01-0642	SAMN16851052	SRR13094367	IUQA	14.03	74363847	62886156	0	0	1
LakxOax-1028	2016-01-0643	SAMN16851053	SRR13094365	IUQB	8.96	47487689	40162999	0	0	0
LakxOax-1029	2016-01-0646	SAMN16851054	SRR13094364	IUQC	9.77	51805809	43812828	0	0	0
LakxOax-1030	2016-01-0647	SAMN16851055	SRR13094363	IUQD	12.03	63722325	53969665	0	0	0
LakxOax-1031	2016-01-0648	SAMN16851056	SRR13094362	IUQE	11.62	61555236	52054500	0	0	1
LakxOax-1032	2016-01-0649	SAMN16851057	SRR13094361	IUQF	18.74	99273480	82979706	0	0	0
LakxOax-1033	2016-01-0650	SAMN16851058	SRR13094360	IUQG	17.08	90506170	76257239	0	0	0
LakxOax-1035	2016-01-0652	SAMN16851059	SRR13094359	IUQH	8.2	43462062	36842392	0.1	1.041392685	1
LakxOax-1039	2016-01-0656	SAMN16851060	SRR13094358	IUQI	11.84	62728319	53184928	0.8	1.908485019	1
LakxOax-1040	2016-01-0657	SAMN16851061	SRR13094357	IUQJ	12.94	68601133	58435349	1	2.004321374	1
LakxOax-1044	2016-01-0661	SAMN16851062	SRR13094356	IUQK	8.43	44694784	37898051	0	0	1
LakxOax-1046	2016-01-0663	SAMN16851063	SRR13094354	IUQL	10.98	58169556	49447501	0	0	0
LakxOax-1049	2016-01-0666	SAMN16851064	SRR13094353	IUQM	11.82	62646614	53038196	0	0	0
LakxOax-1050	2016-01-0667	SAMN16851065	SRR13094352	IUQN	11.36	60200438	50081523	0.25	1.414973348	1
