# Supplementary material for: Four chromosome scale genomes and a pan-genome annotation to accelerate pecan tree breeding
Source: Nat Commun. 2021 Jul 5;12:4125. doi: 10.1038/s41467-021-24328-w (PMC8257795; doi:10.1038/s41467-021-24328-w)
Supplement: Supplementary file 7 — Supplementary Data 5 [file 41467_2021_24328_MOESM7_ESM.csv]

Marker	Chr	Pos (bp)	Pos (cM)	Oaxaca alleles	LakMahan allele	LakMajor allele	Mahan genotype observed in GBS	Major genotype observed in GBS	Marker phase	Transformed phylloxera rating LOD
Chr01_393348	Chr01	393348	0.393348	A	A	G	.	.	2	0.473313465
Chr01_393663	Chr01	393663	0.3933481	C	G	C	.	.	1	0.473313474
Chr01_420929	Chr01	420929	0.3933482	G	G	T	.	.	2	0.473313474
Chr01_448924	Chr01	448924	0.3933483	C	C	A	.	.	2	0.473313474
Chr01_454044	Chr01	454044	0.3933484	G	A	G	.	.	1	0.473313474
Chr01_756985	Chr01	756985	0.3933485	T	C	T	.	.	1	0.473313474
Chr01_781338	Chr01	781338	0.3933486	T	T	A	.	.	2	0.473313474
Chr01_783021	Chr01	783021	0.3933487	T	T	C	.	.	2	0.473313474
Chr01_1075162	Chr01	1075162	1.792315039	A	A	C	.	.	2	0.483847356
Chr01_1079037	Chr01	1079037	1.792315139	T	G	T	.	.	1	0.483847356
Chr01_1107615	Chr01	1107615	1.792315239	C	C	T	.	.	2	0.483847356
Chr01_1655921	Chr01	1655921	1.792315339	G	G	A	.	.	2	0.483847356
Chr01_1819631	Chr01	1819631	1.792315439	T	T	C	.	.	2	0.483847356
Chr01_1821021	Chr01	1821021	1.792315539	A	G	A	.	.	1	0.483847356
Chr01_1844687	Chr01	1844687	1.792315639	G	G	A	.	.	2	0.483847356
Chr01_1844699	Chr01	1844699	1.792315739	G	G	A	.	.	2	0.483847356
Chr01_1860078	Chr01	1860078	1.792315839	A	A	G	.	.	2	0.483847356
Chr01_1862028	Chr01	1862028	1.792315939	A	A	G	A	A/G	2	0.483847356
Chr01_1894936	Chr01	1894936	1.792316039	G	T	G	.	.	1	0.483847356
Chr01_1897941	Chr01	1897941	1.792316139	T	A	T	.	.	1	0.483847356
Chr01_1923409	Chr01	1923409	1.792316239	C	C	T	.	.	2	0.483847356
Chr01_1932208	Chr01	1932208	1.792316339	G	G	T	.	.	2	0.483847356
Chr01_1937015	Chr01	1937015	1.792316439	C	C	G	.	.	2	0.483847356
Chr01_1956102	Chr01	1956102	1.792316539	G	A	G	.	.	1	0.483847356
Chr01_2129906	Chr01	2129906	1.792316639	A	A	G	.	.	2	0.483847356
Chr01_2159843	Chr01	2159843	1.792316739	G	G	A	.	.	2	0.483847356
Chr01_2205045	Chr01	2205045	1.792316839	C	C	T	.	.	2	0.483847356
Chr01_2215538	Chr01	2215538	1.792316939	G	T	G	.	.	1	0.483847356
Chr01_2229849	Chr01	2229849	1.792317039	G	G	T	.	.	2	0.483847356
Chr01_2469593	Chr01	2469593	2.491664554	T	T	A	.	.	2	0.428063929
Chr01_2470018	Chr01	2470018	2.491664654	C	C	T	.	.	2	0.428063929
Chr01_2488331	Chr01	2488331	2.491664754	G	G	T	.	.	2	0.428063929
Chr01_2488457	Chr01	2488457	2.491664854	G	G	T	.	.	2	0.428063929
Chr01_2528448	Chr01	2528448	3.191014959	A	-	A	A	A	1	0.299260256
Chr01_2553688	Chr01	2553688	3.191015059	G	T	G	.	.	1	0.299260255
Chr01_2554823	Chr01	2554823	3.191015159	T	T	C	.	.	2	0.299260255
Chr01_2748601	Chr01	2748601	3.890364047	A	A	G	.	.	2	0.259825385
Chr01_2764743	Chr01	2764743	3.890364147	G	G	A	.	.	2	0.259825385
Chr01_2828687	Chr01	2828687	3.890364247	C	C	A	.	.	2	0.259825385
Chr01_2864139	Chr01	2864139	3.890364347	C	C	T	.	.	2	0.259825385
Chr01_2950207	Chr01	2950207	3.890364447	G	G	A	.	.	2	0.259825385
Chr01_3006824	Chr01	3006824	3.890364547	G	G	A	.	.	2	0.259825385
Chr01_3015868	Chr01	3015868	3.890364647	A	C	A	.	.	1	0.259825385
Chr01_3030471	Chr01	3030471	3.890364747	G	A	G	.	.	1	0.259825385
Chr01_3036778	Chr01	3036778	3.890364847	C	T	C	.	.	1	0.259825385
Chr01_3226803	Chr01	3226803	4.589711145	A	A	C	.	.	2	0.157763517
Chr01_3227657	Chr01	3227657	4.589711245	T	A	T	.	.	1	0.157763517
Chr01_3227689	Chr01	3227689	4.589711345	A	T	A	.	.	1	0.157763517
Chr01_3253920	Chr01	3253920	4.589711445	G	G	A	.	.	2	0.157763517
Chr01_3269212	Chr01	3269212	4.589711545	G	G	A	.	.	2	0.157763517
Chr01_3278832	Chr01	3278832	4.589711645	T	C	T	.	.	1	0.157763517
Chr01_3279034	Chr01	3279034	4.589711745	A	A	G	.	.	2	0.157763517
Chr01_3422071	Chr01	3422071	4.589711845	A	A	T	.	.	2	0.157763517
Chr01_3622278	Chr01	3622278	4.589711945	C	A	C	.	.	1	0.157763517
Chr01_3629604	Chr01	3629604	4.589712045	T	T	A	.	.	2	0.157763517
Chr01_3630744	Chr01	3630744	4.589712145	T	T	A	.	.	2	0.157763517
Chr01_3719656	Chr01	3719656	4.589712245	C	C	T	.	.	2	0.157763517
Chr01_3722166	Chr01	3722166	4.589712345	A	G	A	.	.	1	0.157763517
Chr01_3729161	Chr01	3729161	4.589712445	T	C	T	.	.	1	0.157763517
Chr01_3736126	Chr01	3736126	4.589712545	T	C	T	.	.	1	0.157763517
Chr01_3977914	Chr01	3977914	4.589712645	G	G	T	.	.	2	0.157763517
Chr01_4030478	Chr01	4030478	4.589712745	G	G	A	.	.	2	0.157763517
Chr01_4244766	Chr01	4244766	4.589712845	A	C	A	.	.	1	0.157763517
Chr01_4245561	Chr01	4245561	4.589712945	G	A	G	.	.	1	0.157763517
Chr01_4252681	Chr01	4252681	4.589713045	T	C	T	.	.	1	0.157763517
Chr01_4252703	Chr01	4252703	4.589713145	T	T	G	.	.	2	0.157763517
Chr01_4497642	Chr01	4497642	4.589713245	C	C	T	.	.	2	0.157763517
Chr01_4788857	Chr01	4788857	4.589713345	C	C	A	.	.	2	0.157763517
Chr01_4794419	Chr01	4794419	4.589713445	A	A	T	.	.	2	0.157763517
Chr01_4805710	Chr01	4805710	4.589713545	G	G	T	.	.	2	0.157763517
Chr01_4982556	Chr01	4982556	6.01008094	T	T	G	.	.	2	0.099218173
Chr01_5339184	Chr01	5339184	6.706928707	A	A	G	.	.	2	0.030519017
Chr01_5659112	Chr01	5659112	6.706928807	C	T	C	.	.	1	0.030519017
Chr01_5852894	Chr01	5852894	6.706928907	G	T	G	.	.	1	0.030519017
Chr01_6272657	Chr01	6272657	8.106058813	G	A	G	A/G	A/G	1	0.031160482
Chr01_6419411	Chr01	6419411	8.106058913	G	G	A	.	.	2	0.031160482
Chr01_6419933	Chr01	6419933	8.106059013	C	A	C	.	.	1	0.031160482
Chr01_6453590	Chr01	6453590	9.505177852	A	A	G	.	.	2	0.009462197
Chr01_6689448	Chr01	6689448	9.505177952	C	C	T	.	.	2	0.009462197
Chr01_6707856	Chr01	6707856	9.505178052	C	C	T	.	.	2	0.009462197
Chr01_6710994	Chr01	6710994	9.505178152	A	A	G	.	.	2	0.009462197
Chr01_6807988	Chr01	6807988	9.505178252	G	A	G	.	.	1	0.009462197
Chr01_6808571	Chr01	6808571	9.505178352	T	C	T	.	.	1	0.009462197
Chr01_6932618	Chr01	6932618	9.505178452	C	C	T	.	.	2	0.009462197
Chr01_6958777	Chr01	6958777	9.505178552	A	A	C	.	.	2	0.009462197
Chr01_7123035	Chr01	7123035	9.505178652	G	G	A	.	.	2	0.009462197
Chr01_7123082	Chr01	7123082	9.505178752	C	T	C	.	.	1	0.009462197
Chr01_7159873	Chr01	7159873	9.505178852	C	C	T	.	.	2	0.009462197
Chr01_7206528	Chr01	7206528	9.505178952	G	G	A	.	.	2	0.009462196
Chr01_7273816	Chr01	7273816	10.90414524	T	T	G	.	.	2	0.010909232
Chr01_7279811	Chr01	7279811	10.90414534	T	T	C	.	.	2	0.010909234
Chr01_7280356	Chr01	7280356	10.90414544	T	T	C	.	.	2	0.010909234
Chr01_7304958	Chr01	7304958	10.90414554	C	G	C	.	.	1	0.010909234
Chr01_7305309	Chr01	7305309	10.90414564	G	A	G	.	.	1	0.010909234
Chr01_7330179	Chr01	7330179	10.90414574	G	A	G	.	.	1	0.010909234
Chr01_7334381	Chr01	7334381	10.90414584	G	A	G	.	.	1	0.010909234
Chr01_7354828	Chr01	7354828	10.90414594	C	C	T	.	.	2	0.010909234
Chr01_7430948	Chr01	7430948	10.90414604	G	A	G	.	.	1	0.010909234
Chr01_7631014	Chr01	7631014	10.90414614	A	A	G	.	.	2	0.010909234
Chr01_7661336	Chr01	7661336	10.90414624	C	C	A	.	.	2	0.010909234
Chr01_7680476	Chr01	7680476	10.90414634	C	T	C	.	.	1	0.010909234
Chr01_7742229	Chr01	7742229	10.90414644	C	T	C	.	.	1	0.010909234
Chr01_7756253	Chr01	7756253	10.90414654	G	G	A	.	.	2	0.010909234
Chr01_7777954	Chr01	7777954	10.90414664	T	C	T	.	.	1	0.010909234
Chr01_7778953	Chr01	7778953	10.90414674	A	A	G	.	.	2	0.010909234
Chr01_7779881	Chr01	7779881	10.90414684	T	T	G	.	.	2	0.010909234
Chr01_7803158	Chr01	7803158	10.90414694	C	T	C	.	.	1	0.010909234
Chr01_7805912	Chr01	7805912	10.90414704	T	T	C	.	.	2	0.010909234
Chr01_7833956	Chr01	7833956	10.90414714	G	G	A	.	.	2	0.010909234
Chr01_7859748	Chr01	7859748	10.90414724	G	G	A	.	.	2	0.010909234
Chr01_7860746	Chr01	7860746	10.90414734	C	C	T	.	.	2	0.010909234
Chr01_8261026	Chr01	8261026	12.30311368	T	T	G	.	.	2	0.009446904
Chr01_8271250	Chr01	8271250	12.30311378	G	A	G	.	.	1	0.009446904
Chr01_8281681	Chr01	8281681	12.30311388	G	A	G	.	.	1	0.009446904
Chr01_8281897	Chr01	8281897	12.30311398	G	A	G	.	.	1	0.009446904
Chr01_8316489	Chr01	8316489	12.30311408	A	G	A	.	.	1	0.009446904
Chr01_8330015	Chr01	8330015	12.30311418	C	T	C	.	.	1	0.009446904
Chr01_8335002	Chr01	8335002	12.30311428	G	T	G	.	.	1	0.009446904
Chr01_8423333	Chr01	8423333	12.30311438	A	A	G	.	.	2	0.009446904
Chr01_8577513	Chr01	8577513	13.00250087	G	G	A	.	.	2	0.012913688
Chr01_8591195	Chr01	8591195	13.00250097	A	G	A	.	.	1	0.012913688
Chr01_8710368	Chr01	8710368	14.40223238	T	T	A	.	.	2	0.001135281
Chr01_8710469	Chr01	8710469	14.40223248	T	T	C	.	.	2	0.001135281
Chr01_8736266	Chr01	8736266	15.80152081	C	C	T	.	.	2	0.002482677
Chr01_8773210	Chr01	8773210	15.80152091	A	A	G	.	.	2	0.002482677
Chr01_8790605	Chr01	8790605	15.80152101	G	A	G	.	.	1	0.002482677
Chr01_8790640	Chr01	8790640	15.80152111	G	G	A	.	.	2	0.002482677
Chr01_9648397	Chr01	9648397	15.80152121	T	T	A	.	.	2	0.002482677
Chr01_9652180	Chr01	9652180	15.80152131	C	C	A	.	.	2	0.002482677
Chr01_9654677	Chr01	9654677	15.80152141	C	C	T	.	.	2	0.002482677
Chr01_9667230	Chr01	9667230	15.80152151	A	A	G	.	.	2	0.002482677
Chr01_9703128	Chr01	9703128	15.80152161	T	T	C	.	.	2	0.002482677
Chr01_9704427	Chr01	9704427	15.80152171	C	C	A	.	.	2	0.002482677
Chr01_9808805	Chr01	9808805	15.80152181	G	T	G	.	.	1	0.002482677
Chr01_9816496	Chr01	9816496	15.80152191	G	G	A	.	.	2	0.002482677
Chr01_9833048	Chr01	9833048	15.80152201	T	T	A	.	.	2	0.002482677
Chr01_9839571	Chr01	9839571	15.80152211	T	T	G	.	.	2	0.002482677
Chr01_9860431	Chr01	9860431	15.80152221	C	T	C	.	.	1	0.002482677
Chr01_9860802	Chr01	9860802	15.80152231	T	T	C	.	.	2	0.002482677
Chr01_9922906	Chr01	9922906	15.80152241	C	C	A	.	.	2	0.002482677
Chr01_9948760	Chr01	9948760	15.80152251	C	A	C	.	.	1	0.002482677
Chr01_9960388	Chr01	9960388	15.80152261	A	A	G	.	.	2	0.002482677
Chr01_9962877	Chr01	9962877	15.80152271	C	T	C	.	.	1	0.002482677
Chr01_9987511	Chr01	9987511	15.80152281	T	T	C	.	.	2	0.002482677
Chr01_10003184	Chr01	10003184	15.80152291	A	A	T	.	.	2	0.002482677
Chr01_10004100	Chr01	10004100	15.80152301	A	C	A	.	.	1	0.002482677
Chr01_10007361	Chr01	10007361	15.80152311	T	C	T	.	.	1	0.002482677
Chr01_10043945	Chr01	10043945	16.50086941	C	T	C	.	.	1	0.008181879
Chr01_10044638	Chr01	10044638	16.50086951	A	A	G	.	.	2	0.008181879
Chr01_10053501	Chr01	10053501	16.50086961	C	T	C	.	.	1	0.008181879
Chr01_10075300	Chr01	10075300	16.50086971	T	T	C	.	.	2	0.008181879
Chr01_10120406	Chr01	10120406	16.50086981	C	T	C	.	.	1	0.008181879
Chr01_10604196	Chr01	10604196	17.20021611	C	C	T	.	.	2	0.003112172
Chr01_10615523	Chr01	10615523	17.20021621	C	C	T	.	.	2	0.003112173
Chr01_10648676	Chr01	10648676	17.20021631	C	C	A	.	.	2	0.003112173
Chr01_10926001	Chr01	10926001	17.20021641	G	A	G	.	.	1	0.003112173
Chr01_10929313	Chr01	10929313	17.20021651	A	A	G	.	.	2	0.003112173
Chr01_10961802	Chr01	10961802	17.20021661	C	T	C	.	.	1	0.003112173
Chr01_10962142	Chr01	10962142	17.20021671	G	A	G	.	.	1	0.003112173
Chr01_10981978	Chr01	10981978	17.20021681	G	A	G	.	.	1	0.003112173
Chr01_10991176	Chr01	10991176	17.20021691	A	G	A	.	.	1	0.003112173
Chr01_11013968	Chr01	11013968	17.20021701	A	G	A	.	.	1	0.003112173
Chr01_11014265	Chr01	11014265	17.20021711	C	T	C	.	.	1	0.003112173
Chr01_11053305	Chr01	11053305	17.20021721	A	A	G	.	.	2	0.003112173
Chr01_11054446	Chr01	11054446	17.20021731	T	T	C	.	.	2	0.003112173
Chr01_11167051	Chr01	11167051	17.20021741	G	A	G	.	G	1	0.003112173
Chr01_11169121	Chr01	11169121	17.20021751	G	G	T	.	.	2	0.003112173
Chr01_11178599	Chr01	11178599	17.20021761	T	T	C	.	.	2	0.003112173
Chr01_11184497	Chr01	11184497	17.20021771	C	C	T	.	.	2	0.003112173
Chr01_11224517	Chr01	11224517	18.59948663	C	C	T	.	.	2	0.011867462
Chr01_11226907	Chr01	11226907	18.59948673	T	T	C	.	.	2	0.011867464
Chr01_11228944	Chr01	11228944	18.59948683	G	C	G	.	.	1	0.011867464
Chr01_11311050	Chr01	11311050	19.29854174	T	G	T	.	.	1	0.025120455
Chr01_11330525	Chr01	11330525	19.29854184	G	A	G	.	.	1	0.025120455
Chr01_11473576	Chr01	11473576	19.29854194	G	A	G	.	.	1	0.025120455
Chr01_11552962	Chr01	11552962	19.29854204	A	C	A	.	.	1	0.025120455
Chr01_11565260	Chr01	11565260	19.29854214	A	-	A	.	.	1	0.025120455
Chr01_11578988	Chr01	11578988	19.29854224	T	A	T	.	.	1	0.025120455
Chr01_11618142	Chr01	11618142	19.99788914	C	C	T	.	.	2	0.025120434
Chr01_11618145	Chr01	11618145	19.99788924	C	T	C	.	.	1	0.025120434
Chr01_11628525	Chr01	11628525	19.99788934	C	C	T	.	.	2	0.025120434
Chr01_11628548	Chr01	11628548	19.99788944	A	C	A	.	.	1	0.025120434
Chr01_11687980	Chr01	11687980	19.99788954	G	G	A	.	.	2	0.025120434
Chr01_11689598	Chr01	11689598	19.99788964	T	C	T	.	.	1	0.025120434
Chr01_11715747	Chr01	11715747	19.99788974	C	T	C	.	.	1	0.025120434
Chr01_11744138	Chr01	11744138	19.99788984	G	G	A	.	.	2	0.025120434
Chr01_11748559	Chr01	11748559	19.99788994	C	C	T	.	.	2	0.025120434
Chr01_11775097	Chr01	11775097	19.99789004	C	T	C	.	.	1	0.025120434
Chr01_11780564	Chr01	11780564	19.99789014	C	C	T	.	.	2	0.025120434
Chr01_11806067	Chr01	11806067	19.99789024	G	A	G	.	.	1	0.025120434
Chr01_11846466	Chr01	11846466	19.99789034	G	T	G	.	.	1	0.025120434
Chr01_11847998	Chr01	11847998	19.99789044	T	C	T	.	.	1	0.025120434
Chr01_11876072	Chr01	11876072	19.99789054	C	G	C	.	.	1	0.025120434
Chr01_11889017	Chr01	11889017	19.99789064	A	G	A	.	.	1	0.025120434
Chr01_11889073	Chr01	11889073	19.99789074	G	T	G	.	.	1	0.025120434
Chr01_11910151	Chr01	11910151	19.99789084	T	A	T	.	.	1	0.025120434
Chr01_11933491	Chr01	11933491	19.99789094	C	T	C	.	.	1	0.025120434
Chr01_11943434	Chr01	11943434	19.99789104	A	C	A	.	.	1	0.025120434
Chr01_11956988	Chr01	11956988	19.99789114	A	G	A	.	.	1	0.025120434
Chr01_11959067	Chr01	11959067	19.99789124	G	-	G	.	.	1	0.025120434
Chr01_12101420	Chr01	12101420	19.99789134	A	A	T	.	.	2	0.025120435
Chr01_12180514	Chr01	12180514	21.39693407	T	A	T	.	.	1	0.073097257
Chr01_12201588	Chr01	12201588	21.39693417	C	C	T	.	.	2	0.073097257
Chr01_12205755	Chr01	12205755	21.39693427	G	G	T	.	.	2	0.073097257
Chr01_12291216	Chr01	12291216	22.09635017	G	A	G	.	.	1	0.08312552
Chr01_12398335	Chr01	12398335	22.09635027	A	G	A	.	.	1	0.08312552
Chr01_12650879	Chr01	12650879	22.09635037	C	C	T	.	.	2	0.08312552
Chr01_12679937	Chr01	12679937	22.09635047	C	C	T	.	.	2	0.08312552
Chr01_12869285	Chr01	12869285	22.09635057	G	G	A	.	.	2	0.08312552
Chr01_12871248	Chr01	12871248	22.09635067	G	G	A	G	A/G	2	0.08312552
Chr01_12898489	Chr01	12898489	22.09635077	G	G	A	.	.	2	0.08312552
Chr01_12912270	Chr01	12912270	22.09635087	A	A	G	.	.	2	0.08312552
Chr01_12924739	Chr01	12924739	22.09635097	A	A	G	.	.	2	0.08312552
Chr01_12928790	Chr01	12928790	22.09635107	A	A	G	.	.	2	0.08312552
Chr01_12928847	Chr01	12928847	22.09635117	G	A	G	.	.	1	0.08312552
Chr01_12988479	Chr01	12988479	22.09635127	A	C	A	.	.	1	0.08312552
Chr01_12997191	Chr01	12997191	22.09635137	C	G	C	.	.	1	0.08312552
Chr01_13011730	Chr01	13011730	22.09635147	G	G	A	.	.	2	0.08312552
Chr01_13042935	Chr01	13042935	22.09635157	A	A	C	.	.	2	0.08312552
Chr01_13061464	Chr01	13061464	22.09635167	G	G	A	.	.	2	0.08312552
Chr01_13194516	Chr01	13194516	22.79569797	G	G	A	.	.	2	0.116985365
Chr01_13236847	Chr01	13236847	22.79569807	T	C	T	.	.	1	0.116985365
Chr01_13259961	Chr01	13259961	22.79569817	G	A	G	.	.	1	0.116985365
Chr01_13260059	Chr01	13260059	22.79569827	T	G	T	.	.	1	0.116985365
Chr01_13316076	Chr01	13316076	22.79569837	C	C	T	.	.	2	0.116985365
Chr01_13316881	Chr01	13316881	22.79569847	T	C	T	.	.	1	0.116985365
Chr01_13345517	Chr01	13345517	22.79569857	A	A	G	.	.	2	0.116985365
Chr01_13383154	Chr01	13383154	22.79569867	T	C	T	.	.	1	0.116985365
Chr01_13401635	Chr01	13401635	22.79569877	A	G	A	.	.	1	0.116985365
Chr01_13419905	Chr01	13419905	22.79569887	G	T	G	.	.	1	0.116985365
Chr01_13426229	Chr01	13426229	22.79569897	C	C	T	.	.	2	0.116985365
Chr01_13428650	Chr01	13428650	22.79569907	C	A	C	.	.	1	0.116985365
Chr01_13428894	Chr01	13428894	22.79569917	G	A	G	.	.	1	0.116985365
Chr01_13455883	Chr01	13455883	22.79569927	G	A	G	.	.	1	0.116985365
Chr01_13476651	Chr01	13476651	22.79569937	A	A	G	.	.	2	0.116985365
Chr01_13481595	Chr01	13481595	22.79569947	A	A	G	.	.	2	0.116985367
Chr01_13487874	Chr01	13487874	22.79569957	C	C	T	.	.	2	0.11698537
Chr01_13504853	Chr01	13504853	23.49504566	T	T	G	.	.	2	0.129475357
Chr01_13534154	Chr01	13534154	23.49504576	A	A	C	.	.	2	0.129475357
Chr01_13572785	Chr01	13572785	23.49504586	A	A	G	.	.	2	0.129475357
Chr01_13590838	Chr01	13590838	23.49504596	A	A	G	.	.	2	0.129475357
Chr01_13598107	Chr01	13598107	23.49504606	C	C	T	.	.	2	0.129475357
Chr01_13608756	Chr01	13608756	23.49504616	T	T	G	.	.	2	0.129475357
Chr01_13610758	Chr01	13610758	23.49504626	G	G	A	.	.	2	0.129475357
Chr01_13632864	Chr01	13632864	23.49504636	G	A	G	.	.	1	0.129475357
Chr01_13634576	Chr01	13634576	23.49504646	C	T	C	.	.	1	0.129475357
Chr01_13752140	Chr01	13752140	23.49504656	G	G	T	.	.	2	0.129475357
Chr01_13862835	Chr01	13862835	23.49504666	C	C	T	.	.	2	0.129475357
Chr01_13891905	Chr01	13891905	23.49504676	A	G	A	.	.	1	0.129475357
Chr01_13910051	Chr01	13910051	23.49504686	G	G	A	.	.	2	0.129475357
Chr01_13910983	Chr01	13910983	23.49504696	G	G	A	.	.	2	0.129475357
Chr01_13935333	Chr01	13935333	23.49504706	C	G	C	.	.	1	0.129475357
Chr01_13979059	Chr01	13979059	23.49504716	C	C	T	.	.	2	0.129475357
Chr01_13981595	Chr01	13981595	23.49504726	C	C	A	.	.	2	0.129475357
Chr01_14173202	Chr01	14173202	23.49504736	A	A	G	.	.	2	0.129475357
Chr01_14192369	Chr01	14192369	23.49504746	C	C	A	.	.	2	0.129475357
Chr01_14193957	Chr01	14193957	23.49504756	G	A	G	.	.	1	0.129475357
Chr01_14208519	Chr01	14208519	23.49504766	G	A	G	.	.	1	0.129475357
Chr01_14239757	Chr01	14239757	23.49504776	T	G	T	.	.	1	0.129475357
Chr01_14242521	Chr01	14242521	23.49504786	G	G	A	.	.	2	0.129475357
Chr01_14257870	Chr01	14257870	23.49504796	T	C	T	.	.	1	0.129475357
Chr01_14268345	Chr01	14268345	23.49504806	G	A	G	.	.	1	0.129475357
Chr01_14283924	Chr01	14283924	23.49504816	A	G	A	.	.	1	0.129475357
Chr01_14294325	Chr01	14294325	23.49504826	A	G	A	.	.	1	0.129475357
Chr01_14320949	Chr01	14320949	23.49504836	C	T	C	.	.	1	0.129475357
Chr01_14337625	Chr01	14337625	24.19439466	T	G	T	.	.	1	0.125343382
Chr01_14338715	Chr01	14338715	24.19439476	G	G	A	.	.	2	0.125343382
Chr01_14353758	Chr01	14353758	24.19439486	G	G	A	.	.	2	0.125343382
Chr01_14392917	Chr01	14392917	24.19439496	T	A	T	.	.	1	0.125343382
Chr01_14393158	Chr01	14393158	24.19439506	G	A	G	.	.	1	0.125343382
Chr01_14403822	Chr01	14403822	24.19439516	T	C	T	.	.	1	0.125343382
Chr01_14433222	Chr01	14433222	24.19439526	A	G	A	.	.	1	0.125343382
Chr01_14448258	Chr01	14448258	24.19439536	C	T	C	.	.	1	0.125343382
Chr01_14463752	Chr01	14463752	24.19439546	G	A	G	.	.	1	0.125343382
Chr01_14479782	Chr01	14479782	24.19439556	C	C	T	.	.	2	0.125343382
Chr01_14702095	Chr01	14702095	24.19439566	C	T	C	.	.	1	0.125343382
Chr01_14724298	Chr01	14724298	24.19439576	A	C	A	.	.	1	0.125343382
Chr01_14730371	Chr01	14730371	24.19439695	A	T	A	.	.	1	0.125343426
Chr01_14754028	Chr01	14754028	24.89374207	T	C	T	.	.	1	0.147828119
Chr01_14755066	Chr01	14755066	24.89374217	T	G	T	.	.	1	0.14782812
Chr01_14943517	Chr01	14943517	24.89374227	G	A	G	.	.	1	0.14782812
Chr01_14953953	Chr01	14953953	24.89374237	G	G	A	.	.	2	0.14782812
Chr01_14958238	Chr01	14958238	24.89374247	C	C	T	.	.	2	0.14782812
Chr01_14993562	Chr01	14993562	24.89374257	G	G	A	.	.	2	0.14782812
Chr01_15035625	Chr01	15035625	24.89374267	C	A	C	.	.	1	0.14782812
Chr01_15041907	Chr01	15041907	24.89374277	C	C	T	.	.	2	0.14782812
Chr01_15063552	Chr01	15063552	24.89374287	C	C	T	.	.	2	0.14782812
Chr01_15370026	Chr01	15370026	24.89374297	T	T	C	.	.	2	0.14782812
Chr01_15379600	Chr01	15379600	24.89374307	G	G	A	.	.	2	0.14782812
Chr01_15392032	Chr01	15392032	24.89374317	G	G	T	.	.	2	0.14782812
Chr01_15439985	Chr01	15439985	24.89374327	C	T	C	.	.	1	0.14782812
Chr01_15445271	Chr01	15445271	24.89374337	A	A	G	.	.	2	0.14782812
Chr01_15458623	Chr01	15458623	24.89374347	C	T	C	.	.	1	0.14782812
Chr01_15461485	Chr01	15461485	24.89374357	A	G	A	.	.	1	0.14782812
Chr01_15483301	Chr01	15483301	24.89374367	G	A	G	.	.	1	0.14782812
Chr01_15504135	Chr01	15504135	24.89374377	C	T	C	.	.	1	0.14782812
Chr01_15504169	Chr01	15504169	24.89374387	C	C	G	.	.	2	0.14782812
Chr01_15574103	Chr01	15574103	24.89374397	G	G	A	.	.	2	0.14782812
Chr01_15584099	Chr01	15584099	24.89374407	G	A	G	.	.	1	0.14782812
Chr01_15613426	Chr01	15613426	24.89374417	G	A	G	.	.	1	0.14782812
Chr01_15718657	Chr01	15718657	24.89374427	T	C	T	.	.	1	0.14782812
Chr01_15729085	Chr01	15729085	24.89374437	A	A	G	.	.	2	0.14782812
Chr01_15791337	Chr01	15791337	24.89374447	G	G	A	.	.	2	0.14782812
Chr01_15791799	Chr01	15791799	24.89374457	G	G	C	.	.	2	0.14782812
Chr01_15809339	Chr01	15809339	24.89374467	C	C	T	.	.	2	0.14782812
Chr01_15809973	Chr01	15809973	24.89374477	G	A	G	.	.	1	0.14782812
Chr01_15830574	Chr01	15830574	24.89374487	C	T	C	.	.	1	0.14782812
Chr01_15861882	Chr01	15861882	24.89374497	C	C	G	.	.	2	0.14782812
Chr01_15864270	Chr01	15864270	24.89374507	G	A	G	.	.	1	0.14782812
Chr01_15883820	Chr01	15883820	24.89374517	C	C	T	.	.	2	0.14782812
Chr01_16656756	Chr01	16656756	26.25886074	A	C	A	.	.	1	0.116989858
Chr01_16702359	Chr01	16702359	26.25886084	G	A	G	.	.	1	0.116989858
Chr01_16715574	Chr01	16715574	26.25886094	C	T	C	.	.	1	0.116989858
Chr01_16748187	Chr01	16748187	26.92437921	A	G	A	.	.	1	0.097177174
Chr01_16756556	Chr01	16756556	26.92437931	G	C	G	.	.	1	0.097177174
Chr01_16758494	Chr01	16758494	26.92437941	G	G	A	.	.	2	0.097177174
Chr01_16779263	Chr01	16779263	26.92437951	G	G	A	.	.	2	0.097177174
Chr01_16806974	Chr01	16806974	26.92437961	C	T	C	.	.	1	0.097177174
Chr01_17305724	Chr01	17305724	26.92437971	G	G	A	.	.	2	0.097177174
Chr01_17360116	Chr01	17360116	26.92437981	C	C	T	.	.	2	0.097177174
Chr01_17361380	Chr01	17361380	26.92437991	G	A	G	.	.	1	0.097177174
Chr01_17399353	Chr01	17399353	26.92438001	T	T	C	.	.	2	0.097177174
Chr01_17411309	Chr01	17411309	26.92438011	G	G	A	.	.	2	0.097177174
Chr01_17432075	Chr01	17432075	27.62372641	A	A	G	.	.	2	0.060331086
Chr01_17466189	Chr01	17466189	27.62372651	A	A	G	.	.	2	0.060331086
Chr01_17483609	Chr01	17483609	27.62372661	G	G	A	.	.	2	0.060331086
Chr01_17486014	Chr01	17486014	27.62372671	A	A	G	.	.	2	0.060331086
Chr01_17526971	Chr01	17526971	27.62372681	C	C	T	.	.	2	0.060331086
Chr01_17578793	Chr01	17578793	27.62372691	A	G	A	.	.	1	0.060331086
Chr01_17579422	Chr01	17579422	27.62372701	T	A	T	.	.	1	0.060331086
Chr01_17580133	Chr01	17580133	27.62372711	C	T	C	.	.	1	0.060331086
Chr01_17606095	Chr01	17606095	27.62372721	C	T	C	.	.	1	0.060331086
Chr01_17607737	Chr01	17607737	27.62372731	G	A	G	.	.	1	0.060331086
Chr01_17629785	Chr01	17629785	27.62372741	G	G	A	.	.	2	0.060331086
Chr01_17635176	Chr01	17635176	27.62372751	C	C	T	.	.	2	0.060331086
Chr01_17677265	Chr01	17677265	27.62372761	G	G	A	.	.	2	0.060331086
Chr01_17685585	Chr01	17685585	27.62372771	G	G	A	.	.	2	0.060331086
Chr01_17766725	Chr01	17766725	27.62372781	T	T	C	.	.	2	0.060331086
Chr01_17771223	Chr01	17771223	27.62372791	C	C	T	.	.	2	0.060331087
Chr01_17801913	Chr01	17801913	28.3230742	G	G	A	.	.	2	0.090171173
Chr01_17805462	Chr01	17805462	28.3230743	T	T	G	.	.	2	0.090171173
Chr01_17866160	Chr01	17866160	28.3230744	A	A	C	.	.	2	0.090171173
Chr01_17883561	Chr01	17883561	28.3230745	T	T	C	.	.	2	0.090171173
Chr01_17926122	Chr01	17926122	28.3230746	C	C	T	.	.	2	0.090171173
Chr01_17930642	Chr01	17930642	28.3230747	C	T	C	.	.	1	0.090171173
Chr01_17939160	Chr01	17939160	28.3230748	G	T	G	.	.	1	0.090171173
Chr01_17973897	Chr01	17973897	28.3230749	A	G	A	.	.	1	0.090171173
Chr01_17977400	Chr01	17977400	28.323075	C	T	C	.	.	1	0.090171173
Chr01_17979882	Chr01	17979882	28.3230751	C	T	C	.	.	1	0.090171173
Chr01_18008895	Chr01	18008895	28.3230752	A	T	A	.	.	1	0.090171173
Chr01_18016246	Chr01	18016246	28.3230753	A	G	A	.	.	1	0.090171173
Chr01_18035586	Chr01	18035586	28.3230754	T	C	T	.	.	1	0.090171173
Chr01_18042182	Chr01	18042182	28.3230755	C	C	T	.	.	2	0.090171173
Chr01_18084394	Chr01	18084394	28.3230756	T	T	A	.	.	2	0.090171173
Chr01_18091709	Chr01	18091709	28.3230757	C	T	C	.	.	1	0.090171173
Chr01_18104647	Chr01	18104647	28.3230758	C	C	T	.	.	2	0.090171173
Chr01_18122014	Chr01	18122014	28.3230759	C	C	T	.	.	2	0.090171173
Chr01_18140994	Chr01	18140994	28.323076	G	G	T	.	.	2	0.090171173
Chr01_18195484	Chr01	18195484	28.3230761	T	T	G	.	.	2	0.090171173
Chr01_18205247	Chr01	18205247	28.3230762	C	C	T	.	.	2	0.090171173
Chr01_18213798	Chr01	18213798	28.3230763	A	A	C	.	.	2	0.090171173
Chr01_18783447	Chr01	18783447	29.0224226	G	G	A	.	.	2	0.08459847
Chr01_18832505	Chr01	18832505	29.0224227	T	C	T	.	.	1	0.08459847
Chr01_18849980	Chr01	18849980	29.0224228	C	T	C	.	.	1	0.08459847
Chr01_18857216	Chr01	18857216	29.0224229	C	T	C	.	.	1	0.08459847
Chr01_18861776	Chr01	18861776	29.022423	C	C	T	.	.	2	0.08459847
Chr01_18880345	Chr01	18880345	29.0224231	T	C	T	.	.	1	0.08459847
Chr01_18918436	Chr01	18918436	29.0224232	A	C	A	.	.	1	0.08459847
Chr01_18970693	Chr01	18970693	29.0224233	G	T	G	.	.	1	0.08459847
Chr01_18980033	Chr01	18980033	29.0224234	C	C	T	.	.	2	0.08459847
Chr01_19080809	Chr01	19080809	29.0224235	A	A	C	.	.	2	0.08459847
Chr01_19080835	Chr01	19080835	29.0224236	G	G	A	.	.	2	0.08459847
Chr01_19230850	Chr01	19230850	29.0224237	T	T	G	.	.	2	0.08459847
Chr01_19268611	Chr01	19268611	29.0224238	G	A	G	.	.	1	0.08459847
Chr01_19280880	Chr01	19280880	29.0224239	G	T	G	.	.	1	0.08459847
Chr01_19305064	Chr01	19305064	29.022424	G	G	A	.	.	2	0.08459847
Chr01_19317392	Chr01	19317392	29.0224241	G	G	A	.	.	2	0.08459847
Chr01_19330264	Chr01	19330264	29.0224242	G	G	T	.	.	2	0.08459847
Chr01_19330662	Chr01	19330662	29.0224243	A	A	C	.	.	2	0.08459847
Chr01_19453908	Chr01	19453908	29.0224244	C	A	C	.	C	1	0.08459847
Chr01_19460499	Chr01	19460499	29.0224245	C	G	C	.	.	1	0.08459847
Chr01_19641541	Chr01	19641541	29.0224246	C	T	C	.	.	1	0.08459847
Chr01_19787189	Chr01	19787189	29.0224247	C	T	C	.	.	1	0.08459847
Chr01_19796398	Chr01	19796398	29.0224248	A	G	A	.	.	1	0.08459847
Chr01_19817919	Chr01	19817919	29.0224249	C	A	C	.	.	1	0.08459847
Chr01_19818265	Chr01	19818265	29.022425	G	G	A	.	.	2	0.08459847
Chr01_19830262	Chr01	19830262	29.0224251	A	A	G	.	.	2	0.08459847
Chr01_19846470	Chr01	19846470	29.0224252	C	T	C	.	.	1	0.08459847
Chr01_19935168	Chr01	19935168	29.0224253	A	C	A	.	.	1	0.08459847
Chr01_19935288	Chr01	19935288	29.0224254	G	A	G	.	.	1	0.08459847
Chr01_19956982	Chr01	19956982	29.0224255	G	G	A	.	.	2	0.08459847
Chr01_19957212	Chr01	19957212	29.0224256	A	A	G	.	.	2	0.08459847
Chr01_19982562	Chr01	19982562	29.0224257	T	T	G	.	.	2	0.08459847
Chr01_19984600	Chr01	19984600	29.0224258	T	T	C	.	.	2	0.08459847
Chr01_20004726	Chr01	20004726	29.0224259	A	C	A	.	A	1	0.08459847
Chr01_20011057	Chr01	20011057	29.022426	T	T	G	.	.	2	0.08459847
Chr01_20066848	Chr01	20066848	29.0224261	G	G	A	.	.	2	0.08459847
Chr01_20068852	Chr01	20068852	29.0224262	G	G	A	.	.	2	0.08459847
Chr01_20251533	Chr01	20251533	29.0224263	A	A	C	.	.	2	0.08459847
Chr01_20342729	Chr01	20342729	29.0224264	G	G	A	.	.	2	0.08459847
Chr01_20343090	Chr01	20343090	29.0224265	C	C	T	.	.	2	0.08459847
Chr01_20368169	Chr01	20368169	29.0224266	T	T	C	.	.	2	0.08459847
Chr01_20371509	Chr01	20371509	29.0224267	A	A	T	.	.	2	0.08459847
Chr01_20385964	Chr01	20385964	29.0224268	G	A	G	.	.	1	0.08459847
Chr01_20386485	Chr01	20386485	29.0224269	G	G	A	.	.	2	0.08459847
Chr01_20415263	Chr01	20415263	29.022427	A	C	A	.	.	1	0.08459847
Chr01_20415392	Chr01	20415392	29.0224271	G	G	A	.	.	2	0.08459847
Chr01_20453773	Chr01	20453773	29.0224272	C	C	-	.	.	2	0.08459847
Chr01_20455166	Chr01	20455166	29.0224273	A	A	C	.	.	2	0.08459847
Chr01_20455950	Chr01	20455950	29.0224274	A	A	G	.	.	2	0.08459847
Chr01_20479751	Chr01	20479751	29.0224275	C	C	T	.	.	2	0.08459847
Chr01_20487103	Chr01	20487103	29.0224276	G	G	T	.	.	2	0.08459847
Chr01_20532328	Chr01	20532328	29.0224277	C	C	T	.	.	2	0.08459847
Chr01_20546564	Chr01	20546564	29.0224278	T	T	C	.	.	2	0.08459847
Chr01_20554714	Chr01	20554714	29.0224279	C	T	C	.	.	1	0.08459847
Chr01_20652305	Chr01	20652305	29.022428	C	C	T	.	.	2	0.08459847
Chr01_20768949	Chr01	20768949	29.0224281	G	G	A	.	.	2	0.08459847
Chr01_20840600	Chr01	20840600	29.0224282	G	G	A	.	.	2	0.08459847
Chr01_20881232	Chr01	20881232	29.0224283	A	G	A	.	.	1	0.08459847
Chr01_20891185	Chr01	20891185	29.0224284	T	T	C	.	.	2	0.08459847
Chr01_20946579	Chr01	20946579	29.0224285	C	C	T	.	.	2	0.08459847
Chr01_20967378	Chr01	20967378	29.0224286	T	C	T	.	.	1	0.08459847
Chr01_21187409	Chr01	21187409	29.0224287	A	A	T	.	.	2	0.08459847
Chr01_21191861	Chr01	21191861	29.0224288	T	C	T	.	.	1	0.08459847
Chr01_21477121	Chr01	21477121	29.0224289	G	G	C	.	.	2	0.08459847
Chr01_21484087	Chr01	21484087	29.022429	G	A	G	.	.	1	0.08459847
Chr01_21502059	Chr01	21502059	29.0224291	C	T	C	.	.	1	0.08459847
Chr01_21505545	Chr01	21505545	29.0224292	A	G	A	.	.	1	0.08459847
Chr01_21505633	Chr01	21505633	29.0224293	C	A	C	.	.	1	0.08459847
Chr01_21537088	Chr01	21537088	29.0224294	C	C	A	.	.	2	0.08459847
Chr01_21556677	Chr01	21556677	29.0224295	G	G	A	.	.	2	0.08459847
Chr01_21559380	Chr01	21559380	29.0224296	C	C	A	.	.	2	0.08459847
Chr01_21579743	Chr01	21579743	29.0224297	T	T	C	.	.	2	0.08459847
Chr01_21591037	Chr01	21591037	29.0224298	T	T	C	.	.	2	0.08459847
Chr01_21773509	Chr01	21773509	29.0224299	C	A	C	.	.	1	0.08459847
Chr01_21804667	Chr01	21804667	29.02243	C	C	T	.	.	2	0.08459847
Chr01_21837658	Chr01	21837658	29.7217762	A	A	G	.	.	2	0.08552415
Chr01_21841871	Chr01	21841871	29.7217763	G	G	T	.	.	2	0.08552415
Chr01_21861935	Chr01	21861935	29.7217764	T	A	T	.	.	1	0.08552415
Chr01_21862399	Chr01	21862399	29.7217765	C	T	C	.	.	1	0.08552415
Chr01_21917599	Chr01	21917599	29.7217766	C	A	C	.	.	1	0.08552415
Chr01_21950143	Chr01	21950143	29.7217767	T	C	T	.	.	1	0.08552415
Chr01_21970483	Chr01	21970483	29.7217768	C	C	T	.	.	2	0.08552415
Chr01_21970602	Chr01	21970602	29.7217769	G	T	G	.	.	1	0.08552415
Chr01_21983011	Chr01	21983011	29.721777	T	G	T	.	.	1	0.08552415
Chr01_22062363	Chr01	22062363	29.7217771	A	C	A	.	.	1	0.08552415
Chr01_22099848	Chr01	22099848	29.7217772	G	G	A	.	.	2	0.08552415
Chr01_23296195	Chr01	23296195	29.7217773	G	G	A	.	.	2	0.08552415
Chr01_23327871	Chr01	23327871	29.7217774	A	G	A	.	.	1	0.08552415
Chr01_23328599	Chr01	23328599	29.7217775	C	T	C	.	.	1	0.08552415
Chr01_23329863	Chr01	23329863	29.7217776	A	A	T	.	.	2	0.08552415
Chr01_23329922	Chr01	23329922	29.7217777	A	T	A	.	.	1	0.08552415
Chr01_23401646	Chr01	23401646	29.7217778	T	C	T	.	.	1	0.08552415
Chr01_23413340	Chr01	23413340	29.7217779	G	G	A	.	.	2	0.08552415
Chr01_23416816	Chr01	23416816	29.721778	G	A	G	.	.	1	0.08552415
Chr01_23432582	Chr01	23432582	29.7217781	T	C	T	.	.	1	0.08552415
Chr01_23432599	Chr01	23432599	29.7217782	C	T	C	.	.	1	0.08552415
Chr01_23468683	Chr01	23468683	29.7217783	A	G	A	.	.	1	0.08552415
Chr01_23485581	Chr01	23485581	29.7217784	C	C	T	.	.	2	0.08552415
Chr01_23485768	Chr01	23485768	29.7217785	G	G	C	.	.	2	0.08552415
Chr01_23589224	Chr01	23589224	29.7217786	G	C	G	.	.	1	0.08552415
Chr01_23590011	Chr01	23590011	29.7217787	G	G	A	G	A/G	2	0.08552415
Chr01_23605899	Chr01	23605899	29.7217788	A	G	A	.	.	1	0.08552415
Chr01_23638851	Chr01	23638851	29.7217789	A	G	A	.	.	1	0.08552415
Chr01_23680152	Chr01	23680152	29.721779	T	A	T	.	.	1	0.08552415
Chr01_23684985	Chr01	23684985	29.7217791	T	T	C	.	.	2	0.08552415
Chr01_23706282	Chr01	23706282	29.7217792	A	A	G	.	.	2	0.08552415
Chr01_23719459	Chr01	23719459	29.7217793	T	G	T	.	.	1	0.08552415
Chr01_23731564	Chr01	23731564	29.7217794	A	G	A	.	.	1	0.08552415
Chr01_23792780	Chr01	23792780	29.7217795	T	G	T	.	.	1	0.08552415
Chr01_23801018	Chr01	23801018	29.7217796	C	C	T	.	.	2	0.08552415
Chr01_23809629	Chr01	23809629	29.7217797	T	A	T	.	.	1	0.08552415
Chr01_23861348	Chr01	23861348	29.7217798	T	C	T	.	.	1	0.08552415
Chr01_23861789	Chr01	23861789	29.7217799	C	C	T	.	.	2	0.08552415
Chr01_23890057	Chr01	23890057	29.72178	C	C	T	.	.	2	0.08552415
Chr01_23890144	Chr01	23890144	29.7217801	G	A	G	.	.	1	0.08552415
Chr01_23905138	Chr01	23905138	29.7217802	T	G	T	.	.	1	0.08552415
Chr01_23976188	Chr01	23976188	29.7217803	G	A	G	.	.	1	0.08552415
Chr01_23979963	Chr01	23979963	29.7217804	T	G	T	.	.	1	0.08552415
Chr01_23983293	Chr01	23983293	29.7217805	A	G	A	.	.	1	0.08552415
Chr01_24005507	Chr01	24005507	29.7217806	G	A	G	.	.	1	0.08552415
Chr01_24031982	Chr01	24031982	29.7217807	A	G	A	.	.	1	0.08552415
Chr01_24104400	Chr01	24104400	29.7217808	G	G	A	.	.	2	0.08552415
Chr01_24105209	Chr01	24105209	29.7217809	C	T	C	.	.	1	0.08552415
Chr01_24108564	Chr01	24108564	29.721781	G	A	G	A	.	1	0.08552415
Chr01_24392203	Chr01	24392203	29.7217811	T	C	T	.	.	1	0.08552415
Chr01_24612547	Chr01	24612547	29.7217812	C	C	G	.	.	2	0.08552415
Chr01_24618294	Chr01	24618294	29.7217813	C	C	T	.	.	2	0.08552415
Chr01_24636947	Chr01	24636947	29.7217814	T	T	C	.	.	2	0.08552415
Chr01_24644433	Chr01	24644433	29.7217815	G	G	A	.	.	2	0.08552415
Chr01_24656906	Chr01	24656906	29.7217816	G	G	A	.	.	2	0.08552415
Chr01_24705189	Chr01	24705189	29.7217817	G	G	C	.	.	2	0.08552415
Chr01_24710848	Chr01	24710848	29.7217818	C	C	A	.	.	2	0.08552415
Chr01_24729923	Chr01	24729923	29.7217819	C	C	T	.	.	2	0.08552415
Chr01_24729985	Chr01	24729985	29.721782	G	G	C	.	.	2	0.08552415
Chr01_24755441	Chr01	24755441	29.7217821	A	G	A	.	.	1	0.08552415
Chr01_24765112	Chr01	24765112	29.7217822	C	C	T	.	.	2	0.08552415
Chr01_24904499	Chr01	24904499	29.7217823	T	T	C	.	.	2	0.08552415
Chr01_24916171	Chr01	24916171	29.7217824	G	G	T	.	.	2	0.08552415
Chr01_24932544	Chr01	24932544	29.7217825	G	G	A	.	.	2	0.08552415
Chr01_25112283	Chr01	25112283	29.7217826	C	A	C	.	.	1	0.08552415
Chr01_25131550	Chr01	25131550	29.7217827	A	A	G	.	.	2	0.08552415
Chr01_25133491	Chr01	25133491	29.7217828	T	T	C	.	.	2	0.08552415
Chr01_26329037	Chr01	26329037	29.7217829	C	T	C	.	.	1	0.08552415
Chr01_26361255	Chr01	26361255	29.721783	A	G	A	.	.	1	0.08552415
Chr01_26542358	Chr01	26542358	29.7217831	T	C	T	.	.	1	0.08552415
Chr01_26570101	Chr01	26570101	29.7217832	G	G	A	.	.	2	0.08552415
Chr01_26769323	Chr01	26769323	29.7217833	G	G	A	.	.	2	0.08552415
Chr01_27077094	Chr01	27077094	29.7217834	G	T	G	.	.	1	0.08552415
Chr01_27082707	Chr01	27082707	29.7217835	T	A	T	.	.	1	0.08552415
Chr01_27315610	Chr01	27315610	29.7217836	C	G	C	.	.	1	0.08552415
Chr01_27952127	Chr01	27952127	29.7217837	G	G	T	.	.	2	0.08552415
Chr01_27957762	Chr01	27957762	29.7217838	T	C	T	.	.	1	0.08552415
Chr01_27958419	Chr01	27958419	29.7217839	T	-	T	.	.	1	0.08552415
Chr01_27980385	Chr01	27980385	29.721784	C	T	C	.	.	1	0.08552415
Chr01_28008740	Chr01	28008740	29.7217841	C	T	C	.	.	1	0.08552415
Chr01_28013126	Chr01	28013126	29.7217842	A	A	C	.	.	2	0.08552415
Chr01_28161501	Chr01	28161501	29.7217843	A	A	G	.	.	2	0.08552415
Chr01_28821732	Chr01	28821732	29.7217844	C	C	T	.	.	2	0.08552415
Chr01_28834458	Chr01	28834458	29.7217845	T	C	T	.	.	1	0.08552415
Chr01_29159113	Chr01	29159113	29.7217846	T	C	T	.	.	1	0.08552415
Chr01_29168513	Chr01	29168513	29.7217847	C	C	T	.	.	2	0.08552415
Chr01_29743016	Chr01	29743016	30.4211329	C	T	C	.	.	1	0.088243215
Chr01_29753742	Chr01	29753742	30.421133	G	G	A	.	.	2	0.088243215
Chr01_29763694	Chr01	29763694	30.4211331	C	T	C	.	.	1	0.088243215
Chr01_29911407	Chr01	29911407	31.81982851	G	G	A	.	.	2	0.126766512
Chr01_29969252	Chr01	29969252	31.81982861	C	C	A	.	.	2	0.126766519
Chr01_29970310	Chr01	29970310	31.81982871	C	T	C	.	.	1	0.12676652
Chr01_30258037	Chr01	30258037	33.23193511	C	C	T	.	.	2	0.125937016
Chr01_30310442	Chr01	30310442	33.92004966	T	T	C	.	.	2	0.170182572
Chr01_30310483	Chr01	30310483	33.92004976	C	C	A	.	.	2	0.170182572
Chr01_30336355	Chr01	30336355	33.92004986	G	G	A	.	.	2	0.170182572
Chr01_30589873	Chr01	30589873	33.92004996	T	C	T	.	.	1	0.170182572
Chr01_31500833	Chr01	31500833	34.61949471	G	A	G	.	.	1	0.138766988
Chr01_31505320	Chr01	31505320	34.61949481	T	T	C	.	.	2	0.138766988
Chr01_31737731	Chr01	31737731	34.61949491	A	T	A	.	.	1	0.138766988
Chr01_31739533	Chr01	31739533	34.61949501	G	G	C	.	.	2	0.138766988
Chr01_31962463	Chr01	31962463	34.61949511	G	G	C	.	.	2	0.138766988
Chr01_32357589	Chr01	32357589	34.61949521	C	C	T	.	.	2	0.138766988
Chr01_32446525	Chr01	32446525	34.61949531	T	T	C	.	.	2	0.138766988
Chr01_32464295	Chr01	32464295	34.61949541	G	G	A	.	.	2	0.138766988
Chr01_32465890	Chr01	32465890	34.61949551	T	T	C	.	.	2	0.138766988
Chr01_32482879	Chr01	32482879	34.61949561	G	A	G	.	.	1	0.138766988
Chr01_32483569	Chr01	32483569	34.61949571	C	A	C	.	.	1	0.138766988
Chr01_33147540	Chr01	33147540	34.61949581	C	T	C	.	.	1	0.138766988
Chr01_33148577	Chr01	33148577	34.61949591	T	C	T	.	.	1	0.138766988
Chr01_33164319	Chr01	33164319	34.61949601	A	A	C	.	.	2	0.138766988
Chr01_33189945	Chr01	33189945	35.31885394	G	T	G	.	.	1	0.199544669
Chr01_33191296	Chr01	33191296	35.31885404	A	A	-	A	A/-	2	0.199544669
Chr01_33246565	Chr01	33246565	36.01840901	G	G	A	.	.	2	0.269767678
Chr01_33249292	Chr01	33249292	36.01840911	A	A	G	.	.	2	0.269767678
Chr01_33256438	Chr01	33256438	36.01840921	T	T	C	.	.	2	0.269767678
Chr01_33256682	Chr01	33256682	36.01840931	T	T	C	.	.	2	0.269767683
Chr01_33297403	Chr01	33297403	36.01842273	A	G	A	.	.	1	0.269768356
Chr01_33329768	Chr01	33329768	36.71775468	C	C	T	.	.	2	0.296577713
Chr01_33332456	Chr01	33332456	36.71775478	G	G	T	.	.	2	0.296577713
Chr01_33478201	Chr01	33478201	36.71775488	G	A	G	.	.	1	0.296577713
Chr01_33482867	Chr01	33482867	36.71775498	T	C	T	.	.	1	0.296577713
Chr01_33489454	Chr01	33489454	37.40536184	T	G	T	.	.	1	0.296306158
Chr01_33708513	Chr01	33708513	38.81716402	G	G	C	.	.	2	0.247911441
Chr01_33882602	Chr01	33882602	38.81716412	G	G	C	.	.	2	0.247911441
Chr01_33900601	Chr01	33900601	38.81716422	G	G	A	.	.	2	0.247911441
Chr01_33919229	Chr01	33919229	38.81716432	G	T	G	.	.	1	0.247911441
Chr01_33924666	Chr01	33924666	38.81716442	A	C	A	.	.	1	0.247911441
Chr01_33932070	Chr01	33932070	38.81716452	G	A	G	.	.	1	0.247911441
Chr01_33933420	Chr01	33933420	38.81716462	C	G	C	.	.	1	0.247911441
Chr01_34079626	Chr01	34079626	38.81716472	A	T	A	.	.	1	0.247911441
Chr01_34091156	Chr01	34091156	38.81716482	G	T	G	.	.	1	0.247911441
Chr01_34103531	Chr01	34103531	38.81716492	A	A	G	.	.	2	0.247911441
Chr01_34106523	Chr01	34106523	38.81716502	C	C	T	.	.	2	0.247911441
Chr01_34113073	Chr01	34113073	38.81716512	A	G	A	.	.	1	0.247911441
Chr01_34133716	Chr01	34133716	38.81716522	G	A	G	.	.	1	0.247911441
Chr01_34302168	Chr01	34302168	39.51635332	A	A	C	.	.	2	0.246845912
Chr01_34328443	Chr01	34328443	39.51635342	A	A	T	.	.	2	0.246845911
Chr01_34331975	Chr01	34331975	39.51635352	C	C	A	.	.	2	0.246845911
Chr01_34371649	Chr01	34371649	40.21593288	G	G	A	.	.	2	0.160649174
Chr01_34371776	Chr01	34371776	40.21593298	G	A	G	.	.	1	0.160649174
Chr01_34569431	Chr01	34569431	40.21593308	C	T	C	.	.	1	0.160649174
Chr01_34569562	Chr01	34569562	40.21593318	G	A	G	.	.	1	0.160649174
Chr01_34584604	Chr01	34584604	40.9152769	A	A	G	.	.	2	0.290004635
Chr01_34620868	Chr01	34620868	40.915277	G	G	A	.	.	2	0.290004636
Chr01_34624531	Chr01	34624531	40.9152771	C	T	C	.	.	1	0.290004636
Chr01_34632350	Chr01	34632350	40.9152772	C	T	C	.	.	1	0.290004636
Chr01_34634137	Chr01	34634137	40.9152773	G	G	A	.	.	2	0.290004636
Chr01_35036433	Chr01	35036433	41.61462359	G	G	A	.	.	2	0.434942544
Chr01_35039572	Chr01	35039572	41.61462369	A	T	A	.	.	1	0.434942544
Chr01_35057894	Chr01	35057894	41.61462379	G	G	T	.	.	2	0.434942544
Chr01_35059195	Chr01	35059195	41.61462389	A	A	C	.	.	2	0.434942544
Chr01_35411205	Chr01	35411205	41.61462399	G	G	A	.	.	2	0.434942544
Chr01_35455049	Chr01	35455049	41.61462409	C	C	T	.	.	2	0.434942544
Chr01_35456210	Chr01	35456210	41.61462419	T	T	C	.	.	2	0.434942544
Chr01_35457631	Chr01	35457631	41.61462429	C	C	T	.	.	2	0.434942544
Chr01_35552427	Chr01	35552427	41.61462439	C	C	T	.	.	2	0.434942544
Chr01_35553654	Chr01	35553654	41.61462449	C	C	T	.	.	2	0.434942544
Chr01_35564493	Chr01	35564493	41.61462459	G	G	A	.	.	2	0.434942544
Chr01_35616622	Chr01	35616622	41.61462469	A	A	G	.	.	2	0.434942544
Chr01_35661226	Chr01	35661226	41.61462479	C	C	A	.	.	2	0.434942544
Chr01_35663953	Chr01	35663953	41.61462489	A	A	G	.	.	2	0.434942544
Chr01_35710021	Chr01	35710021	41.61462499	C	C	A	.	.	2	0.434942544
Chr01_36116684	Chr01	36116684	41.61462509	T	T	C	.	.	2	0.434942544
Chr01_36117416	Chr01	36117416	41.61462519	T	T	A	.	.	2	0.434942544
Chr01_36131831	Chr01	36131831	41.61462529	G	-	G	.	.	1	0.434942544
Chr01_36131967	Chr01	36131967	41.61462539	G	G	A	.	.	2	0.434942544
Chr01_36178442	Chr01	36178442	41.61462549	A	A	T	.	.	2	0.434942544
Chr01_36428224	Chr01	36428224	41.61462559	A	A	G	.	.	2	0.434942544
Chr01_36433017	Chr01	36433017	41.61462569	G	G	A	.	.	2	0.434942544
Chr01_36434702	Chr01	36434702	41.61462579	C	C	A	.	.	2	0.434942544
Chr01_36767749	Chr01	36767749	41.61462589	T	T	C	.	.	2	0.434942544
Chr01_37254115	Chr01	37254115	42.31397646	A	G	A	.	.	1	0.486232718
Chr01_37254489	Chr01	37254489	42.31397656	G	T	G	.	.	1	0.486232718
Chr01_37258303	Chr01	37258303	42.31397666	G	A	G	.	.	1	0.486232718
Chr01_37267420	Chr01	37267420	42.31397676	T	A	T	A/T	A/T	1	0.486232718
Chr01_37287195	Chr01	37287195	42.31397686	G	A	G	.	.	1	0.486232718
Chr01_37288199	Chr01	37288199	42.31397696	A	C	A	.	.	1	0.486232718
Chr01_37306948	Chr01	37306948	42.31397706	G	G	A	.	.	2	0.486232719
Chr01_38847172	Chr01	38847172	47.22505859	C	C	T	.	.	2	0.592375053
Chr01_38848839	Chr01	38848839	47.22505869	C	C	T	.	.	2	0.592375052
Chr01_38975694	Chr01	38975694	47.925308	T	T	G	T	G/T	2	0.408757435
Chr01_38998902	Chr01	38998902	47.9253081	A	A	T	.	.	2	0.408757434
Chr01_39001059	Chr01	39001059	47.9253082	C	A	C	.	.	1	0.408757434
Chr01_39061470	Chr01	39061470	47.9253083	T	C	T	.	.	1	0.408757434
Chr01_39456158	Chr01	39456158	47.9253084	T	T	C	.	.	2	0.408757434
Chr01_39458220	Chr01	39458220	47.9253085	T	T	C	.	.	2	0.408757434
Chr01_39482847	Chr01	39482847	47.9253086	A	A	G	.	.	2	0.408757434
Chr01_39483407	Chr01	39483407	47.9253087	T	T	C	.	.	2	0.408757434
Chr01_39574122	Chr01	39574122	47.9253088	G	G	T	.	.	2	0.408757434
Chr01_39618190	Chr01	39618190	47.9253089	C	G	C	.	.	1	0.408757434
Chr01_39987879	Chr01	39987879	47.925309	C	A	C	.	.	1	0.408757434
Chr01_40008062	Chr01	40008062	47.9253091	C	A	C	.	.	1	0.408757434
Chr01_40015786	Chr01	40015786	47.9253092	T	T	A	.	.	2	0.408757434
Chr01_40032565	Chr01	40032565	47.9253093	G	A	G	.	.	1	0.408757434
Chr01_40040265	Chr01	40040265	47.9253094	A	A	G	.	.	2	0.408757434
Chr01_40212189	Chr01	40212189	47.9253095	T	G	T	.	.	1	0.408757434
Chr01_40214504	Chr01	40214504	47.9253096	T	C	T	.	.	1	0.408757434
Chr01_40246330	Chr01	40246330	47.9253097	T	T	C	.	.	2	0.408757434
Chr01_40246401	Chr01	40246401	47.9253098	G	G	A	.	.	2	0.408757434
Chr01_40260188	Chr01	40260188	47.9253099	A	A	G	.	.	2	0.408757434
Chr01_40260325	Chr01	40260325	47.92531	G	A	G	.	.	1	0.408757434
Chr01_40282817	Chr01	40282817	47.9253101	A	G	A	.	.	1	0.408757434
Chr01_40592230	Chr01	40592230	47.9253102	C	T	C	.	.	1	0.408757434
Chr01_40625468	Chr01	40625468	47.9253103	G	G	A	.	.	2	0.408757434
Chr01_40632565	Chr01	40632565	47.9253104	G	G	A	.	.	2	0.408757434
Chr01_40636562	Chr01	40636562	47.9253105	G	G	A	.	.	2	0.408757434
Chr01_40947158	Chr01	40947158	48.6246568	C	C	T	.	.	2	0.238209631
Chr01_40989580	Chr01	40989580	48.6246569	G	G	A	.	.	2	0.238209631
Chr01_40989839	Chr01	40989839	48.624657	C	C	T	.	.	2	0.238209631
Chr01_41011495	Chr01	41011495	48.6246571	T	T	C	.	.	2	0.238209631
Chr01_41033402	Chr01	41033402	48.6246572	G	C	G	.	.	1	0.238209631
Chr01_41257741	Chr01	41257741	48.6246573	A	A	G	.	.	2	0.238209631
Chr01_41266556	Chr01	41266556	48.6246574	A	A	C	.	.	2	0.238209631
Chr01_41476802	Chr01	41476802	48.6246575	A	A	G	.	.	2	0.238209631
Chr01_41486735	Chr01	41486735	48.6246576	C	C	T	.	.	2	0.238209631
Chr01_41488319	Chr01	41488319	48.6246577	C	C	A	.	.	2	0.238209631
Chr01_41510553	Chr01	41510553	48.6246578	T	C	T	.	.	1	0.238209631
Chr01_41546409	Chr01	41546409	48.6246579	G	G	A	.	.	2	0.238209631
Chr01_41736669	Chr01	41736669	48.624658	A	A	G	.	.	2	0.238209631
Chr01_41741479	Chr01	41741479	48.6246581	G	G	A	.	.	2	0.238209631
Chr01_41911441	Chr01	41911441	49.32400442	C	C	T	.	.	2	0.119873054
Chr01_42026708	Chr01	42026708	49.32400452	C	T	C	.	.	1	0.119873054
Chr01_42031900	Chr01	42031900	49.32400462	G	A	G	.	.	1	0.119873054
Chr01_42039300	Chr01	42039300	49.32400472	G	A	G	.	.	1	0.119873054
Chr01_42105488	Chr01	42105488	49.32400482	A	G	A	.	.	1	0.119873054
Chr01_42114863	Chr01	42114863	49.32400492	C	C	T	.	.	2	0.119873054
Chr01_42115488	Chr01	42115488	49.32400502	T	C	T	.	.	1	0.119873054
Chr01_42237547	Chr01	42237547	50.72297133	T	C	T	.	.	1	0.261623193
Chr01_42362529	Chr01	42362529	50.72297143	C	A	C	.	.	1	0.261623194
Chr01_42370472	Chr01	42370472	50.72297153	C	C	T	.	.	2	0.261623194
Chr01_42382402	Chr01	42382402	50.72297163	C	A	C	.	.	1	0.261623194
Chr01_42382954	Chr01	42382954	50.72297173	G	A	G	.	.	1	0.261623194
Chr01_42433675	Chr01	42433675	50.72297183	C	C	T	.	.	2	0.261623218
Chr01_42664670	Chr01	42664670	52.13503555	G	A	G	.	.	1	0.677351601
Chr01_43025888	Chr01	43025888	52.82311888	A	G	A	.	.	1	0.541734512
Chr01_43153393	Chr01	43153393	52.82311898	C	C	T	.	.	2	0.541734511
Chr01_43157753	Chr01	43157753	52.82311908	G	G	A	.	.	2	0.541734511
Chr01_43159395	Chr01	43159395	52.82311918	C	C	A	.	.	2	0.541734511
Chr01_43185762	Chr01	43185762	52.82311928	G	G	T	.	.	2	0.541734512
Chr01_43516447	Chr01	43516447	53.5226126	G	G	A	.	.	2	0.700996264
Chr01_43521345	Chr01	43521345	53.5226127	C	C	A	.	.	2	0.700996265
Chr01_43726261	Chr01	43726261	54.22214445	C	C	A	.	.	2	0.731520221
Chr01_43757800	Chr01	43757800	54.22214455	T	T	C	.	.	2	0.731520221
Chr01_43771830	Chr01	43771830	54.22214465	C	A	C	.	.	1	0.731520221
Chr01_43805802	Chr01	43805802	54.92152938	C	C	T	.	.	2	0.52405316
Chr01_43806060	Chr01	43806060	54.92152948	G	A	G	.	.	1	0.52405316
Chr01_43807422	Chr01	43807422	54.92152958	C	T	C	.	.	1	0.524053159
Chr01_43938510	Chr01	43938510	54.92152968	T	T	C	.	.	2	0.524053159
Chr01_43940263	Chr01	43940263	54.92152978	A	A	G	.	.	2	0.524053159
Chr01_43958485	Chr01	43958485	54.92152988	A	A	G	.	.	2	0.524053159
Chr01_43988159	Chr01	43988159	54.92152998	C	A	C	.	.	1	0.524053159
Chr01_43988174	Chr01	43988174	54.92153008	C	C	T	.	.	2	0.524053159
Chr01_44078946	Chr01	44078946	54.92153018	G	G	A	.	.	2	0.524053159
Chr01_44088896	Chr01	44088896	54.92153028	G	A	G	A	A	1	0.524053159
Chr01_44089715	Chr01	44089715	54.92153038	G	A	G	.	.	1	0.524053159
Chr01_44107694	Chr01	44107694	54.92153048	C	C	T	.	.	2	0.524053159
Chr01_44113836	Chr01	44113836	54.92153058	C	C	-	.	.	2	0.52405316
Chr01_44410321	Chr01	44410321	56.3376406	A	C	A	.	.	1	0.598415499
Chr01_44436026	Chr01	44436026	57.02999257	A	G	A	.	.	1	0.779058469
Chr01_44527525	Chr01	44527525	57.02999267	C	C	T	.	.	2	0.779058469
Chr01_44597331	Chr01	44597331	57.02999277	A	A	G	.	.	2	0.779058469
Chr01_44610103	Chr01	44610103	57.02999287	G	G	A	.	.	2	0.779058469
Chr01_44773179	Chr01	44773179	57.02999297	G	G	A	.	.	2	0.779058469
Chr01_44775281	Chr01	44775281	57.02999307	C	T	C	.	.	1	0.779058469
Chr01_44783113	Chr01	44783113	57.02999317	C	C	T	.	.	2	0.779058469
Chr01_44794844	Chr01	44794844	57.02999327	G	G	T	.	.	2	0.779058469
Chr01_44807298	Chr01	44807298	57.02999337	A	A	C	.	.	2	0.779058469
Chr01_44807398	Chr01	44807398	57.02999347	A	A	G	.	.	2	0.779058469
Chr01_45066596	Chr01	45066596	57.02999357	G	A	G	.	.	1	0.779058469
Chr01_45071744	Chr01	45071744	57.02999367	T	C	T	.	.	1	0.779058469
Chr01_45082410	Chr01	45082410	57.02999377	G	A	G	.	.	1	0.779058469
Chr01_45083340	Chr01	45083340	57.02999387	T	T	A	.	.	2	0.779058469
Chr01_45144317	Chr01	45144317	57.02999397	G	A	G	.	.	1	0.779058469
Chr01_45563562	Chr01	45563562	58.42896054	C	C	T	.	.	2	0.737635013
Chr01_45570057	Chr01	45570057	58.42896064	G	A	G	.	.	1	0.737635013
Chr01_45649099	Chr01	45649099	58.42896074	G	G	A	.	.	2	0.737635013
Chr01_45661309	Chr01	45661309	58.42896084	A	A	T	.	.	2	0.737635013
Chr01_45670134	Chr01	45670134	58.42896094	A	A	G	.	.	2	0.737635014
Chr01_45920234	Chr01	45920234	59.82792726	C	A	C	.	.	1	0.94099522
Chr01_45921993	Chr01	45921993	59.82792736	G	A	G	.	.	1	0.94099522
Chr01_45932973	Chr01	45932973	59.82792746	T	T	C	.	.	2	0.94099522
Chr01_45957281	Chr01	45957281	59.82792756	G	G	A	.	.	2	0.94099522
Chr01_46070222	Chr01	46070222	59.82792766	A	C	A	.	.	1	0.940995221
Chr01_46082607	Chr01	46082607	60.53320557	C	A	C	.	.	1	1.124243473
Chr01_46084930	Chr01	46084930	60.53320567	C	A	C	.	.	1	1.124243474
Chr01_46454836	Chr01	46454836	61.92698876	C	C	T	.	.	2	1.447879113
Chr01_46457565	Chr01	46457565	61.92698886	A	A	C	.	.	2	1.447879113
Chr01_46494067	Chr01	46494067	61.92698896	G	G	A	.	.	2	1.447879113
Chr01_46494441	Chr01	46494441	61.92698906	C	G	C	.	.	1	1.447879113
Chr01_46514677	Chr01	46514677	61.92698916	A	A	G	.	.	2	1.447879113
Chr01_46517376	Chr01	46517376	61.92698926	A	G	A	.	.	1	1.447879113
Chr01_46577117	Chr01	46577117	61.92698936	G	G	A	G	A/G	2	1.447879113
Chr01_46586393	Chr01	46586393	61.92698946	T	A	T	.	.	1	1.447879113
Chr01_46679546	Chr01	46679546	61.92698956	A	C	A	.	.	1	1.447879113
Chr01_46684964	Chr01	46684964	61.92698966	A	G	A	.	.	1	1.447879113
Chr01_46685562	Chr01	46685562	61.92698976	A	G	A	.	.	1	1.447879113
Chr01_46718224	Chr01	46718224	61.92698986	C	C	T	.	.	2	1.447879113
Chr01_46925891	Chr01	46925891	61.92698996	G	G	A	.	.	2	1.447879113
Chr01_47357185	Chr01	47357185	64.02612483	G	G	A	.	.	2	1.377540714
Chr01_47357308	Chr01	47357308	64.02612493	G	A	G	.	.	1	1.377540713
Chr01_47357328	Chr01	47357328	64.02612503	G	G	A	.	.	2	1.377540713
Chr01_47387531	Chr01	47387531	64.02612513	C	C	T	.	.	2	1.377540713
Chr01_47661230	Chr01	47661230	64.72547157	A	A	G	.	.	2	1.320661251
Chr01_47663440	Chr01	47663440	64.72547167	A	G	A	.	.	1	1.320661251
Chr01_47682576	Chr01	47682576	64.72547177	T	T	C	.	.	2	1.320661251
Chr01_47721624	Chr01	47721624	64.72547187	A	C	A	.	.	1	1.320661251
Chr01_47722476	Chr01	47722476	64.72547197	A	A	G	.	.	2	1.32066125
Chr01_47734230	Chr01	47734230	64.72547207	G	G	A	.	.	2	1.32066125
Chr01_47758078	Chr01	47758078	64.72547217	T	T	C	.	.	2	1.32066125
Chr01_48174203	Chr01	48174203	66.86227826	A	A	G	.	.	2	0.791698868
Chr01_48310871	Chr01	48310871	67.55139708	A	A	T	.	.	2	0.808984793
Chr01_48399179	Chr01	48399179	67.55139718	T	T	C	.	.	2	0.808984793
Chr01_48420582	Chr01	48420582	67.55139728	T	T	A	.	.	2	0.808984793
Chr01_48420706	Chr01	48420706	67.55139738	A	A	G	.	.	2	0.808984793
Chr01_48441379	Chr01	48441379	67.55139748	A	A	T	.	.	2	0.808984793
Chr01_48461852	Chr01	48461852	67.55139758	G	G	T	G	G/T	2	0.808984793
Chr01_48464520	Chr01	48464520	67.55139768	T	G	T	.	.	1	0.808984793
Chr01_48482518	Chr01	48482518	67.55139778	T	T	C	.	.	2	0.808984793
Chr01_48675514	Chr01	48675514	68.25074398	A	A	G	.	.	2	0.776858002
Chr01_48683189	Chr01	48683189	68.25074408	T	C	T	.	.	1	0.776857994
Chr01_48780727	Chr01	48780727	68.25074418	A	A	C	.	.	2	0.776857994
Chr01_48789883	Chr01	48789883	68.25074428	C	C	A	.	.	2	0.776857994
Chr01_48814491	Chr01	48814491	68.25074438	G	A	G	.	.	1	0.776857994
Chr01_48814670	Chr01	48814670	68.25074448	G	G	T	.	.	2	0.776857994
Chr01_48981974	Chr01	48981974	68.25074458	T	T	C	.	.	2	0.776857994
Chr01_48982641	Chr01	48982641	68.25074468	A	G	A	.	.	1	0.776857994
Chr01_48984676	Chr01	48984676	68.25074478	C	C	G	.	.	2	0.776857994
Chr01_49830669	Chr01	49830669	68.95054941	A	G	A	.	.	1	1.088300495
Chr01_49949147	Chr01	49949147	69.65035683	A	A	G	.	.	2	1.04909689
Chr01_49959493	Chr01	49959493	69.65035693	T	T	G	.	.	2	1.049096889
Chr01_49975384	Chr01	49975384	69.65035703	C	C	A	.	.	2	1.049096889
Chr01_50057377	Chr01	50057377	70.35009671	C	T	C	C/T	C	1	1.021777087
Chr01_50062728	Chr01	50062728	71.04983241	A	C	A	.	.	1	1.106280528
Chr01_50062818	Chr01	50062818	71.04983251	T	C	T	.	.	1	1.106280528
Chr01_50082730	Chr01	50082730	71.04983261	C	C	T	.	.	2	1.106280528
Chr01_50083698	Chr01	50083698	71.04983271	A	A	T	.	.	2	1.106280528
Chr01_50119179	Chr01	50119179	71.04983281	T	T	C	T	C	2	1.106280526
Chr01_50518868	Chr01	50518868	71.74938968	C	C	T	.	.	2	1.057981902
Chr01_50921550	Chr01	50921550	72.45523813	A	T	A	.	.	1	0.815005673
Chr01_50934346	Chr01	50934346	72.45523823	T	T	G	.	.	2	0.815005672
Chr01_51017270	Chr01	51017270	74.5612421	G	G	A	.	.	2	0.611973841
Chr01_51057794	Chr01	51057794	74.5612422	C	C	T	.	.	2	0.611973841
Chr01_51058749	Chr01	51058749	74.5612423	G	G	A	.	.	2	0.611973841
Chr01_51255131	Chr01	51255131	74.5612424	A	G	A	.	.	1	0.611973841
Chr01_51260628	Chr01	51260628	74.5612425	T	C	T	.	.	1	0.611973841
Chr01_51268678	Chr01	51268678	74.5612426	A	A	G	.	.	2	0.611973841
Chr01_52176661	Chr01	52176661	76.66038133	G	A	G	.	.	1	0.595429194
Chr01_52252031	Chr01	52252031	76.66038143	T	C	T	.	.	1	0.595429194
Chr01_52266783	Chr01	52266783	76.66038153	A	A	G	.	.	2	0.595429194
Chr01_52417041	Chr01	52417041	76.66038163	C	C	T	.	.	2	0.595429194
Chr01_52419295	Chr01	52419295	76.66038173	C	T	C	.	.	1	0.595429194
Chr01_52467400	Chr01	52467400	77.35147648	G	A	G	.	.	1	0.595299431
Chr01_52747669	Chr01	52747669	80.21413391	T	G	T	.	.	1	0.64925615
Chr01_52758210	Chr01	52758210	80.21413401	A	A	G	.	.	2	0.649256154
Chr01_52779990	Chr01	52779990	80.21413411	C	C	T	.	.	2	0.649256154
Chr01_52782803	Chr01	52782803	80.21413421	A	A	G	.	.	2	0.649256154
Chr01_52841147	Chr01	52841147	80.21413431	A	-	A	.	.	1	0.649256154
Chr01_52848007	Chr01	52848007	80.21413441	G	G	C	.	.	2	0.649256154
Chr01_52858037	Chr01	52858037	80.21413451	A	A	T	.	.	2	0.649256154
Chr01_52860254	Chr01	52860254	80.21413461	C	C	A	.	.	2	0.649256154
Chr01_53351885	Chr01	53351885	80.21413471	A	A	C	.	.	2	0.649256154
Chr01_53364934	Chr01	53364934	80.21413481	T	T	C	.	.	2	0.649256153
Chr01_53398729	Chr01	53398729	80.91348184	G	C	G	.	.	1	0.507210071
Chr01_53406369	Chr01	53406369	80.91348194	G	G	T	.	.	2	0.50721007
Chr01_53408593	Chr01	53408593	80.91348204	T	T	C	.	.	2	0.50721007
Chr01_53466016	Chr01	53466016	80.91348214	T	T	C	.	.	2	0.50721007
Chr01_53471232	Chr01	53471232	80.91348224	C	T	C	.	.	1	0.50721007
Chr01_53504436	Chr01	53504436	81.62186214	G	A	G	.	.	1	0.393397122
Chr01_53831733	Chr01	53831733	82.33024117	C	C	T	.	.	2	0.336576073
Chr01_54080649	Chr01	54080649	82.33024127	G	G	A	.	.	2	0.336576073
Chr01_54092070	Chr01	54092070	82.33024137	G	T	G	.	.	1	0.336576073
Chr01_54094701	Chr01	54094701	82.33024147	T	A	T	.	.	1	0.336576073
Chr01_54108436	Chr01	54108436	82.33024157	G	G	A	.	.	2	0.336576073
Chr01_55229582	Chr01	55229582	87.3208546	T	T	C	.	.	2	0.258503157
Chr01_55231646	Chr01	55231646	87.94817473	G	A	G	.	.	1	0.22666863
Chr01_55233296	Chr01	55233296	87.94817483	A	A	T	.	.	2	0.22666863
Chr01_55235388	Chr01	55235388	87.94817493	A	G	A	.	.	1	0.22666863
Chr01_55262982	Chr01	55262982	87.94817503	T	C	T	C	T	1	0.22666863
Chr01_55264350	Chr01	55264350	87.94817513	C	C	A	.	.	2	0.226668629
Chr01_55619502	Chr01	55619502	88.64736457	C	C	T	.	.	2	0.138499674
Chr01_55622893	Chr01	55622893	88.64736467	C	C	T	.	.	2	0.138499674
Chr01_55633202	Chr01	55633202	88.64736477	A	A	G	.	.	2	0.138499673
Chr01_55633894	Chr01	55633894	88.64736487	A	A	G	.	.	2	0.138499673
Chr01_55818430	Chr01	55818430	89.34690602	C	C	T	.	.	2	0.101032459
Chr01_55838476	Chr01	55838476	89.34690612	C	T	C	.	.	1	0.101032459
Chr01_55839388	Chr01	55839388	89.34690622	C	A	C	.	.	1	0.101032459
Chr01_55948248	Chr01	55948248	89.34690632	A	A	T	.	.	2	0.101032459
Chr01_55949297	Chr01	55949297	89.34690642	G	A	G	.	.	1	0.101032459
Chr01_55995114	Chr01	55995114	89.34690652	C	C	A	.	.	2	0.101032459
Chr01_56014582	Chr01	56014582	89.34690662	C	C	T	.	.	2	0.101032459
Chr01_56086686	Chr01	56086686	89.34690672	T	T	C	.	.	2	0.101032459
Chr01_56102555	Chr01	56102555	89.34690682	A	A	T	.	.	2	0.101032459
Chr01_56108261	Chr01	56108261	89.34690692	A	A	G	.	.	2	0.101032459
Chr01_56110367	Chr01	56110367	89.34690702	C	C	G	.	.	2	0.101032459
Chr01_56742300	Chr01	56742300	89.34690712	C	T	C	.	.	1	0.101032459
Chr01_56747188	Chr01	56747188	89.34690722	G	G	A	.	.	2	0.101032459
Chr01_57036166	Chr01	57036166	90.04633285	C	C	T	.	.	2	0.100897834
Chr01_57066393	Chr01	57066393	90.04633295	G	G	C	.	.	2	0.100897834
Chr01_57160126	Chr01	57160126	90.74575857	A	C	A	.	.	1	0.033623851
Chr01_57165190	Chr01	57165190	90.74575867	G	A	G	.	.	1	0.033623851
Chr01_57475174	Chr01	57475174	90.74575877	C	T	C	.	.	1	0.033623851
Chr01_57495122	Chr01	57495122	90.74575887	T	T	C	.	.	2	0.033623851
Chr01_57498811	Chr01	57498811	90.74575897	T	C	T	.	.	1	0.033623851
Chr01_57513004	Chr01	57513004	90.74575907	A	A	G	.	.	2	0.033623851
Chr01_57527005	Chr01	57527005	90.74575917	A	A	G	.	.	2	0.033623851
Chr01_57534565	Chr01	57534565	90.74575927	G	G	A	.	.	2	0.033623851
Chr01_57559463	Chr01	57559463	90.74575937	G	A	G	.	.	1	0.033623851
Chr01_57935890	Chr01	57935890	90.74575947	G	G	A	.	.	2	0.033623851
Chr01_58099792	Chr01	58099792	90.74575957	C	C	T	.	.	2	0.033623851
Chr01_58114714	Chr01	58114714	90.74575967	G	G	A	.	.	2	0.033623851
Chr01_58117005	Chr01	58117005	90.74575977	T	G	T	.	.	1	0.033623851
Chr01_58280343	Chr01	58280343	90.74575987	T	T	C	.	.	2	0.033623851
Chr02_590356	Chr02	590356	0.590356	G	G	A	.	.	2	0.696470967
Chr02_607478	Chr02	607478	0.5903561	A	G	A	.	.	1	0.696470967
Chr02_648330	Chr02	648330	0.5903562	G	G	A	.	.	2	0.696470967
Chr02_648723	Chr02	648723	0.5903563	G	G	A	.	.	2	0.696470967
Chr02_677928	Chr02	677928	0.5903564	G	G	C	.	.	2	0.696470967
Chr02_681637	Chr02	681637	0.5903565	T	T	C	.	.	2	0.696470967
Chr02_743783	Chr02	743783	0.5903566	T	C	T	.	.	1	0.696470967
Chr02_750442	Chr02	750442	0.5903567	C	G	C	.	.	1	0.696470967
Chr02_758638	Chr02	758638	0.5903568	A	A	C	.	.	2	0.696470967
Chr02_768007	Chr02	768007	0.5903569	G	G	A	.	.	2	0.696470967
Chr02_882835	Chr02	882835	0.590357	C	C	T	.	.	2	0.696470967
Chr02_901299	Chr02	901299	0.5903571	A	A	G	.	.	2	0.696470967
Chr02_906696	Chr02	906696	0.5903572	A	A	G	.	.	2	0.696470967
Chr02_951390	Chr02	951390	0.5903573	A	A	T	.	.	2	0.696470967
Chr02_957229	Chr02	957229	1.291812562	G	G	C	.	.	2	0.681104642
Chr02_1353520	Chr02	1353520	1.291812662	G	G	A	.	.	2	0.681104647
Chr02_1722570	Chr02	1722570	1.291812762	A	A	G	.	.	2	0.681104647
Chr02_1722841	Chr02	1722841	1.291812862	T	T	G	.	.	2	0.681104652
Chr02_1732143	Chr02	1732143	1.291812962	C	C	T	.	.	2	0.681104652
Chr02_1735029	Chr02	1735029	1.291813062	C	C	A	.	.	2	0.681104651
Chr02_1763479	Chr02	1763479	1.993383955	T	T	C	.	.	2	0.521471735
Chr02_1763568	Chr02	1763568	1.993384055	C	C	T	.	.	2	0.521471734
Chr02_2069973	Chr02	2069973	2.693027435	A	G	A	.	.	1	0.663433306
Chr02_2099678	Chr02	2099678	2.693027535	G	A	G	.	.	1	0.663433306
Chr02_2218121	Chr02	2218121	3.392488959	C	T	C	.	.	1	0.621221612
Chr02_2224713	Chr02	2224713	3.392489059	G	A	G	.	.	1	0.621221612
Chr02_2372685	Chr02	2372685	3.392489159	T	G	T	.	.	1	0.621221612
Chr02_2446527	Chr02	2446527	3.392489259	G	A	G	.	.	1	0.621221612
Chr02_2456116	Chr02	2456116	3.392489359	G	G	A	.	.	2	0.621221612
Chr02_2457004	Chr02	2457004	3.392489459	G	A	G	.	.	1	0.621221612
Chr02_2516555	Chr02	2516555	4.791455801	T	C	T	.	.	1	0.493132474
Chr02_2516778	Chr02	2516778	4.791455901	G	G	A	.	.	2	0.493132473
Chr02_2581192	Chr02	2581192	4.791456001	T	C	T	.	.	1	0.493132473
Chr02_2582059	Chr02	2582059	4.791456101	C	T	C	.	.	1	0.493132473
Chr02_2607545	Chr02	2607545	4.791456201	C	C	T	.	.	2	0.493132473
Chr02_2616618	Chr02	2616618	4.791456301	A	T	A	.	.	1	0.493132473
Chr02_2641873	Chr02	2641873	4.791456401	T	C	T	.	.	1	0.493132473
Chr02_2673634	Chr02	2673634	4.791456501	T	T	C	.	.	2	0.493132473
Chr02_2682136	Chr02	2682136	4.791456601	A	A	T	.	.	2	0.493132473
Chr02_2798995	Chr02	2798995	4.791456701	A	A	G	.	.	2	0.493132473
Chr02_2809152	Chr02	2809152	4.791456801	G	G	A	.	.	2	0.493132473
Chr02_2815717	Chr02	2815717	4.791456901	C	T	C	.	.	1	0.493132473
Chr02_2837594	Chr02	2837594	4.791457001	A	A	G	.	.	2	0.493132473
Chr02_2894324	Chr02	2894324	4.791457101	G	A	G	.	.	1	0.493132473
Chr02_2911544	Chr02	2911544	4.791457201	G	G	T	.	.	2	0.493132473
Chr02_2912044	Chr02	2912044	4.791457301	C	C	T	.	.	2	0.493132473
Chr02_2939588	Chr02	2939588	4.791457401	G	G	A	.	.	2	0.493132473
Chr02_2945225	Chr02	2945225	4.791457501	G	G	A	.	.	2	0.493132473
Chr02_2955626	Chr02	2955626	4.791457601	C	C	T	.	.	2	0.493132473
Chr02_2982667	Chr02	2982667	4.791457701	C	C	G	.	.	2	0.493132473
Chr02_2999679	Chr02	2999679	5.493444331	G	A	G	A	A/G	1	0.52944247
Chr02_3009586	Chr02	3009586	6.19543096	C	A	C	.	.	1	0.345602457
Chr02_3018803	Chr02	3018803	6.19543106	A	G	A	.	.	1	0.345602456
Chr02_3048615	Chr02	3048615	6.19543116	G	A	G	.	.	1	0.345602456
Chr02_3055612	Chr02	3055612	6.19543126	C	A	C	.	.	1	0.345602456
Chr02_3144816	Chr02	3144816	6.19543136	T	T	A	.	.	2	0.345602456
Chr02_3209473	Chr02	3209473	6.19543146	C	A	C	.	.	1	0.345602456
Chr02_3228893	Chr02	3228893	6.19543156	G	G	A	.	.	2	0.345602456
Chr02_3311221	Chr02	3311221	6.19543166	T	G	T	.	.	1	0.345602456
Chr02_3355141	Chr02	3355141	6.19543176	A	A	G	.	.	2	0.345602456
Chr02_3355426	Chr02	3355426	6.19543186	G	G	A	.	.	2	0.345602456
Chr02_3468035	Chr02	3468035	6.19543196	G	G	C	C/G	C	2	0.345602456
Chr02_3498746	Chr02	3498746	6.19543206	C	T	C	.	.	1	0.345602456
Chr02_3517740	Chr02	3517740	6.19543216	G	C	G	.	.	1	0.345602456
Chr02_3522219	Chr02	3522219	6.19543226	C	A	C	.	.	1	0.345602456
Chr02_3529221	Chr02	3529221	6.894778559	C	C	T	.	.	2	0.359910674
Chr02_3529415	Chr02	3529415	6.894778659	A	G	A	.	.	1	0.359910674
Chr02_3577901	Chr02	3577901	6.894778759	C	A	C	.	.	1	0.359910674
Chr02_3580861	Chr02	3580861	6.894778859	G	T	G	.	.	1	0.359910674
Chr02_3582052	Chr02	3582052	6.894778959	A	G	A	.	.	1	0.359910674
Chr02_3606436	Chr02	3606436	6.894779059	C	C	T	.	.	2	0.359910674
Chr02_3608338	Chr02	3608338	6.894779159	A	G	A	.	.	1	0.359910674
Chr02_3639723	Chr02	3639723	7.594514884	G	G	A	.	.	2	0.517624616
Chr02_3675459	Chr02	3675459	8.294250609	A	T	A	.	.	1	0.451459877
Chr02_3679460	Chr02	3679460	8.294250709	G	G	A	.	.	2	0.451459877
Chr02_3684453	Chr02	3684453	8.294250809	G	A	G	.	.	1	0.451459877
Chr02_3721564	Chr02	3721564	8.294250909	G	A	G	.	.	1	0.451459877
Chr02_3744697	Chr02	3744697	8.294251009	A	G	A	.	.	1	0.451459877
Chr02_3754160	Chr02	3754160	8.294251109	A	T	A	.	.	1	0.451459877
Chr02_3762888	Chr02	3762888	8.996237739	G	A	G	.	.	1	0.376110414
Chr02_3782806	Chr02	3782806	9.698224368	T	T	C	.	.	2	0.276636003
Chr02_3803964	Chr02	3803964	9.698224468	T	T	C	.	.	2	0.276636002
Chr02_3847919	Chr02	3847919	9.698224568	C	A	C	.	.	1	0.276636002
Chr02_3878715	Chr02	3878715	9.698224668	T	T	C	.	.	2	0.276636002
Chr02_3879469	Chr02	3879469	9.698224768	T	T	A	.	.	2	0.276636002
Chr02_3882329	Chr02	3882329	9.698224868	C	T	C	.	.	1	0.276636002
Chr02_3919960	Chr02	3919960	9.698224968	G	G	A	.	.	2	0.276636002
Chr02_4029336	Chr02	4029336	9.698225068	G	G	A	.	.	2	0.276636002
Chr02_4050347	Chr02	4050347	9.698225168	T	A	T	.	.	1	0.276636002
Chr02_4055346	Chr02	4055346	9.698225268	G	G	A	.	.	2	0.276636002
Chr02_4067504	Chr02	4067504	9.698225368	T	G	T	.	.	1	0.276636003
Chr02_4088775	Chr02	4088775	10.39757167	G	C	G	.	.	1	0.356062469
Chr02_4089095	Chr02	4089095	10.39757177	C	A	C	.	.	1	0.35606247
Chr02_4237636	Chr02	4237636	10.39757187	C	C	T	.	.	2	0.35606247
Chr02_4244433	Chr02	4244433	10.39757197	T	C	T	.	.	1	0.35606247
Chr02_4260528	Chr02	4260528	10.39757207	C	C	A	.	.	2	0.35606247
Chr02_4266020	Chr02	4266020	10.39757217	T	T	A	.	.	2	0.35606247
Chr02_4293034	Chr02	4293034	10.39757227	G	A	G	.	.	1	0.35606247
Chr02_4311343	Chr02	4311343	10.39757237	T	T	A	.	.	2	0.35606247
Chr02_4329891	Chr02	4329891	10.39757247	A	C	A	.	.	1	0.35606247
Chr02_4334470	Chr02	4334470	10.39757257	A	A	G	.	.	2	0.35606247
Chr02_4354663	Chr02	4354663	10.39757267	G	A	G	.	.	1	0.35606247
Chr02_4355203	Chr02	4355203	10.39757277	G	T	G	.	.	1	0.356062469
Chr02_4388957	Chr02	4388957	11.09691906	C	C	T	.	.	2	0.187527863
Chr02_4405317	Chr02	4405317	11.09691916	C	T	C	.	.	1	0.187527863
Chr02_4405352	Chr02	4405352	11.09691926	C	C	T	.	.	2	0.187527863
Chr02_4454935	Chr02	4454935	11.09691936	T	G	T	.	.	1	0.187527862
Chr02_4482954	Chr02	4482954	11.09691946	A	A	G	A	A/G	2	0.187527862
Chr02_4489027	Chr02	4489027	11.09691956	G	G	A	.	.	2	0.187527862
Chr02_4512297	Chr02	4512297	11.09691966	C	T	C	.	.	1	0.187527862
Chr02_4513039	Chr02	4513039	11.09691976	C	C	A	.	.	2	0.187527862
Chr02_4532478	Chr02	4532478	11.09691986	T	A	T	.	.	1	0.187527862
Chr02_4534098	Chr02	4534098	11.09691996	C	C	T	.	.	2	0.187527862
Chr02_4706196	Chr02	4706196	11.09692006	G	G	A	.	.	2	0.187527862
Chr02_4710982	Chr02	4710982	11.09692016	G	A	G	.	.	1	0.187527862
Chr02_4729719	Chr02	4729719	11.09692026	G	C	G	.	.	1	0.187527862
Chr02_4862353	Chr02	4862353	11.09692036	G	T	G	.	.	1	0.187527862
Chr02_4867266	Chr02	4867266	11.09692046	T	C	T	.	.	1	0.187527862
Chr02_4894997	Chr02	4894997	11.09692056	A	G	A	.	.	1	0.187527862
Chr02_4896276	Chr02	4896276	11.09692066	T	C	T	.	.	1	0.187527862
Chr02_4911573	Chr02	4911573	11.09692076	T	C	T	.	.	1	0.187527862
Chr02_4938449	Chr02	4938449	11.09692086	C	-	C	.	.	1	0.187527862
Chr02_4981875	Chr02	4981875	11.09692096	A	G	A	.	.	1	0.187527862
Chr02_5018681	Chr02	5018681	11.09692106	C	C	T	.	.	2	0.187527862
Chr02_5029173	Chr02	5029173	11.09692116	G	G	A	.	.	2	0.187527862
Chr02_5033000	Chr02	5033000	11.09692126	C	C	T	.	.	2	0.187527862
Chr02_5099691	Chr02	5099691	11.79626756	C	T	C	.	.	1	0.114626283
Chr02_5116237	Chr02	5116237	11.79626766	G	G	A	.	.	2	0.114626283
Chr02_5139141	Chr02	5139141	11.79626776	T	T	A	.	.	2	0.114626283
Chr02_5226424	Chr02	5226424	11.79626786	A	A	G	.	.	2	0.114626283
Chr02_5231885	Chr02	5231885	11.79626796	T	T	G	.	.	2	0.114626283
Chr02_5236763	Chr02	5236763	11.79626806	T	T	G	.	.	2	0.114626283
Chr02_5515800	Chr02	5515800	11.79626816	G	G	A	.	.	2	0.114626283
Chr02_5522400	Chr02	5522400	11.79626826	A	A	G	.	.	2	0.114626283
Chr02_5528819	Chr02	5528819	11.79626836	C	C	A	.	.	2	0.114626283
Chr02_5530080	Chr02	5530080	11.79626846	A	A	C	.	.	2	0.114626283
Chr02_5608659	Chr02	5608659	11.79626856	C	G	C	.	.	1	0.114626283
Chr02_5610098	Chr02	5610098	11.79626866	C	T	C	.	.	1	0.114626283
Chr02_5629069	Chr02	5629069	11.79626876	G	C	G	.	.	1	0.114626283
Chr02_5749760	Chr02	5749760	11.79626886	C	T	C	.	.	1	0.114626283
Chr02_5749993	Chr02	5749993	11.79626896	G	C	G	.	.	1	0.114626283
Chr02_5883233	Chr02	5883233	13.1952353	C	G	C	.	.	1	0.218929953
Chr02_5891454	Chr02	5891454	13.1952354	C	C	T	.	.	2	0.218929953
Chr02_5904271	Chr02	5904271	13.1952355	C	C	T	.	.	2	0.218929953
Chr02_5928706	Chr02	5928706	13.1952356	T	G	T	.	.	1	0.218929953
Chr02_5940231	Chr02	5940231	13.1952357	A	C	A	.	.	1	0.218929953
Chr02_6099525	Chr02	6099525	13.1952358	G	G	T	.	.	2	0.218929953
Chr02_6106771	Chr02	6106771	13.1952359	A	A	G	.	.	2	0.218929953
Chr02_6111403	Chr02	6111403	13.195236	T	C	T	.	.	1	0.218929953
Chr02_6192436	Chr02	6192436	13.1952361	T	T	G	.	.	2	0.218929953
Chr02_6195238	Chr02	6195238	13.1952362	G	A	G	.	.	1	0.218929953
Chr02_6204592	Chr02	6204592	13.1952363	G	A	G	.	.	1	0.218929953
Chr02_6208748	Chr02	6208748	13.1952364	T	C	T	.	.	1	0.218929953
Chr02_6232021	Chr02	6232021	13.1952365	T	T	A	.	.	2	0.218929953
Chr02_6236918	Chr02	6236918	13.1952366	G	G	A	.	.	2	0.218929953
Chr02_6266353	Chr02	6266353	13.1952367	G	T	G	.	.	1	0.218929953
Chr02_6275580	Chr02	6275580	13.1952368	A	T	A	.	.	1	0.218929953
Chr02_6286606	Chr02	6286606	13.1952369	A	A	-	.	.	2	0.218929953
Chr02_6482645	Chr02	6482645	13.195237	C	C	T	.	.	2	0.218929953
Chr02_6482895	Chr02	6482895	13.1952371	A	A	G	.	.	2	0.218929953
Chr02_6505913	Chr02	6505913	13.1952372	C	C	G	.	.	2	0.218929953
Chr02_6507015	Chr02	6507015	13.1952373	C	C	A	.	.	2	0.218929953
Chr02_6779331	Chr02	6779331	13.1952374	C	T	C	.	.	1	0.218929953
Chr02_7048485	Chr02	7048485	13.1952375	G	A	G	.	.	1	0.218929953
Chr02_7059156	Chr02	7059156	13.1952376	C	C	T	.	.	2	0.218929953
Chr02_7115852	Chr02	7115852	13.1952377	C	C	G	.	.	2	0.218929953
Chr02_7119085	Chr02	7119085	13.1952378	A	A	G	.	.	2	0.218929953
Chr02_7131441	Chr02	7131441	13.1952379	A	A	G	.	.	2	0.218929953
Chr02_7157888	Chr02	7157888	13.89458752	G	T	G	.	.	1	0.342397589
Chr02_7316758	Chr02	7316758	13.89458762	C	C	T	.	.	2	0.34239759
Chr02_7321268	Chr02	7321268	13.89458772	G	G	A	.	.	2	0.34239759
Chr02_7333577	Chr02	7333577	13.89458782	G	A	G	.	.	1	0.34239759
Chr02_7432714	Chr02	7432714	14.59393094	C	T	C	.	.	1	0.257272427
Chr02_7436097	Chr02	7436097	14.59393104	A	A	C	.	.	2	0.257272427
Chr02_7466993	Chr02	7466993	14.59393114	A	G	A	.	.	1	0.257272427
Chr02_7467323	Chr02	7467323	14.59393124	T	C	T	.	.	1	0.257272427
Chr02_7497544	Chr02	7497544	14.59393134	A	G	A	.	.	1	0.257272427
Chr02_7507250	Chr02	7507250	14.59393144	G	G	A	.	.	2	0.257272427
Chr02_7508942	Chr02	7508942	14.59393154	C	C	T	.	.	2	0.257272427
Chr02_7528955	Chr02	7528955	14.59393164	T	T	C	.	.	2	0.257272426
Chr02_7667719	Chr02	7667719	15.29327794	A	T	A	.	.	1	0.241455484
Chr02_7669314	Chr02	7669314	15.29327804	C	C	A	.	.	2	0.241455484
Chr02_7693054	Chr02	7693054	15.29327814	A	G	A	.	.	1	0.241455484
Chr02_7693159	Chr02	7693159	15.29327824	G	A	G	.	.	1	0.241455484
Chr02_7707780	Chr02	7707780	15.29327834	G	G	A	.	.	2	0.241455484
Chr02_7737610	Chr02	7737610	15.29327844	A	A	C	.	.	2	0.241455484
Chr02_7771239	Chr02	7771239	15.29327854	C	C	A	.	.	2	0.241455484
Chr02_7780751	Chr02	7780751	15.29327864	G	A	G	.	.	1	0.241455484
Chr02_7782138	Chr02	7782138	15.29327874	G	G	T	.	.	2	0.241455484
Chr02_7814619	Chr02	7814619	15.29327884	T	T	G	.	.	2	0.241455484
Chr02_8050343	Chr02	8050343	15.29327894	G	G	A	.	.	2	0.241455484
Chr02_8226806	Chr02	8226806	15.29327904	G	A	G	.	.	1	0.241455484
Chr02_8231908	Chr02	8231908	15.29327914	C	T	C	.	.	1	0.241455484
Chr02_8262154	Chr02	8262154	15.29327924	G	G	T	.	.	2	0.241455484
Chr02_8420357	Chr02	8420357	15.29327934	C	C	T	.	.	2	0.241455484
Chr02_8423836	Chr02	8423836	15.29327944	C	C	T	.	.	2	0.241455484
Chr02_8428853	Chr02	8428853	15.29327954	G	A	G	.	.	1	0.241455484
Chr02_8430060	Chr02	8430060	15.29327964	C	C	T	.	.	2	0.241455484
Chr02_8477857	Chr02	8477857	15.29327974	A	A	G	.	.	2	0.241455484
Chr02_8482175	Chr02	8482175	15.29327984	C	C	T	.	.	2	0.241455484
Chr02_8515574	Chr02	8515574	15.29327994	T	T	C	.	.	2	0.241455484
Chr02_8521353	Chr02	8521353	15.29328004	A	A	G	.	.	2	0.241455484
Chr02_8528933	Chr02	8528933	15.29328014	G	G	A	.	.	2	0.241455484
Chr02_8529856	Chr02	8529856	15.29328024	G	T	G	.	.	1	0.241455484
Chr02_8629267	Chr02	8629267	15.29328034	T	C	T	.	.	1	0.241455484
Chr02_8686726	Chr02	8686726	15.29328044	G	G	A	.	.	2	0.241455484
Chr02_8703560	Chr02	8703560	15.29328054	T	T	C	.	.	2	0.241455484
Chr02_8708058	Chr02	8708058	15.29328064	A	A	G	.	.	2	0.241455484
Chr02_8737889	Chr02	8737889	15.29328074	C	C	T	.	.	2	0.241455484
Chr02_8781488	Chr02	8781488	15.29328084	T	G	T	.	.	1	0.241455484
Chr02_8783184	Chr02	8783184	15.29328094	A	C	A	.	.	1	0.241455484
Chr02_8817836	Chr02	8817836	15.29328104	G	G	C	.	.	2	0.241455484
Chr02_8823174	Chr02	8823174	15.29328114	C	A	C	.	.	1	0.241455484
Chr02_8857869	Chr02	8857869	15.29328124	G	A	G	.	.	1	0.241455484
Chr02_8905944	Chr02	8905944	15.29328134	G	G	A	.	.	2	0.241455484
Chr02_8907180	Chr02	8907180	15.29328144	C	C	T	.	.	2	0.241455484
Chr02_8995278	Chr02	8995278	15.29328154	T	G	T	.	.	1	0.241455484
Chr02_8995421	Chr02	8995421	15.29328164	C	T	C	.	.	1	0.241455484
Chr02_9143944	Chr02	9143944	15.29328174	T	T	C	.	.	2	0.241455484
Chr02_9205314	Chr02	9205314	15.29328184	A	A	G	.	.	2	0.241455484
Chr02_9208263	Chr02	9208263	15.29328194	G	G	A	.	.	2	0.241455484
Chr02_9319304	Chr02	9319304	15.29328204	G	G	A	.	.	2	0.241455484
Chr02_9333177	Chr02	9333177	15.29328214	C	C	T	.	.	2	0.241455484
Chr02_9355708	Chr02	9355708	15.29328224	G	G	C	.	.	2	0.241455484
Chr02_9363820	Chr02	9363820	15.29328234	A	A	G	.	.	2	0.241455484
Chr02_9477843	Chr02	9477843	15.29328244	C	T	C	.	.	1	0.241455484
Chr02_9488177	Chr02	9488177	15.29328254	G	G	C	.	.	2	0.241455484
Chr02_9640016	Chr02	9640016	15.29328264	T	C	T	.	.	1	0.241455484
Chr02_9640286	Chr02	9640286	15.29328274	G	A	G	.	.	1	0.241455484
Chr02_9653934	Chr02	9653934	15.29328284	T	C	T	.	.	1	0.241455484
Chr02_9674397	Chr02	9674397	15.29328294	A	G	A	.	.	1	0.241455484
Chr02_9681092	Chr02	9681092	15.29328304	T	T	C	.	.	2	0.241455484
Chr02_9738285	Chr02	9738285	15.29328314	C	C	T	.	.	2	0.241455484
Chr02_9784280	Chr02	9784280	15.29328324	C	C	T	.	.	2	0.241455484
Chr02_9785819	Chr02	9785819	15.29328334	C	C	A	.	.	2	0.241455484
Chr02_9857799	Chr02	9857799	15.29328344	C	T	C	.	.	1	0.241455484
Chr02_9857821	Chr02	9857821	15.29328354	G	A	G	.	.	1	0.241455484
Chr02_9891564	Chr02	9891564	15.29328364	T	C	T	.	.	1	0.241455484
Chr02_9894643	Chr02	9894643	15.29328374	C	T	C	.	.	1	0.241455484
Chr02_9907367	Chr02	9907367	15.29328384	G	A	G	.	.	1	0.241455484
Chr02_9937262	Chr02	9937262	15.29328394	C	T	C	.	.	1	0.241455484
Chr02_9937605	Chr02	9937605	15.29328404	C	T	C	.	.	1	0.241455484
Chr02_9955934	Chr02	9955934	15.29328414	C	C	T	.	.	2	0.241455484
Chr02_9957637	Chr02	9957637	15.29328424	C	T	C	.	.	1	0.241455484
Chr02_9980620	Chr02	9980620	15.29328434	T	T	C	.	.	2	0.241455484
Chr02_10006212	Chr02	10006212	15.29328444	G	G	C	.	.	2	0.241455484
Chr02_10010174	Chr02	10010174	15.29328454	A	C	A	.	.	1	0.241455484
Chr02_10166365	Chr02	10166365	15.29328464	C	C	T	.	.	2	0.241455484
Chr02_10169126	Chr02	10169126	15.29328474	C	A	C	.	.	1	0.241455484
Chr02_10184091	Chr02	10184091	15.29328484	G	G	A	.	.	2	0.241455484
Chr02_10200294	Chr02	10200294	15.29328494	C	C	T	.	.	2	0.241455484
Chr02_10203625	Chr02	10203625	15.29328504	G	G	A	.	.	2	0.241455484
Chr02_10255980	Chr02	10255980	15.29328514	A	A	G	.	.	2	0.241455484
Chr02_10265803	Chr02	10265803	15.29328524	A	A	G	.	.	2	0.241455484
Chr02_10308370	Chr02	10308370	15.29328534	T	A	T	.	.	1	0.241455484
Chr02_10321021	Chr02	10321021	15.29328544	A	A	G	.	.	2	0.241455484
Chr02_10355804	Chr02	10355804	15.29328554	G	G	A	.	.	2	0.241455484
Chr02_10401709	Chr02	10401709	15.29328564	G	A	G	.	.	1	0.241455484
Chr02_10401865	Chr02	10401865	15.29328574	C	T	C	.	.	1	0.241455484
Chr02_10404373	Chr02	10404373	15.29328584	T	C	T	.	.	1	0.241455484
Chr02_10494467	Chr02	10494467	15.29328594	C	T	C	.	.	1	0.241455484
Chr02_10497156	Chr02	10497156	15.29328604	A	A	T	.	.	2	0.241455484
Chr02_10504555	Chr02	10504555	15.29328614	T	T	C	.	.	2	0.241455484
Chr02_10506649	Chr02	10506649	15.29328624	T	T	A	.	.	2	0.241455484
Chr02_10541913	Chr02	10541913	15.29328634	A	A	T	.	.	2	0.241455484
Chr02_10555135	Chr02	10555135	15.29328644	A	A	C	.	.	2	0.241455484
Chr02_10574023	Chr02	10574023	15.29328654	G	G	A	.	.	2	0.241455484
Chr02_10591850	Chr02	10591850	15.29328664	A	A	G	.	.	2	0.241455484
Chr02_10603587	Chr02	10603587	15.29328674	T	T	C	.	.	2	0.241455484
Chr02_10676112	Chr02	10676112	15.29328684	C	A	C	.	.	1	0.241455484
Chr02_10676676	Chr02	10676676	15.29328694	A	A	G	.	.	2	0.241455484
Chr02_10680852	Chr02	10680852	15.29328704	G	G	A	.	.	2	0.241455484
Chr02_10682629	Chr02	10682629	15.29328714	G	A	G	.	.	1	0.241455484
Chr02_10766433	Chr02	10766433	15.29328724	G	A	G	.	.	1	0.241455484
Chr02_10813291	Chr02	10813291	15.29328734	A	G	A	.	.	1	0.241455484
Chr02_10821282	Chr02	10821282	15.29328744	A	T	A	.	.	1	0.241455484
Chr02_10902846	Chr02	10902846	15.29328754	T	T	A	.	.	2	0.241455484
Chr02_10903838	Chr02	10903838	15.29328764	T	T	C	.	.	2	0.241455484
Chr02_10938235	Chr02	10938235	15.29328774	C	C	T	.	.	2	0.241455484
Chr02_11014913	Chr02	11014913	15.29328784	C	C	T	.	.	2	0.241455484
Chr02_11042007	Chr02	11042007	15.29328794	C	C	T	.	.	2	0.241455484
Chr02_11043194	Chr02	11043194	15.29328804	G	A	G	.	.	1	0.241455484
Chr02_11053631	Chr02	11053631	15.29328814	T	G	T	.	.	1	0.241455484
Chr02_11059034	Chr02	11059034	15.29328824	G	A	G	.	.	1	0.241455484
Chr02_11147441	Chr02	11147441	15.29328834	G	A	G	.	.	1	0.241455484
Chr02_11208289	Chr02	11208289	15.29328844	C	C	T	.	.	2	0.241455484
Chr02_11211321	Chr02	11211321	15.29328854	A	A	T	.	.	2	0.241455484
Chr02_11232059	Chr02	11232059	15.29328864	G	G	A	G	A	2	0.241455484
Chr02_11232106	Chr02	11232106	15.29328874	A	G	A	.	.	1	0.241455484
Chr02_11352148	Chr02	11352148	15.29328884	T	G	T	.	.	1	0.241455484
Chr02_11354633	Chr02	11354633	15.29328894	A	T	A	.	.	1	0.241455484
Chr02_11358495	Chr02	11358495	15.29328904	C	T	C	.	.	1	0.241455484
Chr02_11663622	Chr02	11663622	15.29328914	A	C	A	.	.	1	0.241455484
Chr02_11663762	Chr02	11663762	15.29328924	A	G	A	.	.	1	0.241455484
Chr02_11679387	Chr02	11679387	15.29328934	A	G	A	.	.	1	0.241455484
Chr02_11680278	Chr02	11680278	15.29328944	G	A	G	.	.	1	0.241455484
Chr02_11852154	Chr02	11852154	15.29328954	A	A	G	.	.	2	0.241455484
Chr02_11865425	Chr02	11865425	15.29328964	C	T	C	.	.	1	0.241455484
Chr02_11870683	Chr02	11870683	15.29328974	G	G	T	.	.	2	0.241455484
Chr02_11955875	Chr02	11955875	15.29328984	G	G	T	.	.	2	0.241455484
Chr02_11962023	Chr02	11962023	15.29328994	A	T	A	.	.	1	0.241455484
Chr02_11982673	Chr02	11982673	15.29329004	C	C	T	.	.	2	0.241455484
Chr02_11987816	Chr02	11987816	15.29329014	T	G	T	G/T	T	1	0.241455484
Chr02_12091537	Chr02	12091537	15.29329024	G	A	G	.	.	1	0.241455484
Chr02_12113116	Chr02	12113116	15.29329034	C	C	T	.	.	2	0.241455484
Chr02_12114649	Chr02	12114649	15.29329044	T	A	T	.	.	1	0.241455484
Chr02_12144162	Chr02	12144162	15.29329054	C	T	C	.	.	1	0.241455484
Chr02_12303290	Chr02	12303290	15.29329064	C	T	C	.	.	1	0.241455484
Chr02_12407598	Chr02	12407598	15.29329074	C	T	C	.	.	1	0.241455484
Chr02_12476624	Chr02	12476624	15.29329084	T	T	G	.	.	2	0.241455484
Chr02_12488856	Chr02	12488856	15.29329094	G	A	G	.	.	1	0.241455484
Chr02_12490155	Chr02	12490155	15.29329104	T	C	T	.	.	1	0.241455484
Chr02_12507011	Chr02	12507011	15.29329114	G	G	A	.	.	2	0.241455484
Chr02_12509286	Chr02	12509286	15.29329124	A	A	C	.	.	2	0.241455484
Chr02_12569896	Chr02	12569896	15.29329134	G	A	G	.	.	1	0.241455484
Chr02_12585038	Chr02	12585038	15.29329144	G	G	A	.	.	2	0.241455484
Chr02_12585453	Chr02	12585453	15.29329154	C	T	C	.	.	1	0.241455484
Chr02_12611559	Chr02	12611559	15.29329164	C	T	C	.	.	1	0.241455484
Chr02_12676563	Chr02	12676563	15.29329174	G	G	T	.	.	2	0.241455484
Chr02_12676627	Chr02	12676627	15.29329184	G	A	G	.	.	1	0.241455484
Chr02_12721721	Chr02	12721721	15.29329194	C	C	A	.	.	2	0.241455484
Chr02_12921324	Chr02	12921324	15.29329204	G	G	A	.	.	2	0.241455484
Chr02_12947016	Chr02	12947016	15.29329214	G	G	A	.	.	2	0.241455484
Chr02_13222967	Chr02	13222967	15.29329224	T	T	A	.	.	2	0.241455484
Chr02_13223733	Chr02	13223733	15.29329234	A	A	T	.	.	2	0.241455484
Chr02_13233209	Chr02	13233209	15.29329244	C	C	T	.	.	2	0.241455484
Chr02_13233935	Chr02	13233935	15.29329254	C	C	T	.	.	2	0.241455484
Chr02_13446278	Chr02	13446278	15.29329264	C	T	C	.	.	1	0.241455484
Chr02_13446412	Chr02	13446412	15.29329274	G	A	G	.	.	1	0.241455484
Chr02_13459554	Chr02	13459554	15.29329284	C	C	A	.	.	2	0.241455484
Chr02_13806826	Chr02	13806826	15.29329294	T	G	T	.	.	1	0.241455484
Chr02_13870718	Chr02	13870718	15.29329304	G	G	A	.	.	2	0.241455484
Chr02_13876080	Chr02	13876080	15.29329314	C	C	T	.	.	2	0.241455484
Chr02_13960324	Chr02	13960324	15.29329324	T	T	C	.	.	2	0.241455484
Chr02_13966290	Chr02	13966290	15.29329334	C	T	C	.	.	1	0.241455484
Chr02_13979398	Chr02	13979398	15.29329344	T	T	C	.	.	2	0.241455484
Chr02_14101387	Chr02	14101387	15.29329354	A	G	A	.	.	1	0.241455484
Chr02_14373467	Chr02	14373467	15.29329364	C	T	C	.	.	1	0.241455484
Chr02_14387967	Chr02	14387967	15.29329374	G	A	G	.	.	1	0.241455484
Chr02_14388397	Chr02	14388397	15.29329384	A	A	-	.	.	2	0.241455484
Chr02_14406927	Chr02	14406927	15.29329394	A	A	C	.	.	2	0.241455484
Chr02_14504608	Chr02	14504608	15.29329404	C	C	T	.	.	2	0.241455484
Chr02_14517573	Chr02	14517573	15.29329414	G	G	A	.	.	2	0.241455484
Chr02_14529888	Chr02	14529888	15.29329424	C	C	T	.	.	2	0.241455484
Chr02_14575005	Chr02	14575005	15.29329434	A	A	C	.	.	2	0.241455484
Chr02_14590944	Chr02	14590944	15.29329444	C	C	T	.	.	2	0.241455484
Chr02_14618649	Chr02	14618649	15.29329454	G	G	A	.	.	2	0.241455484
Chr02_14973366	Chr02	14973366	15.29329464	G	A	G	.	.	1	0.241455484
Chr02_14978670	Chr02	14978670	15.29329474	T	C	T	.	.	1	0.241455484
Chr02_15150898	Chr02	15150898	15.29329484	A	G	A	.	.	1	0.241455484
Chr02_15154363	Chr02	15154363	15.29329494	C	G	C	.	.	1	0.241455484
Chr02_15154444	Chr02	15154444	15.29329504	T	T	C	.	.	2	0.241455484
Chr02_15182681	Chr02	15182681	15.29329514	C	T	C	.	.	1	0.241455484
Chr02_15825209	Chr02	15825209	15.99264591	G	A	G	A	A	1	0.216687114
Chr02_15827100	Chr02	15827100	15.99264601	C	C	T	.	.	2	0.216687114
Chr02_15828854	Chr02	15828854	15.99264611	C	G	C	.	.	1	0.216687113
Chr02_15829015	Chr02	15829015	15.99264621	G	T	G	.	.	1	0.216687096
Chr02_16054375	Chr02	16054375	16.69199038	G	G	A	.	.	2	0.109523849
Chr02_16057000	Chr02	16057000	16.69199048	G	A	G	A	.	1	0.109523849
Chr02_16089720	Chr02	16089720	16.69199058	C	A	C	.	.	1	0.109523849
Chr02_16537422	Chr02	16537422	16.69199068	G	G	A	.	.	2	0.109523849
Chr02_16559588	Chr02	16559588	16.69199078	T	G	T	.	.	1	0.109523849
Chr02_16560455	Chr02	16560455	16.69199088	T	T	C	.	.	2	0.109523849
Chr02_16663797	Chr02	16663797	16.69199098	G	G	A	.	.	2	0.109523849
Chr02_16703528	Chr02	16703528	16.69199108	T	T	G	.	.	2	0.109523849
Chr02_16718304	Chr02	16718304	16.69199118	C	C	T	.	.	2	0.109523849
Chr02_16729398	Chr02	16729398	16.69199128	T	T	C	.	.	2	0.109523849
Chr02_16737081	Chr02	16737081	16.69199138	C	T	C	.	.	1	0.109523849
Chr02_16753722	Chr02	16753722	16.69199148	A	C	A	.	.	1	0.109523849
Chr02_16769987	Chr02	16769987	16.69199158	C	C	G	.	.	2	0.109523849
Chr02_16787048	Chr02	16787048	16.69199168	G	G	A	.	.	2	0.109523849
Chr02_16802977	Chr02	16802977	16.69199178	T	T	G	.	.	2	0.109523849
Chr02_16814791	Chr02	16814791	16.69199188	A	A	G	.	.	2	0.109523849
Chr02_16840041	Chr02	16840041	16.69199198	C	C	T	.	.	2	0.109523849
Chr02_16856561	Chr02	16856561	16.69199208	G	G	A	.	.	2	0.109523849
Chr02_16858170	Chr02	16858170	16.69199218	A	A	T	.	.	2	0.109523849
Chr02_16886086	Chr02	16886086	16.69199228	T	T	C	.	.	2	0.109523849
Chr02_16887711	Chr02	16887711	16.69199238	T	G	T	.	.	1	0.109523849
Chr02_17639507	Chr02	17639507	16.69199248	C	T	C	.	.	1	0.109523849
Chr02_17665024	Chr02	17665024	16.69199258	C	T	C	.	.	1	0.109523849
Chr02_17775620	Chr02	17775620	16.69199268	T	T	C	.	.	2	0.109523849
Chr02_17778130	Chr02	17778130	16.69199278	G	G	C	.	.	2	0.109523849
Chr02_17804484	Chr02	17804484	16.69199288	T	C	T	.	.	1	0.109523849
Chr02_17922275	Chr02	17922275	16.69199298	G	G	A	.	.	2	0.109523849
Chr02_17924037	Chr02	17924037	16.69199308	G	G	A	.	.	2	0.109523849
Chr02_17928254	Chr02	17928254	16.69199318	A	G	A	.	.	1	0.109523849
Chr02_17928268	Chr02	17928268	16.69199328	T	A	T	.	.	1	0.109523849
Chr02_17958020	Chr02	17958020	16.69199338	G	G	C	.	.	2	0.109523849
Chr02_17958276	Chr02	17958276	16.69199348	G	A	G	.	.	1	0.109523849
Chr02_18474683	Chr02	18474683	16.69199358	G	A	G	.	.	1	0.109523849
Chr02_19422404	Chr02	19422404	16.69199368	G	A	G	.	.	1	0.109523849
Chr02_19423019	Chr02	19423019	16.69199378	G	A	G	.	.	1	0.109523849
Chr02_19428779	Chr02	19428779	16.69199388	G	G	T	.	.	2	0.109523849
Chr02_19430496	Chr02	19430496	16.69199398	T	T	C	.	.	2	0.109523849
Chr02_19475629	Chr02	19475629	16.69199408	T	C	T	.	.	1	0.109523849
Chr02_19475856	Chr02	19475856	16.69199418	G	G	A	.	.	2	0.109523849
Chr02_19478008	Chr02	19478008	16.69199428	C	T	C	.	.	1	0.109523849
Chr02_19478107	Chr02	19478107	16.69199438	G	A	G	.	.	1	0.109523849
Chr02_19598342	Chr02	19598342	17.39134152	T	C	T	.	.	1	0.109523539
Chr02_19674233	Chr02	19674233	17.39134162	G	A	G	.	.	1	0.109523539
Chr02_19678282	Chr02	19678282	17.39134172	G	T	G	.	.	1	0.109523539
Chr02_20034796	Chr02	20034796	18.09072421	C	C	A	.	.	2	0.051349127
Chr02_20037309	Chr02	20037309	18.09072431	G	G	A	.	.	2	0.051349127
Chr02_20064854	Chr02	20064854	18.09072441	A	G	A	.	.	1	0.051349127
Chr02_20080058	Chr02	20080058	18.09072451	G	G	C	.	.	2	0.051349127
Chr02_20170914	Chr02	20170914	18.79010615	C	A	C	.	.	1	0.051743643
Chr02_20171088	Chr02	20171088	18.79010625	T	T	C	.	.	2	0.051743643
Chr02_20182847	Chr02	20182847	18.79010635	G	A	G	.	.	1	0.051743643
Chr02_20186566	Chr02	20186566	18.79010645	C	C	T	.	.	2	0.051743643
Chr02_20205610	Chr02	20205610	18.79010655	G	G	T	.	.	2	0.051743643
Chr02_20209034	Chr02	20209034	18.79010665	G	G	A	.	.	2	0.051743643
Chr02_20235966	Chr02	20235966	18.79010675	G	G	A	.	.	2	0.051743643
Chr02_20254721	Chr02	20254721	18.79010685	C	C	A	.	.	2	0.051743643
Chr02_20266696	Chr02	20266696	18.79010695	A	A	G	.	.	2	0.051743643
Chr02_20285910	Chr02	20285910	18.79010705	T	T	C	.	.	2	0.051743643
Chr02_20412561	Chr02	20412561	18.79010715	C	C	A	.	.	2	0.051743643
Chr02_20417110	Chr02	20417110	18.79010725	C	T	C	.	.	1	0.051743643
Chr02_20428976	Chr02	20428976	18.79010735	T	T	C	T	C/T	2	0.051743643
Chr02_20454925	Chr02	20454925	18.79010745	C	C	T	.	.	2	0.051743643
Chr02_20457103	Chr02	20457103	18.79010755	T	T	C	.	.	2	0.051743643
Chr02_20494492	Chr02	20494492	18.79010765	T	T	C	.	.	2	0.051743643
Chr02_20509347	Chr02	20509347	18.79010775	G	G	A	.	.	2	0.051743643
Chr02_20522176	Chr02	20522176	18.79010785	G	G	A	.	.	2	0.051743643
Chr02_20528773	Chr02	20528773	18.79010795	C	C	T	.	.	2	0.051743643
Chr02_20532021	Chr02	20532021	18.79010805	G	G	A	.	.	2	0.051743643
Chr02_20557372	Chr02	20557372	18.79010815	A	G	A	.	.	1	0.051743643
Chr02_20577976	Chr02	20577976	18.79010825	G	A	G	.	.	1	0.051743643
Chr02_20584580	Chr02	20584580	18.79010835	A	G	A	.	.	1	0.051743643
Chr02_20603180	Chr02	20603180	18.79010845	G	T	G	.	.	1	0.051743643
Chr02_20604062	Chr02	20604062	18.79010855	A	T	A	.	.	1	0.051743643
Chr02_20643293	Chr02	20643293	19.48984372	G	T	G	.	.	1	0.088592448
Chr02_20669990	Chr02	20669990	20.18961267	G	G	T	.	.	2	0.018749694
Chr02_20726742	Chr02	20726742	20.18961277	G	G	T	.	.	2	0.018749688
Chr02_20734008	Chr02	20734008	20.18961287	G	A	G	.	.	1	0.018749688
Chr02_20736239	Chr02	20736239	20.18961297	T	T	A	.	.	2	0.018749688
Chr02_20808248	Chr02	20808248	20.88899839	C	C	T	.	.	2	1.59E-05
Chr02_20840870	Chr02	20840870	20.88899849	G	A	G	.	.	1	1.59E-05
Chr02_20844917	Chr02	20844917	20.88899859	C	C	A	C	A	2	1.59E-05
Chr02_20855359	Chr02	20855359	20.88899869	A	A	T	.	.	2	1.59E-05
Chr02_20857458	Chr02	20857458	20.88899879	A	G	A	.	.	1	1.59E-05
Chr02_20892552	Chr02	20892552	20.88899889	C	A	C	.	.	1	1.59E-05
Chr02_20907069	Chr02	20907069	20.88899899	G	G	A	.	.	2	1.59E-05
Chr02_20919654	Chr02	20919654	21.58834972	C	C	A	.	.	2	0.000123762
Chr02_20933600	Chr02	20933600	21.58834982	C	C	T	.	.	2	0.000123762
Chr02_20934690	Chr02	20934690	21.58834992	G	G	A	.	.	2	0.000123762
Chr02_20954790	Chr02	20954790	21.58835002	C	T	C	.	.	1	0.000123762
Chr02_20957231	Chr02	20957231	21.58835012	G	A	G	.	.	1	0.000123762
Chr02_21270144	Chr02	21270144	22.28769448	G	G	A	.	.	2	0.002570437
Chr02_21274547	Chr02	21274547	22.28769458	A	G	A	.	.	1	0.002570437
Chr02_21283091	Chr02	21283091	22.28769468	A	G	A	.	.	1	0.002570437
Chr02_21290979	Chr02	21290979	22.28769478	C	C	T	.	.	2	0.002570437
Chr02_21409120	Chr02	21409120	22.98742089	T	C	T	.	.	1	6.47E-06
Chr02_21428064	Chr02	21428064	22.98742099	T	C	T	.	.	1	6.47E-06
Chr02_21483285	Chr02	21483285	24.38717035	C	C	T	.	.	2	0.041383314
Chr02_21486505	Chr02	21486505	24.38717045	C	T	C	.	.	1	0.041383316
Chr02_21507656	Chr02	21507656	24.38717055	C	C	A	.	.	2	0.041383316
Chr02_21523615	Chr02	21523615	24.38717065	C	C	G	.	.	2	0.041383316
Chr02_21530678	Chr02	21530678	24.38717075	T	T	G	.	.	2	0.041383316
Chr02_21552194	Chr02	21552194	24.38717085	T	T	C	.	.	2	0.041383316
Chr02_21553601	Chr02	21553601	24.38717095	G	G	A	.	.	2	0.041383316
Chr02_21563106	Chr02	21563106	24.38717105	C	C	T	.	.	2	0.041383316
Chr02_21681166	Chr02	21681166	25.08651975	T	A	T	.	.	1	0.016870333
Chr02_21701029	Chr02	21701029	25.08651985	A	G	A	.	.	1	0.016870333
Chr02_21705330	Chr02	21705330	25.08651995	A	G	A	.	.	1	0.016870333
Chr02_21752677	Chr02	21752677	25.08652005	G	G	T	.	.	2	0.016870333
Chr02_21937979	Chr02	21937979	26.50955477	T	C	T	.	.	1	0.005855993
Chr02_21952706	Chr02	21952706	26.50955487	G	A	G	.	.	1	0.005855993
Chr02_21954111	Chr02	21954111	26.50955515	A	T	A	.	.	1	0.005855994
Chr02_22012362	Chr02	22012362	27.18485412	C	G	C	.	.	1	0.007889267
Chr02_22062858	Chr02	22062858	27.18485422	C	A	C	.	.	1	0.007889267
Chr02_22087889	Chr02	22087889	27.18485432	C	T	C	.	.	1	0.007889267
Chr02_22222743	Chr02	22222743	27.18485442	G	C	G	.	.	1	0.007889267
Chr02_22230137	Chr02	22230137	27.18485452	C	C	G	.	.	2	0.007889267
Chr02_22245272	Chr02	22245272	27.18485462	G	T	G	.	.	1	0.007889267
Chr02_22305559	Chr02	22305559	27.18485472	C	T	C	.	.	1	0.007889267
Chr02_22311549	Chr02	22311549	27.18485482	C	T	C	.	.	1	0.007889267
Chr02_22329469	Chr02	22329469	27.18485492	G	A	G	.	.	1	0.007889267
Chr02_22330039	Chr02	22330039	27.18485502	A	G	A	.	.	1	0.007889267
Chr02_22354492	Chr02	22354492	27.18485512	T	C	T	.	.	1	0.007889267
Chr02_22503717	Chr02	22503717	27.18485522	T	T	A	.	.	2	0.007889267
Chr02_22583427	Chr02	22583427	27.18485532	G	G	A	.	.	2	0.007889267
Chr02_22584129	Chr02	22584129	27.18485542	C	T	C	.	.	1	0.007889267
Chr02_22618679	Chr02	22618679	27.18485552	G	A	G	.	.	1	0.007889267
Chr02_22663648	Chr02	22663648	27.18485562	G	T	G	.	.	1	0.007889267
Chr02_22674573	Chr02	22674573	27.18485572	G	A	G	.	.	1	0.007889267
Chr02_22678357	Chr02	22678357	27.18485582	G	C	G	.	.	1	0.007889267
Chr02_22678653	Chr02	22678653	27.18485592	T	C	T	.	.	1	0.007889267
Chr02_22714150	Chr02	22714150	27.18485602	G	A	G	.	.	1	0.007889267
Chr02_22773430	Chr02	22773430	27.18485612	A	G	A	.	.	1	0.007889267
Chr02_22801137	Chr02	22801137	27.18485622	T	T	A	.	.	2	0.007889267
Chr02_22815778	Chr02	22815778	27.18485632	C	C	T	.	.	2	0.007889267
Chr02_22833529	Chr02	22833529	27.18485642	C	C	T	.	.	2	0.007889267
Chr02_22858605	Chr02	22858605	27.18485652	G	G	T	.	.	2	0.007889267
Chr02_22917297	Chr02	22917297	27.18485662	T	C	T	C	C/T	1	0.007889267
Chr02_23237068	Chr02	23237068	27.18485672	C	C	T	.	.	2	0.007889267
Chr02_23243329	Chr02	23243329	27.18485682	G	G	A	.	.	2	0.007889267
Chr02_23253630	Chr02	23253630	27.18485692	C	A	C	.	.	1	0.007889267
Chr02_23267837	Chr02	23267837	27.88420322	G	T	G	.	.	1	0.000582878
Chr02_23277712	Chr02	23277712	27.88420332	A	A	G	.	.	2	0.000582878
Chr02_23282423	Chr02	23282423	27.88420342	T	C	T	.	.	1	0.000582878
Chr02_23303718	Chr02	23303718	27.88420352	C	A	C	.	.	1	0.000582878
Chr02_23311214	Chr02	23311214	27.88420362	C	C	T	.	.	2	0.000582878
Chr02_23329036	Chr02	23329036	27.88420372	C	C	T	.	.	2	0.000582878
Chr02_23396180	Chr02	23396180	27.88420382	A	A	G	.	.	2	0.000582878
Chr02_23401924	Chr02	23401924	27.88420392	A	A	T	.	.	2	0.000582878
Chr02_23408612	Chr02	23408612	27.88420402	A	A	G	.	.	2	0.000582878
Chr02_23472612	Chr02	23472612	27.88420412	A	G	A	.	.	1	0.000582878
Chr02_23508260	Chr02	23508260	27.88420422	A	T	A	.	.	1	0.000582878
Chr02_23530392	Chr02	23530392	28.55960212	G	A	G	.	.	1	0.033438242
Chr02_23553459	Chr02	23553459	28.55960222	G	G	A	.	.	2	0.033438242
Chr02_23553561	Chr02	23553561	28.55960232	G	G	C	.	.	2	0.033438242
Chr02_24130708	Chr02	24130708	29.98254193	T	A	T	.	.	1	1.00E-06
Chr02_24141389	Chr02	24141389	29.98254203	G	A	G	.	.	1	1.00E-06
Chr02_24154948	Chr02	24154948	29.98254213	G	A	G	.	.	1	1.00E-06
Chr02_24155015	Chr02	24155015	29.98254223	C	A	C	.	.	1	1.00E-06
Chr02_24350826	Chr02	24350826	29.98254233	T	C	T	.	.	1	1.00E-06
Chr02_24350931	Chr02	24350931	29.98254243	A	G	A	.	.	1	1.00E-06
Chr02_24363613	Chr02	24363613	29.98254253	C	C	T	.	.	2	1.00E-06
Chr02_24374486	Chr02	24374486	31.38150891	A	A	G	.	.	2	0.000695211
Chr02_24377546	Chr02	24377546	31.38150901	G	G	A	.	.	2	0.000695211
Chr02_24383928	Chr02	24383928	31.38150911	C	T	C	.	.	1	0.000695211
Chr02_24413106	Chr02	24413106	31.38150921	G	C	G	.	.	1	0.000695211
Chr02_24451441	Chr02	24451441	31.38150931	C	C	T	.	.	2	0.000695211
Chr02_24454799	Chr02	24454799	31.38150941	A	A	T	.	.	2	0.000695211
Chr02_24455567	Chr02	24455567	31.38150951	G	G	T	.	.	2	0.000695211
Chr02_24494752	Chr02	24494752	32.08085585	C	C	T	.	.	2	0.001592984
Chr02_24498150	Chr02	24498150	32.08085595	G	A	G	.	.	1	0.001592984
Chr02_24506263	Chr02	24506263	32.08085605	A	A	G	.	.	2	0.001592984
Chr02_24506442	Chr02	24506442	32.08085615	G	T	G	.	.	1	0.001592984
Chr02_24547346	Chr02	24547346	32.08085625	A	C	A	.	.	1	0.001592984
Chr02_24559811	Chr02	24559811	32.08085635	T	T	G	.	.	2	0.001592984
Chr02_24567763	Chr02	24567763	32.08085645	G	A	G	.	.	1	0.001592984
Chr02_24624625	Chr02	24624625	32.08085655	C	T	C	.	.	1	0.001592984
Chr02_24629976	Chr02	24629976	32.08085665	T	T	C	.	.	2	0.001592984
Chr02_24632068	Chr02	24632068	32.08085675	G	G	A	.	.	2	0.001592984
Chr02_24653814	Chr02	24653814	32.08085685	A	A	G	.	.	2	0.001592984
Chr02_24735234	Chr02	24735234	32.08085695	C	T	C	.	.	1	0.001592984
Chr02_24744003	Chr02	24744003	32.08085705	C	T	C	.	.	1	0.001592984
Chr02_24829394	Chr02	24829394	32.08085715	G	A	G	.	.	1	0.001592984
Chr02_24832643	Chr02	24832643	32.08085725	G	A	G	.	.	1	0.001592984
Chr02_24858989	Chr02	24858989	32.08085735	C	C	G	.	.	2	0.001592984
Chr02_25088376	Chr02	25088376	32.08085745	G	C	G	.	.	1	0.001592984
Chr02_25195081	Chr02	25195081	32.08085755	C	T	C	.	.	1	0.001592986
Chr02_25195257	Chr02	25195257	32.78277485	C	T	C	.	.	1	0.031361159
Chr02_25294688	Chr02	25294688	33.48469224	G	G	-	.	.	2	0.022283285
Chr02_25317319	Chr02	25317319	33.48469234	T	T	C	.	.	2	0.022283285
Chr02_25409171	Chr02	25409171	33.48469244	C	C	T	.	.	2	0.022283285
Chr02_25440325	Chr02	25440325	33.48469254	G	G	A	.	.	2	0.022283285
Chr02_25443030	Chr02	25443030	33.48469264	G	G	C	.	.	2	0.022283285
Chr02_25452744	Chr02	25452744	33.48469274	G	G	T	G	T	2	0.022283285
Chr02_25474054	Chr02	25474054	33.48469284	G	A	G	.	.	1	0.022283285
Chr02_25479418	Chr02	25479418	33.48469294	T	C	T	.	.	1	0.022283285
Chr02_25479614	Chr02	25479614	33.48469304	T	G	T	.	.	1	0.022283285
Chr02_25514153	Chr02	25514153	34.88365938	T	T	A	.	.	2	0.003382397
Chr02_25524733	Chr02	25524733	34.88365948	C	T	C	.	.	1	0.003382397
Chr02_25535856	Chr02	25535856	34.88365958	G	A	G	.	.	1	0.003382397
Chr02_25575063	Chr02	25575063	34.88365968	T	C	T	.	.	1	0.003382397
Chr02_25578682	Chr02	25578682	34.88365978	T	C	T	.	.	1	0.003382397
Chr02_25601939	Chr02	25601939	34.88365988	T	C	T	.	.	1	0.003382397
Chr02_25604352	Chr02	25604352	34.88365998	T	T	G	T	G	2	0.003382397
Chr02_25605359	Chr02	25605359	34.88366008	A	A	C	.	.	2	0.003382397
Chr02_25637794	Chr02	25637794	34.88366018	G	A	G	.	.	1	0.003382397
Chr02_25639807	Chr02	25639807	34.88366028	A	G	A	.	.	1	0.003382397
Chr02_25794930	Chr02	25794930	34.88366038	G	A	G	.	.	1	0.003382397
Chr02_25796095	Chr02	25796095	34.88366048	A	C	A	.	.	1	0.003382397
Chr02_25805786	Chr02	25805786	34.88366058	C	C	T	.	.	2	0.003382397
Chr02_25809691	Chr02	25809691	34.88366068	G	G	A	.	.	2	0.003382397
Chr02_25829109	Chr02	25829109	34.88366078	G	T	G	.	.	1	0.003382397
Chr02_25866286	Chr02	25866286	36.28263677	T	T	C	.	.	2	0.049212775
Chr02_25869034	Chr02	25869034	36.28263687	A	T	A	.	.	1	0.049212775
Chr02_25878142	Chr02	25878142	36.28263697	C	A	C	.	.	1	0.049212775
Chr02_25905556	Chr02	25905556	36.98201977	T	C	T	.	.	1	0.031374548
Chr02_25931940	Chr02	25931940	36.98201987	G	A	G	.	.	1	0.031374548
Chr02_25945013	Chr02	25945013	36.98201997	C	A	C	.	.	1	0.031374548
Chr02_25952801	Chr02	25952801	36.98202007	G	A	G	.	.	1	0.031374548
Chr02_26138632	Chr02	26138632	37.68140231	T	A	T	.	.	1	0.03104029
Chr02_26140230	Chr02	26140230	37.68140241	G	G	C	.	.	2	0.03104029
Chr02_26152576	Chr02	26152576	37.68140251	A	G	A	.	.	1	0.03104029
Chr02_26257734	Chr02	26257734	37.68140261	A	C	A	.	.	1	0.03104029
Chr02_26282883	Chr02	26282883	37.68140271	C	T	C	.	.	1	0.03104029
Chr02_26290590	Chr02	26290590	37.68140281	G	G	A	.	.	2	0.03104029
Chr02_26448603	Chr02	26448603	37.68140291	A	G	A	.	.	1	0.03104029
Chr02_26470370	Chr02	26470370	37.68140301	G	T	G	.	.	1	0.03104029
Chr02_26542581	Chr02	26542581	37.68140311	G	G	A	.	.	2	0.03104029
Chr02_26542874	Chr02	26542874	37.68140321	T	T	A	.	.	2	0.03104029
Chr02_26574824	Chr02	26574824	37.68140331	T	T	G	.	.	2	0.03104029
Chr02_26577595	Chr02	26577595	37.68140341	A	G	A	.	.	1	0.03104029
Chr02_26578747	Chr02	26578747	37.68140351	G	G	A	.	.	2	0.03104029
Chr02_26636801	Chr02	26636801	39.10597747	C	C	T	.	.	2	0.040776545
Chr02_26655397	Chr02	26655397	39.80725068	C	A	C	.	.	1	0.144847303
Chr02_26661738	Chr02	26661738	39.80725078	G	A	G	.	.	1	0.144847304
Chr02_26679004	Chr02	26679004	39.80725088	C	C	T	.	.	2	0.144847304
Chr02_26679818	Chr02	26679818	39.80725098	C	A	C	.	.	1	0.144847304
Chr02_26708031	Chr02	26708031	39.80725108	G	A	G	.	.	1	0.144847304
Chr02_26710361	Chr02	26710361	39.80725118	A	A	T	.	.	2	0.144847304
Chr02_26732288	Chr02	26732288	39.80725128	G	G	A	.	.	2	0.144847304
Chr02_26766392	Chr02	26766392	39.80725138	C	T	C	.	.	1	0.144847304
Chr02_26806565	Chr02	26806565	39.80725148	G	G	A	.	.	2	0.144847304
Chr02_26815613	Chr02	26815613	39.80725158	C	C	T	.	.	2	0.144847304
Chr02_27225660	Chr02	27225660	39.80725168	G	G	A	.	.	2	0.144847304
Chr02_27246564	Chr02	27246564	39.80725178	T	T	C	.	.	2	0.144847304
Chr02_27260940	Chr02	27260940	39.80725188	C	T	C	.	.	1	0.144847304
Chr02_27275981	Chr02	27275981	39.80725198	G	G	A	.	.	2	0.144847304
Chr02_27315536	Chr02	27315536	39.80725208	G	A	G	.	.	1	0.144847304
Chr02_27317559	Chr02	27317559	39.80725218	G	G	T	.	.	2	0.144847304
Chr02_27329272	Chr02	27329272	39.80725228	A	G	A	.	.	1	0.144847304
Chr02_27353202	Chr02	27353202	39.80725238	T	A	T	.	.	1	0.144847304
Chr02_27384155	Chr02	27384155	39.80725248	A	G	A	.	.	1	0.144847304
Chr02_27410289	Chr02	27410289	39.80725258	G	A	G	.	.	1	0.144847304
Chr02_27471110	Chr02	27471110	39.80725268	G	A	G	.	.	1	0.144847304
Chr02_27471758	Chr02	27471758	39.80725278	C	C	T	.	.	2	0.144847304
Chr02_27663432	Chr02	27663432	39.80725288	A	A	G	.	.	2	0.144847304
Chr02_27695209	Chr02	27695209	40.50896272	T	T	C	.	.	2	0.207764312
Chr02_27833699	Chr02	27833699	41.21067257	C	C	T	.	.	2	0.276155116
Chr02_27834339	Chr02	27834339	41.21067267	T	T	C	.	.	2	0.276155116
Chr02_27854883	Chr02	27854883	41.21067277	A	G	A	.	.	1	0.276155116
Chr02_27904236	Chr02	27904236	41.21067287	G	G	A	.	.	2	0.276155116
Chr02_27906460	Chr02	27906460	41.21067297	C	C	T	.	.	2	0.276155116
Chr02_27929416	Chr02	27929416	41.21067307	T	C	T	.	.	1	0.276155116
Chr02_27934394	Chr02	27934394	41.21067317	G	T	G	.	.	1	0.276155116
Chr02_27952921	Chr02	27952921	41.91001947	G	A	G	.	.	1	0.266647594
Chr02_27954325	Chr02	27954325	41.91001957	G	G	A	.	.	2	0.266647594
Chr02_28008736	Chr02	28008736	41.91001967	G	G	T	.	.	2	0.266647594
Chr02_28009064	Chr02	28009064	41.91001977	A	A	C	.	.	2	0.266647594
Chr02_28190033	Chr02	28190033	41.91001987	G	G	C	.	.	2	0.266647594
Chr02_28194307	Chr02	28194307	41.91001997	T	T	C	.	.	2	0.266647594
Chr02_28208316	Chr02	28208316	41.91002007	A	A	G	.	.	2	0.266647598
Chr02_28230088	Chr02	28230088	41.91002017	G	C	G	.	.	1	0.266647599
Chr02_28230109	Chr02	28230109	41.91002027	T	C	T	.	.	1	0.266647599
Chr02_28300438	Chr02	28300438	44.00910061	A	A	G	.	.	2	0.401575573
Chr02_28312586	Chr02	28312586	44.00910071	C	C	T	.	.	2	0.401575574
Chr02_28324121	Chr02	28324121	44.00910081	C	A	C	.	.	1	0.401575574
Chr02_28374941	Chr02	28374941	44.70850662	G	A	G	.	.	1	0.521289321
Chr02_28380154	Chr02	28380154	44.70850672	A	G	A	.	.	1	0.521289321
Chr02_28412225	Chr02	28412225	44.70850682	C	T	C	.	.	1	0.521289321
Chr02_28607555	Chr02	28607555	44.70850692	C	C	T	.	.	2	0.521289321
Chr02_28609738	Chr02	28609738	44.70850702	C	C	T	.	.	2	0.521289321
Chr02_28628551	Chr02	28628551	44.70850712	G	G	A	.	.	2	0.521289321
Chr02_28653894	Chr02	28653894	44.70850722	C	T	C	.	.	1	0.521289321
Chr02_28661952	Chr02	28661952	44.70850732	G	T	G	.	.	1	0.521289321
Chr02_28688605	Chr02	28688605	44.70850742	A	G	A	.	.	1	0.521289321
Chr02_28694108	Chr02	28694108	44.70850752	T	G	T	.	.	1	0.521289321
Chr02_28707235	Chr02	28707235	44.70850762	T	T	C	.	.	2	0.521289321
Chr02_28712985	Chr02	28712985	44.70850772	G	A	G	.	.	1	0.521289321
Chr02_28748020	Chr02	28748020	44.70850782	C	T	C	.	.	1	0.521289321
Chr02_28750470	Chr02	28750470	44.70850792	G	T	G	.	.	1	0.521289321
Chr02_28752252	Chr02	28752252	44.70850802	C	C	A	.	.	2	0.521289321
Chr02_28874440	Chr02	28874440	44.70850812	T	A	T	.	.	1	0.521289321
Chr02_28877519	Chr02	28877519	44.70850822	C	T	C	.	.	1	0.52128932
Chr02_28912653	Chr02	28912653	45.40788931	C	C	T	.	.	2	0.310678108
Chr02_28912904	Chr02	28912904	45.40788941	A	A	G	.	.	2	0.310678108
Chr02_28928397	Chr02	28928397	45.40788951	T	C	T	.	.	1	0.310678108
Chr02_28965922	Chr02	28965922	45.40788961	G	T	G	.	.	1	0.310678108
Chr02_29358354	Chr02	29358354	46.10727128	G	T	G	.	.	1	0.33037865
Chr02_29371765	Chr02	29371765	46.10727138	C	-	C	.	.	1	0.33037865
Chr02_29388795	Chr02	29388795	46.10727148	T	G	T	.	.	1	0.33037865
Chr02_29405777	Chr02	29405777	46.10727158	A	G	A	.	.	1	0.33037865
Chr02_29440850	Chr02	29440850	46.10727168	G	A	G	.	.	1	0.33037865
Chr02_29445232	Chr02	29445232	46.10727178	T	C	T	.	.	1	0.33037865
Chr02_29454367	Chr02	29454367	46.80661866	T	C	T	.	.	1	0.320876628
Chr02_29457981	Chr02	29457981	46.80661876	T	G	T	.	.	1	0.320876628
Chr02_29495428	Chr02	29495428	46.80661886	A	G	A	.	.	1	0.320876628
Chr02_29505928	Chr02	29505928	46.80661896	G	C	G	.	.	1	0.320876628
Chr02_29597957	Chr02	29597957	46.80661906	G	A	G	A/G	G	1	0.320876628
Chr02_29624626	Chr02	29624626	46.80661916	T	G	T	.	.	1	0.320876628
Chr02_29627258	Chr02	29627258	46.80661926	G	T	G	.	.	1	0.320876628
Chr02_29631691	Chr02	29631691	46.80661936	G	A	G	.	.	1	0.320876628
Chr02_29655862	Chr02	29655862	46.80661946	T	T	G	.	.	2	0.320876628
Chr02_29656003	Chr02	29656003	46.80661956	C	T	C	.	.	1	0.320876628
Chr02_29761708	Chr02	29761708	46.80661966	C	C	T	.	.	2	0.320876628
Chr02_29761906	Chr02	29761906	46.80661976	C	C	T	.	.	2	0.320876628
Chr02_29800867	Chr02	29800867	46.80661986	C	T	C	.	.	1	0.320876628
Chr02_29802260	Chr02	29802260	46.80661996	T	G	T	.	.	1	0.320876628
Chr02_29814321	Chr02	29814321	46.80662006	T	G	T	.	.	1	0.320876628
Chr02_29856693	Chr02	29856693	46.80662016	T	T	G	.	.	2	0.320876628
Chr02_29859483	Chr02	29859483	46.80662026	T	A	T	.	.	1	0.320876628
Chr02_29884665	Chr02	29884665	46.80662036	G	A	G	.	.	1	0.320876628
Chr02_29886855	Chr02	29886855	46.80662046	T	G	T	.	.	1	0.320876628
Chr02_29955091	Chr02	29955091	46.80662056	G	A	G	.	.	1	0.320876628
Chr02_29984992	Chr02	29984992	46.80662066	C	A	C	.	.	1	0.320876628
Chr02_30002532	Chr02	30002532	46.80662076	T	T	C	.	.	2	0.320876628
Chr02_30006497	Chr02	30006497	46.80662086	G	G	A	.	.	2	0.320876628
Chr02_30056440	Chr02	30056440	46.80662096	G	G	A	.	.	2	0.320876628
Chr02_30056602	Chr02	30056602	46.80662106	A	A	G	.	.	2	0.320876628
Chr02_30078067	Chr02	30078067	46.80662116	A	G	A	.	.	1	0.320876628
Chr02_30090223	Chr02	30090223	46.80662126	A	A	G	.	.	2	0.320876628
Chr02_30250493	Chr02	30250493	46.80662136	T	C	T	.	.	1	0.320876628
Chr02_30250579	Chr02	30250579	46.80662146	A	-	A	.	.	1	0.320876628
Chr02_30253140	Chr02	30253140	46.80662156	G	A	G	.	.	1	0.320876628
Chr02_30331032	Chr02	30331032	46.80662166	G	A	G	.	.	1	0.320876628
Chr02_30352542	Chr02	30352542	46.80662176	C	T	C	.	.	1	0.320876628
Chr02_30361090	Chr02	30361090	46.80662186	A	G	A	.	.	1	0.320876628
Chr02_30387940	Chr02	30387940	46.80662196	C	T	C	.	.	1	0.320876628
Chr02_30421845	Chr02	30421845	46.80662206	A	C	A	.	.	1	0.320876628
Chr02_30451590	Chr02	30451590	46.80662216	A	G	A	.	.	1	0.320876628
Chr02_30457075	Chr02	30457075	46.80662226	C	T	C	.	.	1	0.320876628
Chr02_30524468	Chr02	30524468	46.80662236	G	A	G	.	.	1	0.320876628
Chr02_30525235	Chr02	30525235	46.80662246	G	A	G	.	.	1	0.320876628
Chr02_30530879	Chr02	30530879	46.80662256	T	C	T	.	.	1	0.320876628
Chr02_30540942	Chr02	30540942	46.80662266	T	G	T	.	.	1	0.320876628
Chr02_30552395	Chr02	30552395	46.80662276	C	C	A	.	.	2	0.320876628
Chr02_30578417	Chr02	30578417	47.50597089	C	C	T	.	.	2	0.462709094
Chr02_30582617	Chr02	30582617	47.50597099	C	C	-	.	.	2	0.462709094
Chr02_30602608	Chr02	30602608	47.50597109	C	T	C	.	.	1	0.462709094
Chr02_30621963	Chr02	30621963	47.50597119	G	G	A	.	.	2	0.462709094
Chr02_30630709	Chr02	30630709	48.20531935	T	T	C	.	.	2	0.488005109
Chr02_30631699	Chr02	30631699	48.20531945	C	A	C	.	.	1	0.488005108
Chr02_30654564	Chr02	30654564	48.20531955	T	C	T	.	.	1	0.488005108
Chr02_30654839	Chr02	30654839	48.20531965	T	A	T	.	.	1	0.488005108
Chr02_30719278	Chr02	30719278	48.20531975	A	T	A	.	.	1	0.488005108
Chr02_30737793	Chr02	30737793	48.20531985	A	T	A	.	.	1	0.488005109
Chr02_30941793	Chr02	30941793	48.90466617	C	C	T	.	.	2	0.559167035
Chr02_30943491	Chr02	30943491	48.90466627	A	C	A	.	.	1	0.559167035
Chr02_30952491	Chr02	30952491	48.90466637	G	A	G	.	.	1	0.559167035
Chr02_30980768	Chr02	30980768	48.90466647	G	T	G	.	.	1	0.559167035
Chr02_30980836	Chr02	30980836	48.90466657	G	G	A	.	.	2	0.559167035
Chr02_31021799	Chr02	31021799	48.90466667	C	C	T	.	.	2	0.559167035
Chr02_31032050	Chr02	31032050	48.90466677	A	G	A	A/G	A	1	0.559167035
Chr02_31054081	Chr02	31054081	48.90466687	G	T	G	.	.	1	0.559167035
Chr02_31062160	Chr02	31062160	48.90466697	C	T	C	.	.	1	0.559167035
Chr02_31110241	Chr02	31110241	48.90466707	C	A	C	.	.	1	0.559167035
Chr02_31141600	Chr02	31141600	48.90466717	G	A	G	.	.	1	0.559167035
Chr02_31155359	Chr02	31155359	48.90466727	T	T	G	.	.	2	0.559167035
Chr02_31155372	Chr02	31155372	48.90466737	G	G	A	.	.	2	0.559167035
Chr02_31179459	Chr02	31179459	48.90466747	G	G	A	.	.	2	0.559167035
Chr02_31204492	Chr02	31204492	48.90466757	T	A	T	.	.	1	0.559167035
Chr02_31239368	Chr02	31239368	49.60434057	T	C	T	.	.	1	0.525810689
Chr02_31239773	Chr02	31239773	49.60434067	A	A	G	.	.	2	0.525810689
Chr02_31266758	Chr02	31266758	49.60434077	G	G	A	.	.	2	0.525810689
Chr02_31483130	Chr02	31483130	52.40472158	G	T	G	.	.	1	0.220582092
Chr02_31513899	Chr02	31513899	52.40472168	G	T	G	.	.	1	0.220582093
Chr02_31542522	Chr02	31542522	52.40472178	C	T	C	.	.	1	0.220582093
Chr02_31576606	Chr02	31576606	52.40472188	A	A	G	.	.	2	0.220582093
Chr02_31617202	Chr02	31617202	53.10407209	A	T	A	.	.	1	0.220582318
Chr02_31628075	Chr02	31628075	53.10407219	G	A	G	.	.	1	0.220582318
Chr02_31630168	Chr02	31630168	53.10407229	G	T	G	.	.	1	0.220582318
Chr02_31653429	Chr02	31653429	53.10407239	G	G	A	.	.	2	0.220582318
Chr02_31692879	Chr02	31692879	53.10407249	A	A	G	.	.	2	0.220582318
Chr02_31713587	Chr02	31713587	53.10407259	A	A	G	.	.	2	0.220582318
Chr02_31714756	Chr02	31714756	53.10407269	A	T	A	.	.	1	0.220582318
Chr02_31734380	Chr02	31734380	53.10407279	T	G	T	.	.	1	0.220582318
Chr02_31736232	Chr02	31736232	53.10407289	T	G	T	.	.	1	0.220582318
Chr02_31768195	Chr02	31768195	53.80341919	G	A	G	.	.	1	0.314640037
Chr02_31774323	Chr02	31774323	53.80341929	A	G	A	.	.	1	0.314640037
Chr02_31776996	Chr02	31776996	53.80341939	T	T	C	.	.	2	0.314640037
Chr02_31802383	Chr02	31802383	53.80341949	T	C	T	.	.	1	0.314640037
Chr02_31818873	Chr02	31818873	53.80341959	T	T	C	.	.	2	0.314640037
Chr02_31849725	Chr02	31849725	53.80341969	C	T	C	.	.	1	0.314640037
Chr02_31870809	Chr02	31870809	53.80341979	G	A	G	.	.	1	0.314640037
Chr02_31883622	Chr02	31883622	53.80341989	A	G	A	.	.	1	0.314640037
Chr02_31893461	Chr02	31893461	53.80341999	C	C	G	.	.	2	0.314640037
Chr02_31910578	Chr02	31910578	53.80342009	A	A	T	.	.	2	0.314640037
Chr02_31915476	Chr02	31915476	53.80342019	G	A	G	.	.	1	0.314640037
Chr02_32397050	Chr02	32397050	53.80342029	G	G	A	.	.	2	0.314640037
Chr02_32397953	Chr02	32397953	53.80342039	C	C	G	.	.	2	0.314640037
Chr02_32459678	Chr02	32459678	54.5027639	G	G	A	.	.	2	0.329240253
Chr02_32473838	Chr02	32473838	54.50276671	G	C	G	.	.	1	0.329240279
Chr02_32479637	Chr02	32479637	54.50276681	G	A	G	.	.	1	0.329240279
Chr02_32512522	Chr02	32512522	54.50276691	A	A	C	.	.	2	0.329240279
Chr02_32527176	Chr02	32527176	54.50276701	A	A	C	.	.	2	0.329240279
Chr02_32535404	Chr02	32535404	54.50276711	A	A	G	.	.	2	0.329240279
Chr02_32552530	Chr02	32552530	54.50276721	G	A	G	.	.	1	0.329240279
Chr02_32552866	Chr02	32552866	54.50276731	G	C	G	.	.	1	0.329240279
Chr02_32586592	Chr02	32586592	54.50276741	A	T	A	.	.	1	0.329240279
Chr02_32592924	Chr02	32592924	54.50276751	G	G	A	.	.	2	0.329240279
Chr02_32607409	Chr02	32607409	54.50276761	A	A	G	.	.	2	0.329240279
Chr02_32608835	Chr02	32608835	54.50276771	C	T	C	.	.	1	0.329240279
Chr02_32629722	Chr02	32629722	54.50276781	G	G	A	.	.	2	0.329240279
Chr02_32632245	Chr02	32632245	54.50276791	G	G	T	.	.	2	0.329240279
Chr02_32653411	Chr02	32653411	54.50276801	G	A	G	.	.	1	0.329240279
Chr02_32662062	Chr02	32662062	54.50276811	A	A	G	.	.	2	0.329240278
Chr02_32781820	Chr02	32781820	55.20211441	G	A	G	.	.	1	0.267319569
Chr02_32792669	Chr02	32792669	55.20211451	C	T	C	.	.	1	0.267319569
Chr02_32806603	Chr02	32806603	55.20211461	C	T	C	.	.	1	0.267319569
Chr02_32848271	Chr02	32848271	55.20211471	T	C	T	.	.	1	0.267319569
Chr02_32867506	Chr02	32867506	55.20211481	G	A	G	.	.	1	0.267319569
Chr02_32874332	Chr02	32874332	55.20211491	C	T	C	.	.	1	0.267319569
Chr02_32879021	Chr02	32879021	55.20211501	A	A	C	A	A/C	2	0.267319569
Chr02_32885353	Chr02	32885353	55.20211511	C	G	C	.	.	1	0.267319569
Chr02_32906825	Chr02	32906825	55.20211521	G	A	G	.	.	1	0.267319569
Chr02_32925306	Chr02	32925306	55.20211531	A	A	C	.	.	2	0.267319569
Chr02_32927687	Chr02	32927687	55.20211541	T	C	T	.	.	1	0.267319569
Chr02_32928572	Chr02	32928572	55.20211551	G	A	G	.	.	1	0.267319569
Chr02_32954695	Chr02	32954695	55.20211561	G	G	T	.	.	2	0.267319569
Chr02_33086801	Chr02	33086801	55.20211571	A	A	G	.	.	2	0.267319569
Chr02_33088086	Chr02	33088086	55.20211581	T	T	C	.	.	2	0.267319569
Chr02_33108546	Chr02	33108546	55.20211591	C	T	C	.	.	1	0.267319569
Chr02_33109318	Chr02	33109318	55.20211601	C	-	C	.	.	1	0.267319569
Chr02_33138400	Chr02	33138400	55.20211611	T	C	T	.	.	1	0.267319569
Chr02_33141575	Chr02	33141575	55.20211621	G	C	G	.	.	1	0.267319569
Chr02_33152705	Chr02	33152705	55.20211631	T	G	T	.	.	1	0.267319569
Chr02_33162293	Chr02	33162293	55.20211641	A	A	G	.	.	2	0.267319569
Chr02_33221132	Chr02	33221132	55.90145569	G	A	G	.	.	1	0.27098256
Chr02_33241851	Chr02	33241851	55.90145579	A	T	A	.	.	1	0.27098256
Chr02_33242182	Chr02	33242182	55.90145589	A	G	A	.	.	1	0.27098256
Chr02_33265386	Chr02	33265386	55.90145599	A	T	A	.	.	1	0.27098256
Chr02_33405755	Chr02	33405755	55.90145609	T	A	T	.	.	1	0.27098256
Chr02_33725906	Chr02	33725906	59.40508553	A	G	A	.	.	1	0.373510762
Chr02_33732559	Chr02	33732559	59.40508563	G	A	G	.	.	1	0.373510762
Chr02_33745536	Chr02	33745536	60.09310408	A	C	A	.	.	1	0.23057376
Chr02_33854219	Chr02	33854219	61.50596315	C	G	C	.	.	1	0.546556906
Chr02_33862486	Chr02	33862486	61.50596325	C	T	C	.	.	1	0.546556907
Chr02_34649915	Chr02	34649915	62.90561104	C	C	G	.	.	2	0.380025274
Chr02_34650351	Chr02	34650351	62.90561114	T	T	C	.	.	2	0.380025274
Chr02_34655061	Chr02	34655061	62.90561124	T	T	C	.	.	2	0.380025274
Chr02_34663834	Chr02	34663834	62.90561134	G	A	G	.	.	1	0.380025274
Chr02_34889852	Chr02	34889852	62.90561144	C	T	C	.	.	1	0.380025274
Chr02_34890225	Chr02	34890225	62.90561154	T	G	T	.	.	1	0.380025274
Chr02_35098171	Chr02	35098171	63.60517669	C	C	G	.	.	2	0.510747243
Chr02_35328371	Chr02	35328371	63.60517679	A	A	G	.	.	2	0.510747243
Chr02_35570613	Chr02	35570613	64.3047432	C	T	C	.	.	1	0.378598789
Chr02_35577879	Chr02	35577879	64.3047433	C	C	G	.	.	2	0.378598789
Chr02_35581715	Chr02	35581715	64.3047434	G	G	A	.	.	2	0.378598788
Chr02_36437481	Chr02	36437481	65.01051938	G	G	A	.	.	2	0.268476782
Chr02_36439883	Chr02	36439883	65.01051948	G	G	A	.	.	2	0.268476782
Chr02_36459225	Chr02	36459225	65.01051958	C	C	G	.	.	2	0.268476782
Chr02_36970000	Chr02	36970000	67.11610483	A	C	A	.	.	1	0.306001939
Chr02_36982983	Chr02	36982983	67.11610493	A	C	A	.	.	1	0.306001939
Chr02_36984152	Chr02	36984152	67.11610503	T	G	T	G/T	T	1	0.306001939
Chr02_37007424	Chr02	37007424	67.11610513	C	C	T	.	.	2	0.306001939
Chr02_37008675	Chr02	37008675	67.11610523	T	C	T	.	.	1	0.306001939
Chr02_37085077	Chr02	37085077	67.11610533	C	C	T	.	.	2	0.306001939
Chr02_37085147	Chr02	37085147	67.11610543	C	C	T	.	.	2	0.306001939
Chr02_37118421	Chr02	37118421	67.11610553	G	C	G	.	.	1	0.306001939
Chr02_37145574	Chr02	37145574	67.11610563	A	T	A	.	.	1	0.306001939
Chr02_37151652	Chr02	37151652	67.11610573	G	T	G	.	.	1	0.306001939
Chr02_37154087	Chr02	37154087	67.11610583	G	G	-	.	.	2	0.306001939
Chr02_37403289	Chr02	37403289	67.11610593	T	T	A	.	.	2	0.306001939
Chr02_37410255	Chr02	37410255	67.11610603	G	G	A	.	.	2	0.306001939
Chr03_1034380	Chr03	1034380	1.03438	A	A	C	.	.	2	0.021906655
Chr03_1115991	Chr03	1115991	1.0343801	C	C	T	.	.	2	0.021906654
Chr03_1133225	Chr03	1133225	1.0343802	T	T	G	.	.	2	0.021906654
Chr03_1166339	Chr03	1166339	2.443816604	A	A	T	.	.	2	0.011164695
Chr03_1223053	Chr03	1223053	2.443816704	A	T	A	.	.	1	0.011164695
Chr03_1237563	Chr03	1237563	2.443816804	A	A	G	.	.	2	0.011164695
Chr03_1255463	Chr03	1255463	2.443816904	G	A	G	.	.	1	0.011164695
Chr03_1256583	Chr03	1256583	2.443817004	G	G	A	.	.	2	0.011164695
Chr03_1406956	Chr03	1406956	2.443817104	C	T	C	.	.	1	0.011164695
Chr03_1413207	Chr03	1413207	2.443817204	A	T	A	.	.	1	0.011164695
Chr03_1425444	Chr03	1425444	2.443817304	A	A	T	.	.	2	0.011164695
Chr03_1470168	Chr03	1470168	3.842783643	C	C	T	.	.	2	0.05772158
Chr03_1493844	Chr03	1493844	3.842783743	C	C	G	C/G	C/G	2	0.05772158
Chr03_1529539	Chr03	1529539	3.842783843	G	A	G	.	.	1	0.05772158
Chr03_1573561	Chr03	1573561	3.842783943	A	A	C	.	.	2	0.05772158
Chr03_1592655	Chr03	1592655	3.842784043	A	A	G	.	.	2	0.05772158
Chr03_1617608	Chr03	1617608	3.842784143	C	C	T	.	.	2	0.05772158
Chr03_1635501	Chr03	1635501	3.842784243	T	T	A	.	.	2	0.05772158
Chr03_1670666	Chr03	1670666	4.544528712	A	A	G	.	.	2	0.013998959
Chr03_1966240	Chr03	1966240	5.246273212	C	C	A	.	.	2	0.013015045
Chr03_1966297	Chr03	1966297	5.246273312	T	T	C	.	.	2	0.013015045
Chr03_2002598	Chr03	2002598	5.246273412	C	C	G	.	.	2	0.013015045
Chr03_2065842	Chr03	2065842	5.246273512	G	G	A	.	.	2	0.013015045
Chr03_2191412	Chr03	2191412	6.645594173	C	C	T	.	.	2	0.192083704
Chr03_2193172	Chr03	2193172	6.645594273	G	G	A	G	A/G	2	0.192083705
Chr03_2200564	Chr03	2200564	6.645594373	C	C	G	.	.	2	0.192083705
Chr03_2423895	Chr03	2423895	8.044534237	G	A	G	.	.	1	0.224496016
Chr03_2424051	Chr03	2424051	8.044534337	G	A	G	.	.	1	0.224496017
Chr03_2444691	Chr03	2444691	8.044534437	A	G	A	.	.	1	0.224496017
Chr03_2643557	Chr03	2643557	8.044534537	C	C	T	.	.	2	0.224496017
Chr03_2646180	Chr03	2646180	8.044534637	T	A	T	.	.	1	0.224496017
Chr03_2890451	Chr03	2890451	8.743874364	A	A	G	.	.	2	0.321332541
Chr03_2892277	Chr03	2892277	8.743874464	A	A	G	.	.	2	0.321332541
Chr03_2908939	Chr03	2908939	8.743874564	C	T	C	.	.	1	0.321332541
Chr03_2914393	Chr03	2914393	8.743874664	T	C	T	.	.	1	0.321332541
Chr03_2927266	Chr03	2927266	8.743874764	C	A	C	.	.	1	0.321332541
Chr03_2936726	Chr03	2936726	8.743874864	A	C	A	.	.	1	0.321332541
Chr03_2965149	Chr03	2965149	8.743874964	A	A	T	.	.	2	0.321332541
Chr03_2981477	Chr03	2981477	8.743875064	G	A	G	.	.	1	0.321332541
Chr03_3128638	Chr03	3128638	9.443302769	T	T	C	.	.	2	0.302980983
Chr03_3132260	Chr03	3132260	9.443302869	T	T	C	.	.	2	0.302980983
Chr03_3706592	Chr03	3706592	10.14674027	G	G	A	.	.	2	0.440751804
Chr03_3712219	Chr03	3712219	10.14674037	G	G	A	.	.	2	0.440751804
Chr03_3729712	Chr03	3729712	11.55025699	C	C	G	.	.	2	0.400101837
Chr03_3768553	Chr03	3768553	11.55025709	G	C	G	.	.	1	0.400101828
Chr03_3777928	Chr03	3777928	11.55025719	T	T	C	.	.	2	0.40010182
Chr03_3854893	Chr03	3854893	11.55025729	C	C	G	.	.	2	0.40010182
Chr03_3859721	Chr03	3859721	11.55025739	T	G	T	.	.	1	0.400101819
Chr03_3963553	Chr03	3963553	12.93768844	A	A	G	.	.	2	0.20398756
Chr03_3965214	Chr03	3965214	12.93768854	A	G	A	.	.	1	0.203987549
Chr03_3975884	Chr03	3975884	13.65445725	A	C	A	.	.	1	0.186431715
Chr03_3983423	Chr03	3983423	13.65445735	T	T	A	.	.	2	0.186431721
Chr03_4048361	Chr03	4048361	15.04822891	A	A	G	.	.	2	0.219525796
Chr03_4054114	Chr03	4054114	15.04822901	T	T	C	.	.	2	0.219525796
Chr03_4157682	Chr03	4157682	15.74746596	G	G	C	.	.	2	0.31269296
Chr03_4163812	Chr03	4163812	15.74746606	G	T	G	.	.	1	0.31269296
Chr03_4181500	Chr03	4181500	15.74746616	G	A	G	.	.	1	0.31269296
Chr03_4194491	Chr03	4194491	15.74746626	C	C	T	.	.	2	0.31269296
Chr03_4210118	Chr03	4210118	15.74746636	G	G	A	.	.	2	0.31269296
Chr03_4230142	Chr03	4230142	15.74746646	A	T	A	.	.	1	0.31269296
Chr03_4233281	Chr03	4233281	15.74746656	G	T	G	.	.	1	0.31269296
Chr03_4252069	Chr03	4252069	15.74746666	C	C	A	.	.	2	0.31269296
Chr03_4283249	Chr03	4283249	15.74746676	T	A	T	.	.	1	0.31269296
Chr03_4283294	Chr03	4283294	15.74746686	C	A	C	.	.	1	0.31269296
Chr03_4304988	Chr03	4304988	15.74746696	G	G	A	.	.	2	0.312692961
Chr03_4320510	Chr03	4320510	15.74746706	T	T	C	.	.	2	0.312692991
Chr03_4351192	Chr03	4351192	16.44681326	G	G	A	.	.	2	0.54796376
Chr03_4396981	Chr03	4396981	16.44681336	T	T	C	.	.	2	0.547963761
Chr03_4400947	Chr03	4400947	16.44681346	T	T	C	.	.	2	0.547963761
Chr03_4415354	Chr03	4415354	16.44681356	A	A	G	.	.	2	0.547963761
Chr03_4430475	Chr03	4430475	16.44681366	G	G	A	.	.	2	0.547963761
Chr03_4457007	Chr03	4457007	16.44681376	G	G	T	.	.	2	0.547963761
Chr03_4483801	Chr03	4483801	16.44681386	C	A	C	.	.	1	0.547963761
Chr03_4488810	Chr03	4488810	16.44681396	C	C	T	.	.	2	0.547963761
Chr03_4534131	Chr03	4534131	16.44681406	G	G	A	.	.	2	0.547963761
Chr03_4537753	Chr03	4537753	16.44681416	G	A	G	.	.	1	0.547963761
Chr03_4567790	Chr03	4567790	16.44681426	G	T	G	.	.	1	0.547963761
Chr03_4883948	Chr03	4883948	17.14616055	A	A	T	.	.	2	0.702127085
Chr03_4885394	Chr03	4885394	17.14616065	C	C	T	.	.	2	0.702127086
Chr03_4922253	Chr03	4922253	17.14616075	T	T	C	.	.	2	0.702127086
Chr03_4926150	Chr03	4926150	17.14616085	A	A	G	.	.	2	0.702127086
Chr03_4933820	Chr03	4933820	17.14616095	C	C	T	.	.	2	0.702127086
Chr03_4975913	Chr03	4975913	17.14616105	G	G	C	.	.	2	0.702127086
Chr03_5058228	Chr03	5058228	17.14616115	G	A	G	.	.	1	0.702127086
Chr03_5058922	Chr03	5058922	17.14616125	G	A	G	.	.	1	0.702127085
Chr03_5092532	Chr03	5092532	17.84550756	G	G	T	.	.	2	0.454124972
Chr03_5095891	Chr03	5095891	17.84550766	A	A	C	.	.	2	0.454124971
Chr03_5101489	Chr03	5101489	17.84550776	G	G	A	.	.	2	0.454124971
Chr03_5109966	Chr03	5109966	17.84550786	A	A	G	.	.	2	0.454124971
Chr03_5134283	Chr03	5134283	17.84550796	T	C	T	.	.	1	0.454124971
Chr03_5137911	Chr03	5137911	17.84550806	G	G	-	.	.	2	0.454124971
Chr03_5277827	Chr03	5277827	17.84550816	T	T	C	.	.	2	0.454124958
Chr03_5418999	Chr03	5418999	18.5448903	A	A	G	.	.	2	0.357452234
Chr03_5430700	Chr03	5430700	18.5448904	C	C	A	.	.	2	0.357452234
Chr03_5432131	Chr03	5432131	18.5448905	C	C	G	.	.	2	0.357452233
Chr03_5451408	Chr03	5451408	18.5448906	C	C	T	.	.	2	0.357452234
Chr03_5515590	Chr03	5515590	19.24445801	G	G	T	.	.	2	0.37294324
Chr03_5577272	Chr03	5577272	19.24445811	C	T	C	.	.	1	0.372943241
Chr03_5580977	Chr03	5580977	19.94399072	G	G	A	.	.	2	0.484582976
Chr03_5612969	Chr03	5612969	19.94399082	A	A	G	.	.	2	0.484582976
Chr03_5625762	Chr03	5625762	19.94399092	T	T	C	.	.	2	0.484582976
Chr03_5646619	Chr03	5646619	19.94399102	C	C	G	.	.	2	0.484582976
Chr03_5657241	Chr03	5657241	19.94399112	T	T	C	.	.	2	0.484582976
Chr03_5675785	Chr03	5675785	19.94399122	T	T	C	.	.	2	0.484582976
Chr03_5703201	Chr03	5703201	19.94399132	C	C	T	C	T	2	0.484582976
Chr03_5725542	Chr03	5725542	19.94399142	C	C	T	.	.	2	0.484582976
Chr03_5730326	Chr03	5730326	19.94399152	G	G	A	.	.	2	0.484582976
Chr03_5976240	Chr03	5976240	19.94399162	G	G	A	.	.	2	0.484582975
Chr03_6029219	Chr03	6029219	20.64333794	T	G	T	.	.	1	0.286815182
Chr03_6096258	Chr03	6096258	20.64333804	A	G	A	.	.	1	0.286815182
Chr03_6120643	Chr03	6120643	20.64333814	A	A	G	.	.	2	0.286815182
Chr03_6132691	Chr03	6132691	20.64333824	A	G	A	.	.	1	0.286815182
Chr03_6141114	Chr03	6141114	20.64333834	T	T	C	.	.	2	0.286815182
Chr03_6152100	Chr03	6152100	20.64333844	A	A	C	.	.	2	0.286815182
Chr03_6165528	Chr03	6165528	20.64333854	A	A	G	.	.	2	0.286815182
Chr03_6187035	Chr03	6187035	21.34268475	G	G	A	.	.	2	0.357144483
Chr03_6201058	Chr03	6201058	21.34268485	A	A	C	A/C	C	2	0.357144492
Chr03_6243576	Chr03	6243576	21.34268495	A	G	A	.	.	1	0.357144492
Chr03_6286956	Chr03	6286956	21.34268505	T	T	C	.	.	2	0.357144492
Chr03_6287326	Chr03	6287326	21.34268515	T	T	C	.	.	2	0.357144492
Chr03_6302698	Chr03	6302698	21.34268525	C	G	C	.	.	1	0.357144492
Chr03_6330825	Chr03	6330825	22.04442968	T	C	T	.	.	1	0.339291164
Chr03_6514868	Chr03	6514868	22.7461741	C	C	T	C/T	.	2	0.291372091
Chr03_6526608	Chr03	6526608	22.7461742	A	C	A	.	.	1	0.291372091
Chr03_6534370	Chr03	6534370	22.7461743	G	A	G	.	.	1	0.291372091
Chr03_6566355	Chr03	6566355	22.7461744	T	T	A	.	.	2	0.291372091
Chr03_6570842	Chr03	6570842	22.7461745	A	G	A	.	.	1	0.291372091
Chr03_6590112	Chr03	6590112	22.7461746	A	A	G	.	.	2	0.291372091
Chr03_6615895	Chr03	6615895	22.7461747	G	A	G	.	.	1	0.291372091
Chr03_6627588	Chr03	6627588	22.7461748	A	A	G	.	.	2	0.291372091
Chr03_6658938	Chr03	6658938	22.7461749	A	A	G	.	.	2	0.29137209
Chr03_6734347	Chr03	6734347	23.44552119	A	G	A	.	.	1	0.253147547
Chr03_6740630	Chr03	6740630	23.44552129	C	C	T	.	.	2	0.253147547
Chr03_6798330	Chr03	6798330	23.44552139	T	A	T	.	.	1	0.253147547
Chr03_6806115	Chr03	6806115	23.44552149	G	G	A	.	.	2	0.253147547
Chr03_6837352	Chr03	6837352	23.44552159	A	A	C	.	.	2	0.253147547
Chr03_6876738	Chr03	6876738	23.44552169	C	T	C	.	.	1	0.253147547
Chr03_7140277	Chr03	7140277	24.14486548	C	C	G	.	.	2	0.221216645
Chr03_7243230	Chr03	7243230	24.14486558	A	G	A	.	.	1	0.221216645
Chr03_7250767	Chr03	7250767	24.14486568	C	G	C	.	.	1	0.221216645
Chr03_7253906	Chr03	7253906	24.14486578	A	G	A	G	A	1	0.221216645
Chr03_7361792	Chr03	7361792	24.84435921	C	C	T	.	.	2	0.285565691
Chr03_7361958	Chr03	7361958	24.84435931	G	G	A	.	.	2	0.285565691
Chr03_7443701	Chr03	7443701	25.54746048	G	G	A	.	.	2	0.303086387
Chr03_7688399	Chr03	7688399	25.54746058	A	A	G	.	.	2	0.303086386
Chr03_8394571	Chr03	8394571	27.65741793	T	T	G	.	.	2	0.184750784
Chr03_8487320	Chr03	8487320	29.0456051	G	G	A	.	.	2	0.210212816
Chr03_8499337	Chr03	8499337	29.0456052	C	T	C	.	.	1	0.210212815
Chr03_8500569	Chr03	8500569	29.0456053	C	T	C	.	.	1	0.210212815
Chr03_8572300	Chr03	8572300	29.0456054	G	A	G	.	.	1	0.210212815
Chr03_8593645	Chr03	8593645	29.0456055	A	G	A	.	.	1	0.210212815
Chr03_8621899	Chr03	8621899	29.0456056	A	A	G	.	.	2	0.210212815
Chr03_8762042	Chr03	8762042	29.7300256	T	C	T	.	.	1	0.235438549
Chr03_8878357	Chr03	8878357	30.43187415	A	G	A	.	.	1	0.221226966
Chr03_8980005	Chr03	8980005	31.87185057	T	C	T	.	.	1	0.216915992
Chr03_8983300	Chr03	8983300	31.87185067	C	A	C	.	.	1	0.216915992
Chr03_9001179	Chr03	9001179	31.87185077	T	C	T	.	.	1	0.216915991
Chr03_9008785	Chr03	9008785	31.87185087	G	G	A	.	.	2	0.216915991
Chr03_9027847	Chr03	9027847	31.87185097	C	C	G	.	.	2	0.216915991
Chr03_9068704	Chr03	9068704	31.87185107	C	C	T	.	.	2	0.216915991
Chr03_9069418	Chr03	9069418	31.87185117	G	A	G	.	.	1	0.216915991
Chr03_9106306	Chr03	9106306	31.87185127	G	G	C	.	.	2	0.216915991
Chr03_9125694	Chr03	9125694	31.87185137	G	T	G	.	.	1	0.216915991
Chr03_9131264	Chr03	9131264	31.87185147	A	G	A	.	.	1	0.216915991
Chr03_9155074	Chr03	9155074	31.87185157	T	T	C	.	.	2	0.216915997
Chr03_9342722	Chr03	9342722	33.27081612	G	G	T	.	.	2	0.286505588
Chr03_9355468	Chr03	9355468	33.27081622	A	T	A	.	.	1	0.286505594
Chr03_9360018	Chr03	9360018	33.27081632	G	A	G	.	.	1	0.286505594
Chr03_9389969	Chr03	9389969	33.27081642	T	T	C	.	.	2	0.286505595
Chr03_9408589	Chr03	9408589	33.27081652	A	A	C	.	.	2	0.286505595
Chr03_9425908	Chr03	9425908	33.97016446	A	A	T	.	.	2	0.261737549
Chr03_9476622	Chr03	9476622	33.97016456	C	T	C	.	.	1	0.261737549
Chr03_9491028	Chr03	9491028	33.97016466	T	C	T	.	.	1	0.261737549
Chr03_9522754	Chr03	9522754	33.97016476	G	A	G	.	.	1	0.261737549
Chr03_9606906	Chr03	9606906	33.97016486	T	C	T	.	.	1	0.261737549
Chr03_9726220	Chr03	9726220	33.97016496	G	A	G	A	G	1	0.261737549
Chr03_9731371	Chr03	9731371	33.97016506	T	T	C	.	.	2	0.261737549
Chr03_9750723	Chr03	9750723	33.97016516	A	A	C	.	.	2	0.261737549
Chr03_10138703	Chr03	10138703	35.3691315	T	T	C	.	.	2	0.201344113
Chr03_10150914	Chr03	10150914	35.3691316	G	G	T	.	.	2	0.201344113
Chr03_10184315	Chr03	10184315	35.3691317	A	T	A	.	.	1	0.201344113
Chr03_10204822	Chr03	10204822	35.3691318	G	A	G	.	.	1	0.201344113
Chr03_10235254	Chr03	10235254	35.3691319	A	G	A	.	.	1	0.201344113
Chr03_10351034	Chr03	10351034	35.369132	G	A	G	.	.	1	0.201344113
Chr03_10437757	Chr03	10437757	35.3691321	G	A	G	.	.	1	0.201344113
Chr03_10449545	Chr03	10449545	35.3691322	T	T	A	.	.	2	0.201344113
Chr03_10464176	Chr03	10464176	35.3691323	G	G	A	.	.	2	0.201344113
Chr03_10475713	Chr03	10475713	35.3691324	T	C	T	.	.	1	0.201344113
Chr03_10728867	Chr03	10728867	35.3691325	G	A	G	.	.	1	0.201344113
Chr03_10737985	Chr03	10737985	35.3691326	C	T	C	.	.	1	0.201344113
Chr03_10979882	Chr03	10979882	36.07087702	A	A	G	A	A/G	2	0.173041299
Chr03_11015663	Chr03	11015663	36.77262144	C	T	C	.	.	1	0.16374942
Chr03_11066006	Chr03	11066006	36.77262154	C	T	C	.	.	1	0.16374942
Chr03_11483183	Chr03	11483183	36.77262164	C	T	C	.	.	1	0.16374942
Chr03_11745858	Chr03	11745858	36.77262174	T	A	T	.	.	1	0.16374942
Chr03_11757668	Chr03	11757668	36.77262184	A	G	A	.	.	1	0.16374942
Chr03_11759197	Chr03	11759197	36.77262194	G	A	G	.	.	1	0.16374942
Chr03_11780189	Chr03	11780189	36.77262204	C	T	C	.	.	1	0.16374942
Chr03_11834878	Chr03	11834878	36.77262214	T	C	T	.	.	1	0.16374942
Chr03_11859500	Chr03	11859500	36.77262224	C	T	C	.	.	1	0.16374942
Chr03_12176835	Chr03	12176835	37.47197033	G	G	A	.	.	2	0.243016751
Chr03_12235945	Chr03	12235945	37.47197043	T	C	T	.	.	1	0.243016751
Chr03_12266495	Chr03	12266495	37.47197053	G	A	G	.	.	1	0.243016751
Chr03_12287281	Chr03	12287281	37.47197063	G	T	G	.	.	1	0.243016752
Chr03_12333370	Chr03	12333370	38.17135723	G	C	G	.	.	1	0.360278967
Chr03_12378948	Chr03	12378948	38.17135733	C	T	C	.	.	1	0.360278968
Chr03_12485589	Chr03	12485589	38.17135743	T	C	T	.	.	1	0.360278968
Chr03_12523648	Chr03	12523648	38.87081651	A	T	A	.	.	1	0.3111604
Chr03_12527008	Chr03	12527008	38.87081661	T	C	T	.	.	1	0.3111604
Chr03_12648951	Chr03	12648951	38.87081671	C	T	C	.	.	1	0.3111604
Chr03_12771777	Chr03	12771777	39.57023735	T	C	T	.	.	1	0.472059096
Chr03_12811983	Chr03	12811983	39.57023745	T	G	T	G/T	T	1	0.472059097
Chr03_12877708	Chr03	12877708	39.57023755	G	A	G	.	.	1	0.472059097
Chr03_12938756	Chr03	12938756	39.57023765	A	T	A	.	.	1	0.472059097
Chr03_12952426	Chr03	12952426	39.57023775	T	C	T	.	.	1	0.472059097
Chr03_13071639	Chr03	13071639	39.57023785	G	T	G	.	.	1	0.472059097
Chr03_13101308	Chr03	13101308	39.57023795	G	T	G	.	.	1	0.472059097
Chr03_13182195	Chr03	13182195	39.57023805	A	G	A	.	.	1	0.472059097
Chr03_13239823	Chr03	13239823	39.57023815	C	A	C	.	.	1	0.472059096
Chr03_13273083	Chr03	13273083	39.57023825	T	G	T	.	.	1	0.472059097
Chr03_13530902	Chr03	13530902	40.96920459	G	A	G	.	.	1	0.618864178
Chr03_13568969	Chr03	13568969	40.96920469	A	G	A	.	.	1	0.618864178
Chr03_13579405	Chr03	13579405	40.96920479	C	T	C	.	.	1	0.618864178
Chr03_13614529	Chr03	13614529	40.96920489	A	C	A	.	.	1	0.618864178
Chr03_13648387	Chr03	13648387	40.96920499	T	A	T	.	.	1	0.618864178
Chr03_13787374	Chr03	13787374	40.96920509	G	T	G	.	.	1	0.618864178
Chr03_13819155	Chr03	13819155	40.96920519	T	A	T	.	.	1	0.618864178
Chr03_13839205	Chr03	13839205	40.96920529	C	T	C	.	.	1	0.618864178
Chr03_13856832	Chr03	13856832	40.96920539	G	A	G	.	.	1	0.618864178
Chr03_13889564	Chr03	13889564	40.96920549	T	A	T	.	.	1	0.618864178
Chr03_13909092	Chr03	13909092	40.96920559	T	C	T	.	.	1	0.618864178
Chr03_13942096	Chr03	13942096	40.96920569	C	T	C	.	.	1	0.618864178
Chr03_13962309	Chr03	13962309	40.96920579	G	A	G	.	.	1	0.618864178
Chr03_14011788	Chr03	14011788	40.96920589	G	A	G	.	.	1	0.618864178
Chr03_14327882	Chr03	14327882	40.96920599	G	A	G	.	.	1	0.618864178
Chr03_14363266	Chr03	14363266	40.96920609	A	C	A	.	.	1	0.618864178
Chr03_14607392	Chr03	14607392	40.96920619	A	C	A	.	.	1	0.618864178
Chr03_14637744	Chr03	14637744	40.96920629	G	T	G	.	.	1	0.618864178
Chr03_14985922	Chr03	14985922	40.96920639	G	A	G	.	.	1	0.618864178
Chr03_15055898	Chr03	15055898	40.96920649	C	T	C	.	.	1	0.618864178
Chr03_15103941	Chr03	15103941	40.96920659	C	T	C	.	.	1	0.618864178
Chr03_15272653	Chr03	15272653	40.96920669	C	T	C	.	.	1	0.618864178
Chr03_15287071	Chr03	15287071	40.96920679	G	A	G	.	.	1	0.618864179
Chr03_15389581	Chr03	15389581	41.66858779	T	A	T	.	.	1	0.695831614
Chr03_15618119	Chr03	15618119	41.66858789	A	T	A	.	.	1	0.695831614
Chr03_15646926	Chr03	15646926	41.66858799	A	G	A	.	.	1	0.695831614
Chr03_15729725	Chr03	15729725	41.66858809	A	G	A	.	.	1	0.695831614
Chr03_15774132	Chr03	15774132	41.66858819	G	A	G	.	.	1	0.695831614
Chr03_15856046	Chr03	15856046	42.36796919	A	G	A	.	.	1	0.64612443
Chr03_15913425	Chr03	15913425	42.36796929	G	C	G	.	.	1	0.64612443
Chr03_15950040	Chr03	15950040	42.36796939	T	C	T	.	.	1	0.64612443
Chr03_15952152	Chr03	15952152	42.36796949	T	C	T	.	.	1	0.64612443
Chr03_16038922	Chr03	16038922	42.36796959	A	G	A	.	.	1	0.64612443
Chr03_16055187	Chr03	16055187	42.36796969	G	A	G	.	.	1	0.64612443
Chr03_16077643	Chr03	16077643	42.36796979	T	C	T	.	.	1	0.64612443
Chr03_16124614	Chr03	16124614	42.36796989	C	T	C	.	.	1	0.64612443
Chr03_16126084	Chr03	16126084	42.36796999	T	C	T	.	.	1	0.64612443
Chr03_16231201	Chr03	16231201	42.36797009	G	A	G	.	.	1	0.64612443
Chr03_16291961	Chr03	16291961	42.36797019	A	T	A	.	.	1	0.646124429
Chr03_16343986	Chr03	16343986	42.36797029	T	G	T	.	.	1	0.646124429
Chr03_16389945	Chr03	16389945	43.06023586	A	G	A	.	.	1	0.450485239
Chr03_16414014	Chr03	16414014	44.50167439	G	T	G	.	.	1	0.418281842
Chr03_16445439	Chr03	16445439	44.50167449	T	G	T	.	.	1	0.418281841
Chr03_16465668	Chr03	16465668	45.17692005	T	C	T	.	.	1	0.210840201
Chr03_16518082	Chr03	16518082	45.17692015	G	A	G	.	.	1	0.2108402
Chr03_16538907	Chr03	16538907	45.17692025	C	A	C	.	.	1	0.2108402
Chr03_16567173	Chr03	16567173	45.17692035	C	G	C	.	.	1	0.2108402
Chr03_16592351	Chr03	16592351	45.17692045	T	G	T	.	.	1	0.2108402
Chr03_16604699	Chr03	16604699	45.17692055	G	T	G	.	.	1	0.2108402
Chr03_16627584	Chr03	16627584	45.17692065	C	G	C	.	.	1	0.2108402
Chr03_16668650	Chr03	16668650	45.17692075	G	A	G	.	.	1	0.2108402
Chr03_16729241	Chr03	16729241	45.17692085	C	T	C	.	.	1	0.2108402
Chr03_16941449	Chr03	16941449	45.17692095	T	T	A	.	.	2	0.2108402
Chr03_16942528	Chr03	16942528	45.17692105	G	G	C	.	.	2	0.2108402
Chr03_17202063	Chr03	17202063	45.17692115	A	C	A	.	.	1	0.2108402
Chr03_17342225	Chr03	17342225	45.17692125	C	T	C	.	.	1	0.2108402
Chr03_18627217	Chr03	18627217	45.17692135	G	A	G	.	.	1	0.2108402
Chr03_18699497	Chr03	18699497	45.17692145	A	G	A	.	.	1	0.2108402
Chr03_18800931	Chr03	18800931	45.87870045	A	G	A	.	.	1	0.231231837
Chr03_18838625	Chr03	18838625	46.58048006	C	C	T	.	.	2	0.115725996
Chr03_18921442	Chr03	18921442	46.58048016	C	A	C	.	.	1	0.115725996
Chr03_18928974	Chr03	18928974	46.58048026	C	T	C	.	.	1	0.115725996
Chr03_18934628	Chr03	18934628	46.58048036	C	C	A	.	.	2	0.115725996
Chr03_18989738	Chr03	18989738	46.58048046	T	C	T	.	.	1	0.115725996
Chr03_19095392	Chr03	19095392	46.58048056	C	A	C	.	.	1	0.115725996
Chr03_19104594	Chr03	19104594	46.58048066	C	A	C	.	.	1	0.115725996
Chr03_19136409	Chr03	19136409	46.58048076	G	G	A	.	.	2	0.115725996
Chr03_19347829	Chr03	19347829	47.27982765	T	A	T	.	.	1	0.072247885
Chr03_19471945	Chr03	19471945	47.27982775	T	G	T	.	.	1	0.072247885
Chr03_19478421	Chr03	19478421	47.27982785	T	C	T	.	.	1	0.072247885
Chr03_19516506	Chr03	19516506	47.27982795	A	C	A	.	.	1	0.072247885
Chr03_19526917	Chr03	19526917	47.27982805	C	C	T	.	.	2	0.072247885
Chr03_19529884	Chr03	19529884	47.27982815	T	G	T	.	.	1	0.072247885
Chr03_19554775	Chr03	19554775	47.27982825	C	T	C	.	.	1	0.072247885
Chr03_19651687	Chr03	19651687	47.27982835	G	A	G	.	.	1	0.072247885
Chr03_19698383	Chr03	19698383	47.27982845	C	G	C	.	.	1	0.072247885
Chr03_19726293	Chr03	19726293	47.27982855	C	G	C	.	.	1	0.072247885
Chr03_19781724	Chr03	19781724	47.27982865	G	G	A	.	.	2	0.072247885
Chr03_19821473	Chr03	19821473	47.27982875	A	T	A	.	.	1	0.072247885
Chr03_19821576	Chr03	19821576	47.27982885	C	C	T	.	.	2	0.072247885
Chr03_19829566	Chr03	19829566	47.27982895	G	G	T	.	.	2	0.072247885
Chr03_19992505	Chr03	19992505	47.27982905	G	A	G	.	.	1	0.072247885
Chr03_20015912	Chr03	20015912	47.27982915	G	T	G	.	.	1	0.072247885
Chr03_20038813	Chr03	20038813	47.27982925	C	A	C	.	.	1	0.072247885
Chr03_20114247	Chr03	20114247	47.27982935	T	C	T	.	.	1	0.072247884
Chr03_20262733	Chr03	20262733	47.97917565	C	T	C	.	.	1	0.036190962
Chr03_20349560	Chr03	20349560	47.97917575	T	C	T	.	.	1	0.036190962
Chr03_20362483	Chr03	20362483	47.97917585	T	A	T	.	.	1	0.036190962
Chr03_20396442	Chr03	20396442	47.97917595	T	C	T	.	.	1	0.036190962
Chr03_20423684	Chr03	20423684	47.97917605	G	A	G	.	.	1	0.036190962
Chr03_20428962	Chr03	20428962	47.97917615	C	T	C	.	.	1	0.036190962
Chr03_20689423	Chr03	20689423	47.97917625	G	A	G	.	.	1	0.036190962
Chr03_20721569	Chr03	20721569	47.97917635	A	G	A	.	.	1	0.036190962
Chr03_20732224	Chr03	20732224	47.97917645	T	T	C	.	.	2	0.036190962
Chr03_20751246	Chr03	20751246	47.97917655	G	A	G	.	.	1	0.036190962
Chr03_21050637	Chr03	21050637	47.97917665	C	T	C	.	.	1	0.036190963
Chr03_21061612	Chr03	21061612	49.37814528	C	T	C	.	.	1	0.04064575
Chr03_21295088	Chr03	21295088	49.37814538	G	A	G	.	.	1	0.04064575
Chr03_21354219	Chr03	21354219	49.37814548	C	T	C	.	.	1	0.04064575
Chr03_21383431	Chr03	21383431	49.37814558	C	T	C	.	.	1	0.04064575
Chr03_21444741	Chr03	21444741	49.37814568	A	C	A	.	.	1	0.04064575
[truncated: 9,490 more rows]
