# Supplementary material for: Four chromosome scale genomes and a pan-genome annotation to accelerate pecan tree breeding
Source: Nat Commun. 2021 Jul 5;12:4125. doi: 10.1038/s41467-021-24328-w (PMC8257795; doi:10.1038/s41467-021-24328-w)
Supplement: Supplementary file 10 — Source Data [file 41467_2021_24328_MOESM10_ESM.xlsx]

## Sheet: Fig1a_chrCoordiates
genome	chr	start	end	mid	y	labelIt
Pawnee	Chr01	-352683108	-294654553	-3.23669e+08	5	TRUE
Pawnee	Chr02	-292539824	-255099774	-273819799	5	TRUE
Pawnee	Chr03	-252954294	-196410298	-224682296	5	TRUE
Pawnee	Chr04	-194272492	-149371747	-1.71822e+08	5	TRUE
Pawnee	Chr05	-147234444	-97552194	-122393319	5	TRUE
Pawnee	Chr06	-95429744	-58258158	-76843951	5	TRUE
Pawnee	Chr07	-56141038	-11995436	-34068237	5	TRUE
Pawnee	Chr08	-9819059	28609752	9.39535e+06	5	TRUE
Pawnee	Chr09	30737043	75428566	5.30828e+07	5	TRUE
Pawnee	Chr10	77588726	117307252	97447989	5	TRUE
Pawnee	Chr11	119445683	164876486	1.42161e+08	5	TRUE
Pawnee	Chr12	167008836	197949679	1.82479e+08	5	TRUE
Pawnee	Chr13	200068858	234941483	2.17505e+08	5	TRUE
Pawnee	Chr14	237052394	270897515	2.53975e+08	5	TRUE
Pawnee	Chr15	273052384	319978833	2.96516e+08	5	TRUE
Pawnee	Chr16	322097636	352683108	337390372	5	TRUE
Lakota	Chr01	-3.36861e+08	-2.79891e+08	-3.08376e+08	4	TRUE
Lakota	Chr02	-2.77776e+08	-2.40484e+08	-2.5913e+08	4	TRUE
Lakota	Chr03	-2.38366e+08	-1.8614e+08	-2.12253e+08	4	TRUE
Lakota	Chr04	-1.84003e+08	-1.41059e+08	-1.62531e+08	4	TRUE
Lakota	Chr05	-1.38934e+08	-9.16032e+07	-115268783	4	TRUE
Lakota	Chr06	-8.94808e+07	-5.41862e+07	-7.18335e+07	4	TRUE
Lakota	Chr07	-5.20662e+07	-7.64962e+06	-29857933	4	TRUE
Lakota	Chr08	-5.48847e+06	3.11325e+07	1.2822e+07	4	TRUE
Lakota	Chr09	3.32608e+07	7.78292e+07	55545001	4	TRUE
Lakota	Chr10	7.99911e+07	1.18095e+08	9.90429e+07	4	TRUE
Lakota	Chr11	1.20234e+08	1.62658e+08	1.41446e+08	4	TRUE
Lakota	Chr12	1.64791e+08	1.93307e+08	179048736	4	TRUE
Lakota	Chr13	1.95438e+08	2.29357e+08	212397501	4	TRUE
Lakota	Chr14	2.315e+08	2.62275e+08	2.46888e+08	4	TRUE
Lakota	Chr15	2.6443e+08	3.05909e+08	2.8517e+08	4	TRUE
Lakota	Chr16	3.08031e+08	3.36861e+08	3.22446e+08	4	TRUE
87MX3	Chr01	-334041244	-275636672	-304838958	3	TRUE
87MX3	Chr02	-273520777	-235975911	-254748344	3	TRUE
87MX3	Chr03	-233802782	-181610355	-2.07707e+08	3	TRUE
87MX3	Chr04	-179497494	-137189756	-158343625	3	TRUE
87MX3	Chr05	-135049454	-86600748	-110825101	3	TRUE
87MX3	Chr06	-84422391	-49910034	-6.71662e+07	3	TRUE
87MX3	Chr07	-47779360	-4447966	-26113663	3	TRUE
87MX3	Chr08	-2285892	32677192	15195650	3	TRUE
87MX3	Chr09	34809872	78293426	56551649	3	TRUE
87MX3	Chr10	80465257	118975006	9.97201e+07	3	TRUE
87MX3	Chr11	121115158	163685726	142400442	3	TRUE
87MX3	Chr12	165819540	193419064	179619302	3	TRUE
87MX3	Chr13	195540262	229122392	212331327	3	TRUE
87MX3	Chr14	231262972	261407412	246335192	3	TRUE
87MX3	Chr15	263528849	304080908	2.83805e+08	3	TRUE
87MX3	Chr16	306192369	334041244	3.20117e+08	3	TRUE
Elliott	Chr01	-329044591	-272916905	-300980748	2	TRUE
Elliott	Chr02	-270790393	-237484239	-254137316	2	TRUE
Elliott	Chr03	-235342181	-185222228	-2.10282e+08	2	TRUE
Elliott	Chr04	-183091597	-141275695	-162183646	2	TRUE
Elliott	Chr05	-139139646	-93727385	-1.16434e+08	2	TRUE
Elliott	Chr06	-91603210	-58021095	-7.48122e+07	2	TRUE
Elliott	Chr07	-55900826	-11717211	-3.3809e+07	2	TRUE
Elliott	Chr08	-9563957	26311317	8373680	2	TRUE
Elliott	Chr09	28438915	71607177	50023046	2	TRUE
Elliott	Chr10	73766429	111614466	9.26904e+07	2	TRUE
Elliott	Chr11	113753451	156594897	135174174	2	TRUE
Elliott	Chr12	158706687	187595559	173151123	2	TRUE
Elliott	Chr13	189728801	220868721	205298761	2	TRUE
Elliott	Chr14	222991215	254613185	238802200	2	TRUE
Elliott	Chr15	256731466	297916493	2.77324e+08	2	TRUE
Elliott	Chr16	300048680	329044591	3.14547e+08	2	TRUE
Walnut	Chr07	-288601477	-236193140	-2.62397e+08	1	TRUE
Walnut	Chr12	-234068108	-202594100	-218331104	1	TRUE
Walnut	Chr01	-200466635	-155288156	-1.77877e+08	1	TRUE
Walnut	Chr10	-153160656	-115496117	-1.34328e+08	1	TRUE
Walnut	Chr13	-113374959	-73627685	-93501322	1	TRUE
Walnut	Chr16	-71508032	-42814554	-57161293	1	TRUE
Walnut	Chr11	-40675260	-3599008	-22137134	1	TRUE
Walnut	Chr08	-1483274	29059520	13788123	1	TRUE
Walnut	Chr03	31169819	66219715	48694767	1	TRUE
Walnut	Chr04	68333112	103146598	85739855	1	TRUE
Walnut	Chr02	105263033	143069954	1.24166e+08	1	TRUE
Walnut	Chr09	145237056	169425134	157331095	1	TRUE
Walnut	Chr14	171545216	200362030	185953623	1	TRUE
Walnut	Chr05	202471268	225019897	2.13746e+08	1	TRUE
Walnut	Chr06	227148844	266100594	246624719	1	TRUE
Walnut	Chr15	268218433	288601477	278409955	1	TRUE

## Sheet: Fig1a_linkVectors
x	y	blockID
-352661752	5	891
-352661752	5	891
-3.52662e+08	4.9999	891
-3.52662e+08	4.9998	891
-3.52662e+08	4.9997	891
-3.52662e+08	4.9996	891
-3.52662e+08	4.9995	891
-3.52662e+08	4.9994	891
-3.52662e+08	4.9993	891
-3.52662e+08	4.9992	891
-3.52662e+08	4.9991	891
-3.52662e+08	4.999	891
-3.52662e+08	4.9989	891
-3.52662e+08	4.9988	891
-3.52662e+08	4.9987	891
-3.52662e+08	4.9986	891
-3.52662e+08	4.9985	891
-3.52662e+08	4.9984	891
-3.52662e+08	4.9983	891
-3.52662e+08	4.9982	891
-3.52662e+08	4.9981	891
-3.52662e+08	4.998	891
-3.52662e+08	4.9979	891
-3.52662e+08	4.9978	891
-3.52662e+08	4.9977	891
-3.52662e+08	4.9976	891
-3.52662e+08	4.9975	891
-3.52661e+08	4.9974	891
-3.52661e+08	4.9973	891
-3.52661e+08	4.9972	891
-3.52661e+08	4.9971	891
-3.52661e+08	4.997	891
-3.52661e+08	4.9969	891
-3.52661e+08	4.9968	891
-3.52661e+08	4.9967	891
-3.52661e+08	4.9966	891
-3.52661e+08	4.9965	891
-3.52661e+08	4.9964	891
-3.52661e+08	4.9963	891
-3.52661e+08	4.9962	891
-3.52661e+08	4.9961	891
-3.52661e+08	4.996	891
-3.52661e+08	4.9959	891
-3.52661e+08	4.9958	891
-3.52661e+08	4.9957	891
-3.52661e+08	4.9956	891
-3.52661e+08	4.9955	891
-3.52661e+08	4.9954	891
-3.52661e+08	4.9953	891
-3.52661e+08	4.9952	891
-3.52661e+08	4.9951	891
-3.52661e+08	4.995	891
-3.52661e+08	4.9949	891
-3.52661e+08	4.9948	891
-3.52661e+08	4.9947	891
-3.52661e+08	4.9946	891
-3.52661e+08	4.9945	891
-3.52661e+08	4.9944	891
-3.5266e+08	4.9943	891
-3.5266e+08	4.9942	891
-3.5266e+08	4.9941	891
-3.5266e+08	4.994	891
-3.5266e+08	4.9939	891
-3.5266e+08	4.9938	891
-3.5266e+08	4.9937	891
-3.5266e+08	4.9936	891
-3.5266e+08	4.9935	891
-3.5266e+08	4.9934	891
-3.5266e+08	4.9933	891
-3.5266e+08	4.9932	891
-3.5266e+08	4.9931	891
-3.5266e+08	4.993	891
-3.5266e+08	4.9929	891
-3.5266e+08	4.9928	891
-3.5266e+08	4.9927	891
-3.5266e+08	4.9926	891
-3.5266e+08	4.9925	891
-3.52659e+08	4.9924	891
-3.52659e+08	4.9923	891
-3.52659e+08	4.9922	891
-3.52659e+08	4.9921	891
-3.52659e+08	4.992	891
-3.52659e+08	4.9919	891
-3.52659e+08	4.9918	891
-3.52659e+08	4.9917	891
-3.52659e+08	4.9916	891
-3.52659e+08	4.9915	891
-3.52659e+08	4.9914	891
-3.52659e+08	4.9913	891
-3.52659e+08	4.9912	891
-3.52659e+08	4.9911	891
-3.52659e+08	4.991	891
-3.52659e+08	4.9909	891
-3.52658e+08	4.9908	891
-3.52658e+08	4.9907	891
-3.52658e+08	4.9906	891
-3.52658e+08	4.9905	891
-3.52658e+08	4.9904	891
-3.52658e+08	4.9903	891
-3.52658e+08	4.9902	891
-3.52658e+08	4.9901	891
-3.52658e+08	4.99	891
-3.52658e+08	4.9899	891
-3.52658e+08	4.9898	891
-3.52658e+08	4.9897	891
-3.52658e+08	4.9896	891
-3.52657e+08	4.9895	891
-3.52657e+08	4.9894	891
-3.52657e+08	4.9893	891
-3.52657e+08	4.9892	891
-3.52657e+08	4.9891	891
-3.52657e+08	4.9889	891
-3.52657e+08	4.9888	891
-3.52657e+08	4.9887	891
-3.52657e+08	4.9885	891
-3.52656e+08	4.9884	891
-3.52656e+08	4.9883	891
-3.52656e+08	4.9881	891
-3.52656e+08	4.988	891
-3.52656e+08	4.9878	891
-3.52656e+08	4.9877	891
-3.52656e+08	4.9875	891
-3.52656e+08	4.9874	891
-3.52655e+08	4.9872	891
-3.52655e+08	4.9871	891
-3.52655e+08	4.9869	891
-3.52655e+08	4.9867	891
-3.52655e+08	4.9865	891
-3.52655e+08	4.9864	891
-3.52654e+08	4.9862	891
-3.52654e+08	4.986	891
-3.52654e+08	4.9858	891
-3.52654e+08	4.9856	891
-3.52653e+08	4.9854	891
-3.52653e+08	4.9851	891
-3.52653e+08	4.9849	891
-3.52653e+08	4.9847	891
-3.52652e+08	4.9844	891
-3.52652e+08	4.9842	891
-3.52652e+08	4.9839	891
-3.52651e+08	4.9837	891
-3.52651e+08	4.9834	891
-3.52651e+08	4.9831	891
-3.5265e+08	4.9828	891
-3.5265e+08	4.9825	891
-3.52649e+08	4.9822	891
-3.52649e+08	4.9819	891
-3.52649e+08	4.9816	891
-3.52648e+08	4.9812	891
-3.52647e+08	4.9809	891
-3.52647e+08	4.9805	891
-3.52646e+08	4.9801	891
-3.52646e+08	4.9797	891
-3.52645e+08	4.9793	891
-3.52644e+08	4.9788	891
-3.52644e+08	4.9784	891
-3.52643e+08	4.9779	891
-3.52642e+08	4.9774	891
-3.52641e+08	4.9769	891
-3.5264e+08	4.9764	891
-3.52639e+08	4.9758	891
-3.52638e+08	4.9752	891
-3.52637e+08	4.9746	891
-3.52635e+08	4.9739	891
-3.52634e+08	4.9732	891
-3.52632e+08	4.9725	891
-3.5263e+08	4.9717	891
-3.52629e+08	4.9709	891
-3.52627e+08	4.97	891
-3.52624e+08	4.9691	891
-3.52622e+08	4.9681	891
-3.52619e+08	4.9671	891
-3.52616e+08	4.9659	891
-3.52613e+08	4.9647	891
-3.5261e+08	4.9635	891
-3.52606e+08	4.9621	891
-3.52601e+08	4.9606	891
-3.52596e+08	4.959	891
-3.5259e+08	4.9572	891
-3.52584e+08	4.9553	891
-3.52577e+08	4.9533	891
-3.52568e+08	4.951	891
-3.52565e+08	4.9501	891
-3.52558e+08	4.94849	891
-3.52547e+08	4.94569	891
-3.52533e+08	4.94259	891
-3.52517e+08	4.93909	891
-3.52498e+08	4.93519	891
-3.52475e+08	4.93069	891
-3.52446e+08	4.92549	891
-3.5241e+08	4.91949	891
-3.52364e+08	4.91249	891
-3.52305e+08	4.90409	891
-3.52275e+08	4.90009	891
-3.52225e+08	4.89379	891
-3.52115e+08	4.88099	891
-3.51957e+08	4.86469	891
-3.51799e+08	4.85009	891
-3.51715e+08	4.84278	891
-3.51318e+08	4.81188	891
-3.5115e+08	4.80008	891
-3.50581e+08	4.76388	891
-3.50343e+08	4.75008	891
-3.49398e+08	4.70007	891
-3.48813e+08	4.67187	891
-3.48339e+08	4.65007	891
-3.47191e+08	4.60006	891
-3.45982e+08	4.55006	891
-3.44743e+08	4.50005	891
-3.43504e+08	4.45005	891
-3.42295e+08	4.40004	891
-3.41147e+08	4.35004	891
-3.40849e+08	4.33643	891
-3.40087e+08	4.30003	891
-3.39142e+08	4.25003	891
-3.38964e+08	4.23972	891
-3.38335e+08	4.20002	891
-3.38197e+08	4.19042	891
-3.37787e+08	4.15882	891
-3.37685e+08	4.15002	891
-3.3754e+08	4.13661	891
-3.37378e+08	4.12001	891
-3.37265e+08	4.10701	891
-3.3721e+08	4.10001	891
-3.37185e+08	4.09671	891
-3.37123e+08	4.08811	891
-3.37077e+08	4.08101	891
-3.37041e+08	4.07501	891
-3.37012e+08	4.06981	891
-3.36988e+08	4.06531	891
-3.36968e+08	4.06131	891
-3.36952e+08	4.05781	891
-3.36939e+08	4.05471	891
-3.36927e+08	4.05191	891
-3.36919e+08	4.05001	891
-3.36917e+08	4.0493	891
-3.36908e+08	4.0471	891
-3.36901e+08	4.045	891
-3.36894e+08	4.0431	891
-3.36888e+08	4.0413	891
-3.36883e+08	4.0397	891
-3.36879e+08	4.0382	891
-3.36875e+08	4.0368	891
-3.36871e+08	4.0355	891
-3.36868e+08	4.0343	891
-3.36865e+08	4.0332	891
-3.36862e+08	4.0322	891
-3.3686e+08	4.0312	891
-3.36857e+08	4.0302	891
-3.36856e+08	4.0294	891
-3.36854e+08	4.0286	891
-3.36852e+08	4.0278	891
-3.3685e+08	4.027	891
-3.36849e+08	4.0263	891
-3.36848e+08	4.0257	891
-3.36846e+08	4.025	891
-3.36845e+08	4.0244	891
-3.36844e+08	4.0239	891
-3.36843e+08	4.0233	891
-3.36842e+08	4.0228	891
-3.36841e+08	4.0223	891
-3.3684e+08	4.0218	891
-3.3684e+08	4.0214	891
-3.36839e+08	4.0209	891
-3.36838e+08	4.0205	891
-3.36838e+08	4.0201	891
-3.36837e+08	4.0197	891
-3.36837e+08	4.0194	891
-3.36836e+08	4.019	891
-3.36835e+08	4.0186	891
-3.36835e+08	4.0183	891
-3.36834e+08	4.018	891
-3.36834e+08	4.0177	891
-3.36834e+08	4.0174	891
-3.36833e+08	4.0171	891
-3.36833e+08	4.0168	891
-3.36832e+08	4.0165	891
-3.36832e+08	4.0163	891
-3.36832e+08	4.016	891
-3.36832e+08	4.0158	891
-3.36831e+08	4.0155	891
-3.36831e+08	4.0153	891
-3.36831e+08	4.0151	891
-3.36831e+08	4.0149	891
-3.3683e+08	4.0146	891
-3.3683e+08	4.0144	891
-3.3683e+08	4.0142	891
-3.36829e+08	4.014	891
-3.36829e+08	4.0139	891
-3.36829e+08	4.0137	891
-3.36829e+08	4.0135	891
-3.36829e+08	4.0133	891
-3.36829e+08	4.0131	891
-3.36828e+08	4.013	891
-3.36828e+08	4.0128	891
-3.36828e+08	4.0127	891
-3.36828e+08	4.0125	891
-3.36828e+08	4.0124	891
-3.36828e+08	4.0122	891
-3.36828e+08	4.0121	891
-3.36827e+08	4.0119	891
-3.36827e+08	4.0118	891
-3.36827e+08	4.0117	891
-3.36827e+08	4.0115	891
-3.36827e+08	4.0114	891
-3.36827e+08	4.0113	891
-3.36827e+08	4.0112	891
-3.36827e+08	4.011	891
-3.36826e+08	4.0109	891
-3.36826e+08	4.0108	891
-3.36826e+08	4.0107	891
-3.36826e+08	4.0106	891
-3.36826e+08	4.0105	891
-3.36826e+08	4.0104	891
-3.36826e+08	4.0103	891
-3.36826e+08	4.0102	891
-3.36826e+08	4.0101	891
-3.36826e+08	4.01	891
-3.36826e+08	4.0099	891
-3.36826e+08	4.0098	891
-3.36826e+08	4.0097	891
-3.36825e+08	4.0096	891
-3.36825e+08	4.0095	891
-3.36825e+08	4.0094	891
-3.36825e+08	4.0093	891
-3.36825e+08	4.0092	891
-3.36825e+08	4.0091	891
-3.36825e+08	4.009	891
-3.36825e+08	4.0089	891
-3.36825e+08	4.0088	891
-3.36825e+08	4.0087	891
-3.36825e+08	4.0086	891
-3.36825e+08	4.0085	891
-3.36825e+08	4.0084	891
-3.36825e+08	4.0083	891
-3.36824e+08	4.0082	891
-3.36824e+08	4.0081	891
-3.36824e+08	4.008	891
-3.36824e+08	4.0079	891
-3.36824e+08	4.0078	891
-3.36824e+08	4.0077	891
-3.36824e+08	4.0076	891
-3.36824e+08	4.0075	891
-3.36824e+08	4.0074	891
-3.36824e+08	4.0073	891
-3.36824e+08	4.0072	891
-3.36824e+08	4.0071	891
-3.36824e+08	4.007	891
-3.36824e+08	4.0069	891
-3.36824e+08	4.0068	891
-3.36824e+08	4.0067	891
-3.36824e+08	4.0066	891
-3.36823e+08	4.0065	891
-3.36823e+08	4.0064	891
-3.36823e+08	4.0063	891
-3.36823e+08	4.0062	891
-3.36823e+08	4.0061	891
-3.36823e+08	4.006	891
-3.36823e+08	4.0059	891
-3.36823e+08	4.0058	891
-3.36823e+08	4.0057	891
-3.36823e+08	4.0056	891
-3.36823e+08	4.0055	891
-3.36823e+08	4.0054	891
-3.36823e+08	4.0053	891
-3.36823e+08	4.0052	891
-3.36823e+08	4.0051	891
-3.36823e+08	4.005	891
-3.36823e+08	4.0049	891
-3.36823e+08	4.0048	891
-3.36823e+08	4.0047	891
-3.36823e+08	4.0046	891
-3.36823e+08	4.0045	891
-3.36823e+08	4.0044	891
-3.36823e+08	4.0043	891
-3.36823e+08	4.0042	891
-3.36822e+08	4.0041	891
-3.36822e+08	4.004	891
-3.36822e+08	4.0039	891
-3.36822e+08	4.0038	891
-3.36822e+08	4.0037	891
-3.36822e+08	4.0036	891
-3.36822e+08	4.0035	891
-3.36822e+08	4.0034	891
-3.36822e+08	4.0033	891
-3.36822e+08	4.0032	891
-3.36822e+08	4.0031	891
-3.36822e+08	4.003	891
-3.36822e+08	4.0029	891
-3.36822e+08	4.0028	891
-3.36822e+08	4.0027	891
-3.36822e+08	4.0026	891
-3.36822e+08	4.0025	891
-3.36822e+08	4.0024	891
-3.36822e+08	4.0023	891
-3.36822e+08	4.0022	891
-3.36822e+08	4.0021	891
-3.36822e+08	4.002	891
-3.36822e+08	4.0019	891
-3.36822e+08	4.0018	891
-3.36822e+08	4.0017	891
-3.36822e+08	4.0016	891
-3.36822e+08	4.0015	891
-3.36822e+08	4.0014	891
-3.36822e+08	4.0013	891
-3.36822e+08	4.0012	891
-3.36822e+08	4.0011	891
-3.36822e+08	4.001	891
-3.36822e+08	4.0009	891
-3.36822e+08	4.0008	891
-3.36822e+08	4.0007	891
-3.36822e+08	4.0006	891
-3.36822e+08	4.0005	891
-3.36822e+08	4.0004	891
-3.36822e+08	4.0003	891
-3.36822e+08	4.0002	891
-3.36822e+08	4	891
-3.36822e+08	4	891
-3.11759e+08	4	891
-3.11759e+08	4	891
-3.11759e+08	4.0001	891
-3.11759e+08	4.0002	891
-3.11759e+08	4.0003	891
-3.11759e+08	4.0004	891
-3.11759e+08	4.0005	891
-3.11759e+08	4.0006	891
-3.11759e+08	4.0007	891
-3.11759e+08	4.0008	891
-3.11759e+08	4.0009	891
-3.11759e+08	4.001	891
-3.11759e+08	4.0011	891
-3.11759e+08	4.0012	891
-3.11759e+08	4.0013	891
-3.11759e+08	4.0014	891
-3.11759e+08	4.0015	891
-3.11759e+08	4.0016	891
-3.11759e+08	4.0017	891
-3.11759e+08	4.0018	891
-3.11759e+08	4.0019	891
-3.11759e+08	4.002	891
-3.11759e+08	4.0021	891
-3.11759e+08	4.0022	891
-3.11759e+08	4.0023	891
-3.11759e+08	4.0024	891
-3.11759e+08	4.0025	891
-3.11759e+08	4.0026	891
-3.11759e+08	4.0027	891
-3.11759e+08	4.0028	891
-3.11759e+08	4.0029	891
-3.11759e+08	4.003	891
-3.11759e+08	4.0031	891
-3.11759e+08	4.0032	891
-3.11759e+08	4.0033	891
-3.11759e+08	4.0034	891
-3.11759e+08	4.0035	891
-3.11759e+08	4.0036	891
-3.11759e+08	4.0037	891
-3.11759e+08	4.0038	891
-3.11759e+08	4.0039	891
-3.1176e+08	4.004	891
-3.1176e+08	4.0041	891
-3.1176e+08	4.0042	891
-3.1176e+08	4.0043	891
-3.1176e+08	4.0044	891
-3.1176e+08	4.0045	891
-3.1176e+08	4.0046	891
-3.1176e+08	4.0047	891
-3.1176e+08	4.0048	891
-3.1176e+08	4.0049	891
-3.1176e+08	4.005	891
-3.1176e+08	4.0051	891
-3.1176e+08	4.0052	891
-3.1176e+08	4.0053	891
-3.1176e+08	4.0054	891
-3.1176e+08	4.0055	891
-3.1176e+08	4.0056	891
-3.1176e+08	4.0057	891
-3.1176e+08	4.0058	891
-3.1176e+08	4.0059	891
-3.1176e+08	4.006	891
-3.1176e+08	4.0061	891
-3.1176e+08	4.0062	891
-3.1176e+08	4.0063	891
-3.1176e+08	4.0064	891
-3.1176e+08	4.0065	891
-3.1176e+08	4.0066	891
-3.1176e+08	4.0067	891
-3.11761e+08	4.0068	891
-3.11761e+08	4.0069	891
-3.11761e+08	4.007	891
-3.11761e+08	4.0071	891
-3.11761e+08	4.0072	891
-3.11761e+08	4.0073	891
-3.11761e+08	4.0074	891
-3.11761e+08	4.0075	891
-3.11761e+08	4.0076	891
-3.11761e+08	4.0077	891
-3.11761e+08	4.0078	891
-3.11761e+08	4.0079	891
-3.11761e+08	4.008	891
-3.11761e+08	4.0081	891
-3.11761e+08	4.0082	891
-3.11761e+08	4.0083	891
-3.11761e+08	4.0084	891
-3.11761e+08	4.0085	891
-3.11761e+08	4.0086	891
-3.11762e+08	4.0087	891
-3.11762e+08	4.0088	891
-3.11762e+08	4.0089	891
-3.11762e+08	4.009	891
-3.11762e+08	4.0091	891
-3.11762e+08	4.0092	891
-3.11762e+08	4.0093	891
-3.11762e+08	4.0094	891
-3.11762e+08	4.0095	891
-3.11762e+08	4.0096	891
-3.11762e+08	4.0097	891
-3.11762e+08	4.0098	891
-3.11762e+08	4.0099	891
-3.11762e+08	4.01	891
-3.11762e+08	4.0101	891
-3.11762e+08	4.0102	891
-3.11763e+08	4.0103	891
-3.11763e+08	4.0104	891
-3.11763e+08	4.0105	891
-3.11763e+08	4.0106	891
-3.11763e+08	4.0107	891
-3.11763e+08	4.0108	891
-3.11763e+08	4.0109	891
-3.11763e+08	4.0111	891
-3.11763e+08	4.0112	891
-3.11763e+08	4.0113	891
-3.11763e+08	4.0115	891
-3.11764e+08	4.0116	891
-3.11764e+08	4.0117	891
-3.11764e+08	4.0119	891
-3.11764e+08	4.012	891
-3.11764e+08	4.0122	891
-3.11764e+08	4.0123	891
-3.11764e+08	4.0125	891
-3.11764e+08	4.0126	891
-3.11765e+08	4.0128	891
-3.11765e+08	4.0129	891
-3.11765e+08	4.0131	891
-3.11765e+08	4.0133	891
-3.11765e+08	4.0135	891
-3.11765e+08	4.0136	891
-3.11765e+08	4.0138	891
-3.11766e+08	4.014	891
-3.11766e+08	4.0142	891
-3.11766e+08	4.0144	891
-3.11766e+08	4.0146	891
-3.11766e+08	4.0149	891
-3.11767e+08	4.0151	891
-3.11767e+08	4.0153	891
-3.11767e+08	4.0156	891
-3.11767e+08	4.0158	891
-3.11768e+08	4.0161	891
-3.11768e+08	4.0163	891
-3.11768e+08	4.0166	891
-3.11769e+08	4.0169	891
-3.11769e+08	4.0172	891
-3.11769e+08	4.0175	891
-3.1177e+08	4.0178	891
-3.1177e+08	4.0181	891
-3.1177e+08	4.0184	891
-3.11771e+08	4.0188	891
-3.11771e+08	4.0191	891
-3.11772e+08	4.0195	891
-3.11772e+08	4.0199	891
-3.11773e+08	4.0203	891
-3.11773e+08	4.0207	891
-3.11774e+08	4.0212	891
-3.11775e+08	4.0216	891
-3.11776e+08	4.0221	891
-3.11776e+08	4.0226	891
-3.11777e+08	4.0231	891
-3.11778e+08	4.0236	891
-3.11779e+08	4.0242	891
-3.1178e+08	4.0248	891
-3.11781e+08	4.0254	891
-3.11782e+08	4.0261	891
-3.11783e+08	4.0268	891
-3.11785e+08	4.0275	891
-3.11786e+08	4.0283	891
-3.11788e+08	4.0291	891
-3.11789e+08	4.03	891
-3.11791e+08	4.0309	891
-3.11793e+08	4.0319	891
-3.11796e+08	4.0329	891
-3.11798e+08	4.0341	891
-3.11801e+08	4.0353	891
-3.11804e+08	4.0365	891
-3.11808e+08	4.0379	891
-3.11812e+08	4.0394	891
-3.11816e+08	4.041	891
-3.11821e+08	4.0428	891
-3.11827e+08	4.0447	891
-3.11833e+08	4.0467	891
-3.1184e+08	4.049	891
-3.11843e+08	4.0499	891
-3.11849e+08	4.05151	891
-3.11859e+08	4.05431	891
-3.1187e+08	4.05741	891
-3.11884e+08	4.06091	891
-3.11901e+08	4.06481	891
-3.11921e+08	4.06931	891
-3.11946e+08	4.07451	891
-3.11978e+08	4.08051	891
-3.12017e+08	4.08751	891
-3.12069e+08	4.09591	891
-3.12095e+08	4.09991	891
-3.12138e+08	4.10621	891
-3.12234e+08	4.11901	891
-3.12371e+08	4.13531	891
-3.12507e+08	4.14991	891
-3.12581e+08	4.15722	891
-3.12925e+08	4.18812	891
-3.13071e+08	4.19992	891
-3.13565e+08	4.23612	891
-3.13771e+08	4.24992	891
-3.14592e+08	4.29993	891
-3.151e+08	4.32813	891
-3.15511e+08	4.34993	891
-3.16508e+08	4.39994	891
-3.17557e+08	4.44994	891
-3.18633e+08	4.49995	891
-3.19708e+08	4.54995	891
-3.20757e+08	4.59996	891
-3.21754e+08	4.64996	891
-3.22013e+08	4.66357	891
-3.22674e+08	4.69997	891
-3.23494e+08	4.74997	891
-3.23649e+08	4.76028	891
-3.24195e+08	4.79998	891
-3.24314e+08	4.80958	891
-3.2467e+08	4.84118	891
-3.24759e+08	4.84998	891
-3.24885e+08	4.86339	891
-3.25025e+08	4.87999	891
-3.25123e+08	4.89299	891
-3.25172e+08	4.89999	891
-3.25193e+08	4.90329	891
-3.25247e+08	4.91189	891
-3.25287e+08	4.91899	891
-3.25318e+08	4.92499	891
-3.25344e+08	4.93019	891
-3.25364e+08	4.93469	891
-3.25381e+08	4.93869	891
-3.25395e+08	4.94219	891
-3.25407e+08	4.94529	891
-3.25417e+08	4.94809	891
-3.25424e+08	4.94999	891
-3.25426e+08	4.9507	891
-3.25433e+08	4.9529	891
-3.2544e+08	4.955	891
-3.25445e+08	4.9569	891
-3.25451e+08	4.9587	891
-3.25455e+08	4.9603	891
-3.25459e+08	4.9618	891
-3.25462e+08	4.9632	891
-3.25466e+08	4.9645	891
-3.25468e+08	4.9657	891
-3.25471e+08	4.9668	891
-3.25473e+08	4.9678	891
-3.25475e+08	4.9688	891
-3.25477e+08	4.9698	891
-3.25479e+08	4.9706	891
-3.25481e+08	4.9714	891
-3.25482e+08	4.9722	891
-3.25484e+08	4.973	891
-3.25485e+08	4.9737	891
-3.25486e+08	4.9743	891
-3.25487e+08	4.975	891
-3.25488e+08	4.9756	891
-3.25489e+08	4.9761	891
-3.2549e+08	4.9767	891
-3.25491e+08	4.9772	891
-3.25491e+08	4.9777	891
-3.25492e+08	4.9782	891
-3.25493e+08	4.9786	891
-3.25494e+08	4.9791	891
-3.25494e+08	4.9795	891
-3.25495e+08	4.9799	891
-3.25495e+08	4.9803	891
-3.25496e+08	4.9806	891
-3.25496e+08	4.981	891
-3.25497e+08	4.9814	891
-3.25497e+08	4.9817	891
-3.25497e+08	4.982	891
-3.25498e+08	4.9823	891
-3.25498e+08	4.9826	891
-3.25498e+08	4.9829	891
-3.25499e+08	4.9832	891
-3.25499e+08	4.9835	891
-3.25499e+08	4.9837	891
-3.255e+08	4.984	891
-3.255e+08	4.9842	891
-3.255e+08	4.9845	891
-3.255e+08	4.9847	891
-3.25501e+08	4.9849	891
-3.25501e+08	4.9851	891
-3.25501e+08	4.9854	891
-3.25501e+08	4.9856	891
-3.25501e+08	4.9858	891
-3.25502e+08	4.986	891
-3.25502e+08	4.9861	891
-3.25502e+08	4.9863	891
-3.25502e+08	4.9865	891
-3.25502e+08	4.9867	891
-3.25503e+08	4.9869	891
-3.25503e+08	4.987	891
-3.25503e+08	4.9872	891
-3.25503e+08	4.9873	891
-3.25503e+08	4.9875	891
-3.25503e+08	4.9876	891
-3.25503e+08	4.9878	891
-3.25503e+08	4.9879	891
-3.25504e+08	4.9881	891
-3.25504e+08	4.9882	891
-3.25504e+08	4.9883	891
-3.25504e+08	4.9885	891
-3.25504e+08	4.9886	891
-3.25504e+08	4.9887	891
-3.25504e+08	4.9888	891
-3.25504e+08	4.989	891
-3.25504e+08	4.9891	891
-3.25504e+08	4.9892	891
-3.25504e+08	4.9893	891
-3.25505e+08	4.9894	891
-3.25505e+08	4.9895	891
-3.25505e+08	4.9896	891
-3.25505e+08	4.9897	891
-3.25505e+08	4.9898	891
-3.25505e+08	4.9899	891
-3.25505e+08	4.99	891
-3.25505e+08	4.9901	891
-3.25505e+08	4.9902	891
-3.25505e+08	4.9903	891
-3.25505e+08	4.9904	891
-3.25505e+08	4.9905	891
-3.25505e+08	4.9906	891
-3.25505e+08	4.9907	891
-3.25505e+08	4.9908	891
-3.25506e+08	4.9909	891
-3.25506e+08	4.991	891
-3.25506e+08	4.9911	891
-3.25506e+08	4.9912	891
-3.25506e+08	4.9913	891
-3.25506e+08	4.9914	891
-3.25506e+08	4.9915	891
-3.25506e+08	4.9916	891
-3.25506e+08	4.9917	891
-3.25506e+08	4.9918	891
-3.25506e+08	4.9919	891
-3.25506e+08	4.992	891
-3.25506e+08	4.9921	891
-3.25506e+08	4.9922	891
-3.25506e+08	4.9923	891
-3.25506e+08	4.9924	891
-3.25506e+08	4.9925	891
-3.25506e+08	4.9926	891
-3.25507e+08	4.9927	891
-3.25507e+08	4.9928	891
-3.25507e+08	4.9929	891
-3.25507e+08	4.993	891
-3.25507e+08	4.9931	891
-3.25507e+08	4.9932	891
-3.25507e+08	4.9933	891
-3.25507e+08	4.9934	891
-3.25507e+08	4.9935	891
-3.25507e+08	4.9936	891
-3.25507e+08	4.9937	891
-3.25507e+08	4.9938	891
-3.25507e+08	4.9939	891
-3.25507e+08	4.994	891
-3.25507e+08	4.9941	891
-3.25507e+08	4.9942	891
-3.25507e+08	4.9943	891
-3.25507e+08	4.9944	891
-3.25507e+08	4.9945	891
-3.25507e+08	4.9946	891
-3.25507e+08	4.9947	891
-3.25507e+08	4.9948	891
-3.25507e+08	4.9949	891
-3.25507e+08	4.995	891
-3.25508e+08	4.9951	891
-3.25508e+08	4.9952	891
-3.25508e+08	4.9953	891
-3.25508e+08	4.9954	891
-3.25508e+08	4.9955	891
-3.25508e+08	4.9956	891
-3.25508e+08	4.9957	891
-3.25508e+08	4.9958	891
-3.25508e+08	4.9959	891
-3.25508e+08	4.996	891
-3.25508e+08	4.9961	891
-3.25508e+08	4.9962	891
-3.25508e+08	4.9963	891
-3.25508e+08	4.9964	891
-3.25508e+08	4.9965	891
-3.25508e+08	4.9966	891
-3.25508e+08	4.9967	891
-3.25508e+08	4.9968	891
-3.25508e+08	4.9969	891
-3.25508e+08	4.997	891
-3.25508e+08	4.9971	891
-3.25508e+08	4.9972	891
-3.25508e+08	4.9973	891
-3.25508e+08	4.9974	891
-3.25508e+08	4.9975	891
-3.25508e+08	4.9976	891
-3.25508e+08	4.9977	891
-3.25508e+08	4.9978	891
-3.25508e+08	4.9979	891
-3.25508e+08	4.998	891
-3.25508e+08	4.9981	891
-3.25508e+08	4.9982	891
-3.25508e+08	4.9983	891
-3.25508e+08	4.9984	891
-3.25508e+08	4.9985	891
-3.25508e+08	4.9986	891
-3.25508e+08	4.9987	891
-3.25508e+08	4.9988	891
-3.25508e+08	4.9989	891
-3.25508e+08	4.999	891
-3.25508e+08	4.9991	891
-3.25508e+08	4.9992	891
-3.25508e+08	4.9993	891
-3.25508e+08	4.9994	891
-3.25508e+08	4.9995	891
-3.25508e+08	4.9996	891
-3.25508e+08	4.9997	891
-3.25508e+08	4.9998	891
-325508340	5	891
-325508340	5	891
-352661752	5	897
-352661752	5	897
-3.52662e+08	4.9999	897
-3.52662e+08	4.9998	897
-3.52662e+08	4.9997	897
-3.52662e+08	4.9996	897
-3.52662e+08	4.9995	897
-3.52662e+08	4.9994	897
-3.52662e+08	4.9993	897
-3.52662e+08	4.9992	897
-3.52662e+08	4.9991	897
-3.52662e+08	4.999	897
-3.52662e+08	4.9989	897
-3.52661e+08	4.9988	897
-3.52661e+08	4.9987	897
-3.52661e+08	4.9986	897
-3.52661e+08	4.9985	897
-3.52661e+08	4.9984	897
-3.52661e+08	4.9983	897
-3.52661e+08	4.9982	897
-3.52661e+08	4.9981	897
-3.52661e+08	4.998	897
-3.52661e+08	4.9979	897
-3.52661e+08	4.9978	897
-3.52661e+08	4.9977	897
-3.52661e+08	4.9976	897
-3.52661e+08	4.9975	897
-3.5266e+08	4.9974	897
-3.5266e+08	4.9973	897
-3.5266e+08	4.9972	897
-3.5266e+08	4.9971	897
-3.5266e+08	4.997	897
-3.5266e+08	4.9969	897
-3.5266e+08	4.9968	897
-3.5266e+08	4.9967	897
-3.5266e+08	4.9966	897
-3.52659e+08	4.9965	897
-3.52659e+08	4.9964	897
-3.52659e+08	4.9963	897
-3.52659e+08	4.9962	897
-3.52659e+08	4.9961	897
-3.52659e+08	4.996	897
-3.52659e+08	4.9959	897
-3.52658e+08	4.9958	897
-3.52658e+08	4.9957	897
-3.52658e+08	4.9956	897
-3.52658e+08	4.9955	897
-3.52658e+08	4.9954	897
-3.52658e+08	4.9953	897
-3.52657e+08	4.9952	897
-3.52657e+08	4.9951	897
-3.52657e+08	4.995	897
-3.52657e+08	4.9949	897
-3.52657e+08	4.9948	897
-3.52657e+08	4.9947	897
-3.52656e+08	4.9946	897
-3.52656e+08	4.9945	897
-3.52656e+08	4.9944	897
-3.52656e+08	4.9943	897
-3.52656e+08	4.9942	897
-3.52655e+08	4.9941	897
-3.52655e+08	4.994	897
-3.52655e+08	4.9939	897
-3.52655e+08	4.9938	897
-3.52654e+08	4.9937	897
-3.52654e+08	4.9936	897
-3.52654e+08	4.9935	897
-3.52654e+08	4.9934	897
-3.52653e+08	4.9933	897
-3.52653e+08	4.9932	897
-3.52653e+08	4.9931	897
-3.52653e+08	4.993	897
-3.52652e+08	4.9929	897
-3.52652e+08	4.9928	897
-3.52652e+08	4.9927	897
-3.52652e+08	4.9926	897
-3.52651e+08	4.9925	897
-3.52651e+08	4.9924	897
-3.52651e+08	4.9923	897
-3.5265e+08	4.9922	897
-3.5265e+08	4.9921	897
-3.5265e+08	4.992	897
-3.5265e+08	4.9919	897
-3.52649e+08	4.9918	897
-3.52649e+08	4.9917	897
-3.52649e+08	4.9916	897
-3.52648e+08	4.9915	897
-3.52648e+08	4.9914	897
-3.52648e+08	4.9913	897
-3.52647e+08	4.9912	897
-3.52647e+08	4.9911	897
-3.52647e+08	4.991	897
-3.52646e+08	4.9909	897
-3.52646e+08	4.9908	897
-3.52646e+08	4.9907	897
-3.52645e+08	4.9906	897
-3.52645e+08	4.9905	897
-3.52645e+08	4.9904	897
-3.52644e+08	4.9903	897
-3.52644e+08	4.9902	897
-3.52644e+08	4.9901	897
-3.52643e+08	4.99	897
-3.52643e+08	4.9899	897
-3.52642e+08	4.9898	897
-3.52642e+08	4.9897	897
-3.52642e+08	4.9896	897
-3.52641e+08	4.9895	897
-3.52641e+08	4.9894	897
-3.52641e+08	4.9893	897
-3.5264e+08	4.9892	897
-3.5264e+08	4.9891	897
-3.52639e+08	4.9889	897
-3.52639e+08	4.9888	897
-3.52638e+08	4.9887	897
-3.52637e+08	4.9885	897
-3.52637e+08	4.9884	897
-3.52636e+08	4.9883	897
-3.52636e+08	4.9881	897
-3.52635e+08	4.988	897
-3.52634e+08	4.9878	897
-3.52634e+08	4.9877	897
-3.52633e+08	4.9875	897
-3.52632e+08	4.9874	897
-3.52631e+08	4.9872	897
-3.52631e+08	4.9871	897
-3.5263e+08	4.9869	897
-3.52629e+08	4.9867	897
-3.52628e+08	4.9865	897
-3.52627e+08	4.9864	897
-3.52626e+08	4.9862	897
-3.52625e+08	4.986	897
-3.52624e+08	4.9858	897
-3.52623e+08	4.9856	897
-3.52622e+08	4.9854	897
-3.52621e+08	4.9851	897
-3.5262e+08	4.9849	897
-3.52618e+08	4.9847	897
-3.52617e+08	4.9844	897
-3.52616e+08	4.9842	897
-3.52614e+08	4.9839	897
-3.52613e+08	4.9837	897
-3.52611e+08	4.9834	897
-3.52609e+08	4.9831	897
-3.52607e+08	4.9828	897
-3.52605e+08	4.9825	897
-3.52603e+08	4.9822	897
-3.52601e+08	4.9819	897
-3.52599e+08	4.9816	897
-3.52596e+08	4.9812	897
-3.52594e+08	4.9809	897
-3.52591e+08	4.9805	897
-3.52588e+08	4.9801	897
-3.52585e+08	4.9797	897
-3.52582e+08	4.9793	897
-3.52579e+08	4.9788	897
-3.52575e+08	4.9784	897
-3.52571e+08	4.9779	897
-3.52567e+08	4.9774	897
-3.52563e+08	4.9769	897
-3.52559e+08	4.9764	897
-3.52553e+08	4.9758	897
-3.52548e+08	4.9752	897
-3.52542e+08	4.9746	897
-3.52536e+08	4.9739	897
-3.52529e+08	4.9732	897
-3.52522e+08	4.9725	897
-3.52513e+08	4.9717	897
-3.52505e+08	4.9709	897
-3.52495e+08	4.97	897
-3.52485e+08	4.9691	897
-3.52473e+08	4.9681	897
-3.52461e+08	4.9671	897
-3.52447e+08	4.9659	897
-3.52431e+08	4.9647	897
-3.52415e+08	4.9635	897
-3.52396e+08	4.9621	897
-3.52375e+08	4.9606	897
-3.52351e+08	4.959	897
-3.52323e+08	4.9572	897
-3.52292e+08	4.9553	897
-3.52258e+08	4.9533	897
-3.52218e+08	4.951	897
-3.52201e+08	4.9501	897
-3.52171e+08	4.94849	897
-3.52117e+08	4.94569	897
-3.52053e+08	4.94259	897
-3.51977e+08	4.93909	897
-3.51887e+08	4.93519	897
-3.51776e+08	4.93069	897
-3.51638e+08	4.92549	897
-3.51468e+08	4.91949	897
-3.51252e+08	4.91249	897
-3.50971e+08	4.90409	897
-3.50828e+08	4.90009	897
-3.50592e+08	4.89379	897
-3.50069e+08	4.88099	897
-3.49321e+08	4.86469	897
-3.48575e+08	4.85009	897
-3.48176e+08	4.84278	897
-3.46296e+08	4.81188	897
-3.45499e+08	4.80008	897
-3.428e+08	4.76388	897
-3.41675e+08	4.75008	897
-3.37197e+08	4.70007	897
-3.34424e+08	4.67187	897
-3.32175e+08	4.65007	897
-3.26734e+08	4.60006	897
-3.21007e+08	4.55006	897
-3.15135e+08	4.50005	897
-3.09263e+08	4.45005	897
-3.03535e+08	4.40004	897
-2.98093e+08	4.35004	897
-2.9668e+08	4.33643	897
-2.93071e+08	4.30003	897
-2.88592e+08	4.25003	897
-2.87747e+08	4.23972	897
-2.84766e+08	4.20002	897
-2.84114e+08	4.19042	897
-2.82172e+08	4.15882	897
-2.81688e+08	4.15002	897
-2.81001e+08	4.13661	897
-2.80233e+08	4.12001	897
-2.79698e+08	4.10701	897
-2.79434e+08	4.10001	897
-2.79316e+08	4.09671	897
-2.79025e+08	4.08811	897
-2.78805e+08	4.08101	897
-2.78634e+08	4.07501	897
-2.78495e+08	4.06981	897
-2.78384e+08	4.06531	897
-2.78291e+08	4.06131	897
-2.78214e+08	4.05781	897
-2.78149e+08	4.05471	897
-2.78094e+08	4.05191	897
-2.78059e+08	4.05001	897
-2.78046e+08	4.0493	897
-2.78007e+08	4.0471	897
-2.77971e+08	4.045	897
-2.7794e+08	4.0431	897
-2.77912e+08	4.0413	897
-2.77888e+08	4.0397	897
-2.77867e+08	4.0382	897
-2.77847e+08	4.0368	897
-2.7783e+08	4.0355	897
-2.77814e+08	4.0343	897
-2.77801e+08	4.0332	897
-2.77788e+08	4.0322	897
-2.77777e+08	4.0312	897
-2.77765e+08	4.0302	897
-2.77757e+08	4.0294	897
-2.77748e+08	4.0286	897
-2.7774e+08	4.0278	897
-2.77732e+08	4.027	897
-2.77725e+08	4.0263	897
-2.77719e+08	4.0257	897
-2.77712e+08	4.025	897
-2.77707e+08	4.0244	897
-2.77702e+08	4.0239	897
-2.77697e+08	4.0233	897
-2.77693e+08	4.0228	897
-2.77689e+08	4.0223	897
-2.77685e+08	4.0218	897
-2.77681e+08	4.0214	897
-2.77677e+08	4.0209	897
-2.77674e+08	4.0205	897
-2.77671e+08	4.0201	897
-2.77668e+08	4.0197	897
-2.77666e+08	4.0194	897
-2.77663e+08	4.019	897
-2.77661e+08	4.0186	897
-2.77659e+08	4.0183	897
-2.77657e+08	4.018	897
-2.77655e+08	4.0177	897
-2.77653e+08	4.0174	897
-2.77651e+08	4.0171	897
-2.77649e+08	4.0168	897
-2.77647e+08	4.0165	897
-2.77646e+08	4.0163	897
-2.77644e+08	4.016	897
-2.77643e+08	4.0158	897
-2.77641e+08	4.0155	897
-2.7764e+08	4.0153	897
-2.77639e+08	4.0151	897
-2.77638e+08	4.0149	897
-2.77636e+08	4.0146	897
-2.77635e+08	4.0144	897
-2.77634e+08	4.0142	897
-2.77633e+08	4.014	897
-2.77632e+08	4.0139	897
-2.77631e+08	4.0137	897
-2.7763e+08	4.0135	897
-2.77629e+08	4.0133	897
-2.77628e+08	4.0131	897
-2.77628e+08	4.013	897
-2.77627e+08	4.0128	897
-2.77626e+08	4.0127	897
-2.77625e+08	4.0125	897
-2.77625e+08	4.0124	897
-2.77624e+08	4.0122	897
-2.77624e+08	4.0121	897
-2.77623e+08	4.0119	897
-2.77622e+08	4.0118	897
-2.77622e+08	4.0117	897
-2.77621e+08	4.0115	897
-2.77621e+08	4.0114	897
-2.7762e+08	4.0113	897
-2.7762e+08	4.0112	897
-2.77619e+08	4.011	897
-2.77619e+08	4.0109	897
-2.77618e+08	4.0108	897
-2.77618e+08	4.0107	897
-2.77617e+08	4.0106	897
-2.77617e+08	4.0105	897
-2.77617e+08	4.0104	897
-2.77616e+08	4.0103	897
-2.77616e+08	4.0102	897
-2.77615e+08	4.0101	897
-2.77615e+08	4.01	897
-2.77615e+08	4.0099	897
-2.77614e+08	4.0098	897
-2.77614e+08	4.0097	897
-2.77614e+08	4.0096	897
-2.77613e+08	4.0095	897
-2.77613e+08	4.0094	897
-2.77613e+08	4.0093	897
-2.77612e+08	4.0092	897
-2.77612e+08	4.0091	897
-2.77612e+08	4.009	897
-2.77611e+08	4.0089	897
-2.77611e+08	4.0088	897
-2.77611e+08	4.0087	897
-2.7761e+08	4.0086	897
-2.7761e+08	4.0085	897
-2.7761e+08	4.0084	897
-2.77609e+08	4.0083	897
-2.77609e+08	4.0082	897
-2.77609e+08	4.0081	897
-2.77608e+08	4.008	897
-2.77608e+08	4.0079	897
-2.77608e+08	4.0078	897
-2.77608e+08	4.0077	897
-2.77607e+08	4.0076	897
-2.77607e+08	4.0075	897
-2.77607e+08	4.0074	897
-2.77606e+08	4.0073	897
-2.77606e+08	4.0072	897
-2.77606e+08	4.0071	897
-2.77606e+08	4.007	897
-2.77605e+08	4.0069	897
-2.77605e+08	4.0068	897
-2.77605e+08	4.0067	897
-2.77605e+08	4.0066	897
-2.77604e+08	4.0065	897
-2.77604e+08	4.0064	897
-2.77604e+08	4.0063	897
-2.77604e+08	4.0062	897
-2.77603e+08	4.0061	897
-2.77603e+08	4.006	897
-2.77603e+08	4.0059	897
-2.77603e+08	4.0058	897
-2.77603e+08	4.0057	897
-2.77602e+08	4.0056	897
-2.77602e+08	4.0055	897
-2.77602e+08	4.0054	897
-2.77602e+08	4.0053	897
-2.77602e+08	4.0052	897
-2.77601e+08	4.0051	897
-2.77601e+08	4.005	897
-2.77601e+08	4.0049	897
-2.77601e+08	4.0048	897
-2.77601e+08	4.0047	897
-2.776e+08	4.0046	897
-2.776e+08	4.0045	897
-2.776e+08	4.0044	897
-2.776e+08	4.0043	897
-2.776e+08	4.0042	897
-2.776e+08	4.0041	897
-2.776e+08	4.004	897
-2.77599e+08	4.0039	897
-2.77599e+08	4.0038	897
-2.77599e+08	4.0037	897
-2.77599e+08	4.0036	897
-2.77599e+08	4.0035	897
-2.77599e+08	4.0034	897
-2.77599e+08	4.0033	897
-2.77598e+08	4.0032	897
-2.77598e+08	4.0031	897
-2.77598e+08	4.003	897
-2.77598e+08	4.0029	897
-2.77598e+08	4.0028	897
-2.77598e+08	4.0027	897
-2.77598e+08	4.0026	897
-2.77598e+08	4.0025	897
-2.77598e+08	4.0024	897
-2.77598e+08	4.0023	897
-2.77597e+08	4.0022	897
-2.77597e+08	4.0021	897
-2.77597e+08	4.002	897
-2.77597e+08	4.0019	897
-2.77597e+08	4.0018	897
-2.77597e+08	4.0017	897
-2.77597e+08	4.0016	897
-2.77597e+08	4.0015	897
-2.77597e+08	4.0014	897
-2.77597e+08	4.0013	897
-2.77597e+08	4.0012	897
-2.77597e+08	4.0011	897
-2.77597e+08	4.001	897
-2.77597e+08	4.0009	897
-2.77597e+08	4.0008	897
-2.77597e+08	4.0007	897
-2.77597e+08	4.0006	897
-2.77597e+08	4.0005	897
-2.77597e+08	4.0004	897
-2.77597e+08	4.0003	897
-2.77597e+08	4.0002	897
-2.77597e+08	4	897
-2.77597e+08	4	897
-2.40484e+08	4	897
-2.40484e+08	4	897
-2.40484e+08	4.0001	897
-2.40484e+08	4.0002	897
-2.40484e+08	4.0003	897
-2.40484e+08	4.0004	897
-2.40484e+08	4.0005	897
-2.40484e+08	4.0006	897
-2.40484e+08	4.0007	897
-2.40484e+08	4.0008	897
-2.40484e+08	4.0009	897
-2.40484e+08	4.001	897
-2.40484e+08	4.0011	897
-2.40484e+08	4.0012	897
-2.40484e+08	4.0013	897
-2.40484e+08	4.0014	897
-2.40484e+08	4.0015	897
-2.40484e+08	4.0016	897
-2.40484e+08	4.0017	897
-2.40484e+08	4.0018	897
-2.40484e+08	4.0019	897
-2.40484e+08	4.002	897
-2.40485e+08	4.0021	897
-2.40485e+08	4.0022	897
-2.40485e+08	4.0023	897
-2.40485e+08	4.0024	897
-2.40485e+08	4.0025	897
-2.40485e+08	4.0026	897
-2.40485e+08	4.0027	897
-2.40485e+08	4.0028	897
-2.40485e+08	4.0029	897
-2.40485e+08	4.003	897
-2.40485e+08	4.0031	897
-2.40485e+08	4.0032	897
-2.40485e+08	4.0033	897
-2.40485e+08	4.0034	897
-2.40486e+08	4.0035	897
-2.40486e+08	4.0036	897
-2.40486e+08	4.0037	897
-2.40486e+08	4.0038	897
-2.40486e+08	4.0039	897
-2.40486e+08	4.004	897
-2.40486e+08	4.0041	897
-2.40486e+08	4.0042	897
-2.40486e+08	4.0043	897
-2.40487e+08	4.0044	897
-2.40487e+08	4.0045	897
-2.40487e+08	4.0046	897
-2.40487e+08	4.0047	897
-2.40487e+08	4.0048	897
-2.40487e+08	4.0049	897
-2.40487e+08	4.005	897
-2.40487e+08	4.0051	897
-2.40488e+08	4.0052	897
-2.40488e+08	4.0053	897
-2.40488e+08	4.0054	897
-2.40488e+08	4.0055	897
-2.40488e+08	4.0056	897
-2.40488e+08	4.0057	897
-2.40488e+08	4.0058	897
-2.40489e+08	4.0059	897
-2.40489e+08	4.006	897
-2.40489e+08	4.0061	897
-2.40489e+08	4.0062	897
-2.40489e+08	4.0063	897
-2.40489e+08	4.0064	897
-2.4049e+08	4.0065	897
-2.4049e+08	4.0066	897
-2.4049e+08	4.0067	897
-2.4049e+08	4.0068	897
-2.4049e+08	4.0069	897
-2.4049e+08	4.007	897
-2.40491e+08	4.0071	897
-2.40491e+08	4.0072	897
-2.40491e+08	4.0073	897
-2.40491e+08	4.0074	897
-2.40491e+08	4.0075	897
-2.40492e+08	4.0076	897
-2.40492e+08	4.0077	897
-2.40492e+08	4.0078	897
-2.40492e+08	4.0079	897
-2.40492e+08	4.008	897
-2.40493e+08	4.0081	897
-2.40493e+08	4.0082	897
-2.40493e+08	4.0083	897
-2.40493e+08	4.0084	897
-2.40494e+08	4.0085	897
-2.40494e+08	4.0086	897
-2.40494e+08	4.0087	897
-2.40494e+08	4.0088	897
-2.40495e+08	4.0089	897
-2.40495e+08	4.009	897
-2.40495e+08	4.0091	897
-2.40495e+08	4.0092	897
-2.40495e+08	4.0093	897
-2.40496e+08	4.0094	897
-2.40496e+08	4.0095	897
-2.40496e+08	4.0096	897
-2.40497e+08	4.0097	897
-2.40497e+08	4.0098	897
-2.40497e+08	4.0099	897
-2.40497e+08	4.01	897
-2.40498e+08	4.0101	897
-2.40498e+08	4.0102	897
-2.40498e+08	4.0103	897
-2.40498e+08	4.0104	897
-2.40499e+08	4.0105	897
-2.40499e+08	4.0106	897
-2.40499e+08	4.0107	897
-2.405e+08	4.0108	897
-2.405e+08	4.0109	897
-2.405e+08	4.0111	897
-2.40501e+08	4.0112	897
-2.40501e+08	4.0113	897
-2.40502e+08	4.0115	897
-2.40502e+08	4.0116	897
-2.40502e+08	4.0117	897
-2.40503e+08	4.0119	897
-2.40503e+08	4.012	897
-2.40504e+08	4.0122	897
-2.40504e+08	4.0123	897
-2.40505e+08	4.0125	897
-2.40505e+08	4.0126	897
-2.40506e+08	4.0128	897
-2.40506e+08	4.0129	897
-2.40507e+08	4.0131	897
-2.40508e+08	4.0133	897
-2.40508e+08	4.0135	897
-2.40509e+08	4.0136	897
-2.40509e+08	4.0138	897
-2.4051e+08	4.014	897
-2.40511e+08	4.0142	897
-2.40512e+08	4.0144	897
-2.40512e+08	4.0146	897
-2.40514e+08	4.0149	897
-2.40514e+08	4.0151	897
-2.40515e+08	4.0153	897
-2.40516e+08	4.0156	897
-2.40517e+08	4.0158	897
-2.40519e+08	4.0161	897
-2.40519e+08	4.0163	897
-2.40521e+08	4.0166	897
-2.40522e+08	4.0169	897
-2.40523e+08	4.0172	897
-2.40525e+08	4.0175	897
-2.40526e+08	4.0178	897
-2.40528e+08	4.0181	897
-2.40529e+08	4.0184	897
-2.40531e+08	4.0188	897
-2.40533e+08	4.0191	897
-2.40535e+08	4.0195	897
-2.40537e+08	4.0199	897
-2.40539e+08	4.0203	897
-2.40541e+08	4.0207	897
-2.40544e+08	4.0212	897
-2.40546e+08	4.0216	897
-2.40549e+08	4.0221	897
-2.40552e+08	4.0226	897
-2.40555e+08	4.0231	897
-2.40558e+08	4.0236	897
-2.40562e+08	4.0242	897
-2.40566e+08	4.0248	897
-2.4057e+08	4.0254	897
-2.40575e+08	4.0261	897
-2.4058e+08	4.0268	897
-2.40585e+08	4.0275	897
-2.40591e+08	4.0283	897
-2.40597e+08	4.0291	897
-2.40604e+08	4.03	897
-2.40611e+08	4.0309	897
-2.4062e+08	4.0319	897
-2.40629e+08	4.0329	897
-2.40639e+08	4.0341	897
-2.4065e+08	4.0353	897
-2.40662e+08	4.0365	897
-2.40676e+08	4.0379	897
-2.40691e+08	4.0394	897
-2.40708e+08	4.041	897
-2.40728e+08	4.0428	897
-2.40751e+08	4.0447	897
-2.40775e+08	4.0467	897
-2.40804e+08	4.049	897
-2.40816e+08	4.0499	897
-2.40838e+08	4.05151	897
-2.40877e+08	4.05431	897
-2.40923e+08	4.05741	897
-2.40978e+08	4.06091	897
-2.41043e+08	4.06481	897
-2.41123e+08	4.06931	897
-2.41223e+08	4.07451	897
-2.41346e+08	4.08051	897
-2.41501e+08	4.08751	897
-2.41704e+08	4.09591	897
-2.41807e+08	4.09991	897
-2.41978e+08	4.10621	897
-2.42355e+08	4.11901	897
-2.42895e+08	4.13531	897
-2.43433e+08	4.14991	897
-2.43721e+08	4.15722	897
-2.45078e+08	4.18812	897
-2.45653e+08	4.19992	897
-2.47601e+08	4.23612	897
-2.48413e+08	4.24992	897
-2.51644e+08	4.29993	897
-2.53645e+08	4.32813	897
-2.55268e+08	4.34993	897
-2.59195e+08	4.39994	897
-2.63328e+08	4.44994	897
-2.67565e+08	4.49995	897
-2.71803e+08	4.54995	897
-2.75936e+08	4.59996	897
-2.79863e+08	4.64996	897
-2.80883e+08	4.66357	897
-2.83488e+08	4.69997	897
-2.8672e+08	4.74997	897
-2.8733e+08	4.76028	897
-2.89481e+08	4.79998	897
-2.89951e+08	4.80958	897
-2.91353e+08	4.84118	897
-2.91702e+08	4.84998	897
-2.92198e+08	4.86339	897
-2.92752e+08	4.87999	897
-2.93138e+08	4.89299	897
-2.93329e+08	4.89999	897
-2.93414e+08	4.90329	897
-2.93624e+08	4.91189	897
-2.93782e+08	4.91899	897
-2.93906e+08	4.92499	897
-2.94006e+08	4.93019	897
-2.94086e+08	4.93469	897
-2.94154e+08	4.93869	897
-2.94209e+08	4.94219	897
-2.94256e+08	4.94529	897
-2.94295e+08	4.94809	897
-2.94321e+08	4.94999	897
-2.9433e+08	4.9507	897
-2.94359e+08	4.9529	897
-2.94384e+08	4.955	897
-2.94407e+08	4.9569	897
-2.94427e+08	4.9587	897
-2.94444e+08	4.9603	897
-2.9446e+08	4.9618	897
-2.94474e+08	4.9632	897
-2.94486e+08	4.9645	897
-2.94497e+08	4.9657	897
-2.94507e+08	4.9668	897
-2.94516e+08	4.9678	897
-2.94525e+08	4.9688	897
-2.94533e+08	4.9698	897
-2.94539e+08	4.9706	897
-2.94545e+08	4.9714	897
-2.94551e+08	4.9722	897
-2.94557e+08	4.973	897
-2.94562e+08	4.9737	897
-2.94566e+08	4.9743	897
-2.94571e+08	4.975	897
-2.94575e+08	4.9756	897
-2.94578e+08	4.9761	897
-2.94582e+08	4.9767	897
-2.94585e+08	4.9772	897
-2.94588e+08	4.9777	897
-2.94591e+08	4.9782	897
-2.94593e+08	4.9786	897
-2.94596e+08	4.9791	897
-2.94598e+08	4.9795	897
-2.94601e+08	4.9799	897
-2.94603e+08	4.9803	897
-2.94604e+08	4.9806	897
-2.94606e+08	4.981	897
-2.94608e+08	4.9814	897
-2.9461e+08	4.9817	897
-2.94611e+08	4.982	897
-2.94613e+08	4.9823	897
-2.94614e+08	4.9826	897
-2.94615e+08	4.9829	897
-2.94617e+08	4.9832	897
-2.94618e+08	4.9835	897
-2.94619e+08	4.9837	897
-2.9462e+08	4.984	897
-2.94621e+08	4.9842	897
-2.94622e+08	4.9845	897
-2.94623e+08	4.9847	897
-2.94624e+08	4.9849	897
-2.94625e+08	4.9851	897
-2.94626e+08	4.9854	897
-2.94627e+08	4.9856	897
-2.94628e+08	4.9858	897
-2.94628e+08	4.986	897
-2.94629e+08	4.9861	897
-2.94629e+08	4.9863	897
-2.9463e+08	4.9865	897
-2.94631e+08	4.9867	897
-2.94632e+08	4.9869	897
-2.94632e+08	4.987	897
-2.94633e+08	4.9872	897
-2.94633e+08	4.9873	897
-2.94634e+08	4.9875	897
-2.94634e+08	4.9876	897
-2.94635e+08	4.9878	897
-2.94635e+08	4.9879	897
-2.94636e+08	4.9881	897
-2.94636e+08	4.9882	897
-2.94636e+08	4.9883	897
-2.94637e+08	4.9885	897
-2.94637e+08	4.9886	897
-2.94637e+08	4.9887	897
-2.94638e+08	4.9888	897
-2.94638e+08	4.989	897
-2.94639e+08	4.9891	897
-2.94639e+08	4.9892	897
-2.94639e+08	4.9893	897
-2.9464e+08	4.9894	897
-2.9464e+08	4.9895	897
-2.9464e+08	4.9896	897
-2.9464e+08	4.9897	897
-2.94641e+08	4.9898	897
-2.94641e+08	4.9899	897
-2.94641e+08	4.99	897
-2.94641e+08	4.9901	897
-2.94642e+08	4.9902	897
-2.94642e+08	4.9903	897
-2.94642e+08	4.9904	897
-2.94642e+08	4.9905	897
-2.94643e+08	4.9906	897
-2.94643e+08	4.9907	897
-2.94643e+08	4.9908	897
-2.94643e+08	4.9909	897
-2.94644e+08	4.991	897
-2.94644e+08	4.9911	897
-2.94644e+08	4.9912	897
-2.94644e+08	4.9913	897
-2.94645e+08	4.9914	897
-2.94645e+08	4.9915	897
-2.94645e+08	4.9916	897
-2.94645e+08	4.9917	897
-2.94646e+08	4.9918	897
-2.94646e+08	4.9919	897
-2.94646e+08	4.992	897
-2.94646e+08	4.9921	897
-2.94646e+08	4.9922	897
-2.94647e+08	4.9923	897
-2.94647e+08	4.9924	897
-2.94647e+08	4.9925	897
-2.94647e+08	4.9926	897
-2.94647e+08	4.9927	897
-2.94648e+08	4.9928	897
-2.94648e+08	4.9929	897
-2.94648e+08	4.993	897
-2.94648e+08	4.9931	897
-2.94648e+08	4.9932	897
-2.94649e+08	4.9933	897
-2.94649e+08	4.9934	897
-2.94649e+08	4.9935	897
-2.94649e+08	4.9936	897
-2.94649e+08	4.9937	897
-2.94649e+08	4.9938	897
-2.9465e+08	4.9939	897
-2.9465e+08	4.994	897
-2.9465e+08	4.9941	897
-2.9465e+08	4.9942	897
-2.9465e+08	4.9943	897
-2.9465e+08	4.9944	897
-2.94651e+08	4.9945	897
-2.94651e+08	4.9946	897
-2.94651e+08	4.9947	897
-2.94651e+08	4.9948	897
-2.94651e+08	4.9949	897
-2.94651e+08	4.995	897
-2.94651e+08	4.9951	897
-2.94651e+08	4.9952	897
-2.94652e+08	4.9953	897
-2.94652e+08	4.9954	897
-2.94652e+08	4.9955	897
-2.94652e+08	4.9956	897
-2.94652e+08	4.9957	897
-2.94652e+08	4.9958	897
-2.94652e+08	4.9959	897
-2.94652e+08	4.996	897
-2.94653e+08	4.9961	897
-2.94653e+08	4.9962	897
-2.94653e+08	4.9963	897
-2.94653e+08	4.9964	897
-2.94653e+08	4.9965	897
-2.94653e+08	4.9966	897
-2.94653e+08	4.9967	897
-2.94653e+08	4.9968	897
-2.94653e+08	4.9969	897
-2.94653e+08	4.997	897
-2.94653e+08	4.9971	897
-2.94654e+08	4.9972	897
-2.94654e+08	4.9973	897
-2.94654e+08	4.9974	897
-2.94654e+08	4.9975	897
-2.94654e+08	4.9976	897
-2.94654e+08	4.9977	897
-2.94654e+08	4.9978	897
-2.94654e+08	4.9979	897
-2.94654e+08	4.998	897
-2.94654e+08	4.9981	897
-2.94654e+08	4.9982	897
-2.94654e+08	4.9983	897
-2.94654e+08	4.9984	897
-2.94654e+08	4.9985	897
-2.94654e+08	4.9986	897
-2.94654e+08	4.9987	897
-2.94654e+08	4.9988	897
-2.94654e+08	4.9989	897
-2.94654e+08	4.999	897
-2.94654e+08	4.9991	897
-2.94654e+08	4.9992	897
-2.94654e+08	4.9993	897
-2.94655e+08	4.9994	897
-2.94655e+08	4.9995	897
-2.94655e+08	4.9996	897
-2.94655e+08	4.9997	897
-2.94655e+08	4.9998	897
-294654553	5	897
-294654553	5	897
-325480720	5	892
-325480720	5	892
-3.25481e+08	4.9999	892
-3.25481e+08	4.9998	892
-3.25481e+08	4.9997	892
-3.25481e+08	4.9996	892
-3.25481e+08	4.9995	892
-3.25481e+08	4.9994	892
-3.25481e+08	4.9993	892
-3.25481e+08	4.9992	892
-3.25481e+08	4.9991	892
-3.25481e+08	4.999	892
-3.25481e+08	4.9989	892
-3.25481e+08	4.9988	892
-3.25481e+08	4.9987	892
-3.25481e+08	4.9986	892
-3.25481e+08	4.9985	892
-3.25481e+08	4.9984	892
-3.25481e+08	4.9983	892
-3.25481e+08	4.9982	892
-3.25481e+08	4.9981	892
-3.25481e+08	4.998	892
-3.25481e+08	4.9979	892
-3.25481e+08	4.9978	892
-3.25481e+08	4.9977	892
-3.2548e+08	4.9976	892
-3.2548e+08	4.9975	892
-3.2548e+08	4.9974	892
-3.2548e+08	4.9973	892
-3.2548e+08	4.9972	892
-3.2548e+08	4.9971	892
-3.2548e+08	4.997	892
-3.2548e+08	4.9969	892
-3.2548e+08	4.9968	892
-3.2548e+08	4.9967	892
-3.2548e+08	4.9966	892
-3.2548e+08	4.9965	892
-3.2548e+08	4.9964	892
-3.2548e+08	4.9963	892
-3.2548e+08	4.9962	892
-3.2548e+08	4.9961	892
-3.2548e+08	4.996	892
-3.2548e+08	4.9959	892
-3.2548e+08	4.9958	892
-3.2548e+08	4.9957	892
-3.2548e+08	4.9956	892
-3.2548e+08	4.9955	892
-3.2548e+08	4.9954	892
-3.2548e+08	4.9953	892
-3.2548e+08	4.9952	892
-3.2548e+08	4.9951	892
-3.2548e+08	4.995	892
-3.2548e+08	4.9949	892
-3.2548e+08	4.9948	892
-3.2548e+08	4.9947	892
-3.2548e+08	4.9946	892
-3.25479e+08	4.9945	892
-3.25479e+08	4.9944	892
-3.25479e+08	4.9943	892
-3.25479e+08	4.9942	892
-3.25479e+08	4.9941	892
-3.25479e+08	4.994	892
-3.25479e+08	4.9939	892
-3.25479e+08	4.9938	892
-3.25479e+08	4.9937	892
-3.25479e+08	4.9936	892
-3.25479e+08	4.9935	892
-3.25479e+08	4.9934	892
-3.25479e+08	4.9933	892
-3.25479e+08	4.9932	892
-3.25479e+08	4.9931	892
-3.25479e+08	4.993	892
-3.25479e+08	4.9929	892
-3.25479e+08	4.9928	892
-3.25479e+08	4.9927	892
-3.25479e+08	4.9926	892
-3.25478e+08	4.9925	892
-3.25478e+08	4.9924	892
-3.25478e+08	4.9923	892
-3.25478e+08	4.9922	892
-3.25478e+08	4.9921	892
-3.25478e+08	4.992	892
-3.25478e+08	4.9919	892
-3.25478e+08	4.9918	892
-3.25478e+08	4.9917	892
-3.25478e+08	4.9916	892
-3.25478e+08	4.9915	892
-3.25478e+08	4.9914	892
-3.25478e+08	4.9913	892
-3.25478e+08	4.9912	892
-3.25478e+08	4.9911	892
-3.25477e+08	4.991	892
-3.25477e+08	4.9909	892
-3.25477e+08	4.9908	892
-3.25477e+08	4.9907	892
-3.25477e+08	4.9906	892
-3.25477e+08	4.9905	892
-3.25477e+08	4.9904	892
-3.25477e+08	4.9903	892
-3.25477e+08	4.9902	892
-3.25477e+08	4.9901	892
-3.25477e+08	4.99	892
-3.25477e+08	4.9899	892
-3.25477e+08	4.9898	892
-3.25476e+08	4.9897	892
-3.25476e+08	4.9896	892
-3.25476e+08	4.9895	892
-3.25476e+08	4.9894	892
-3.25476e+08	4.9893	892
-3.25476e+08	4.9892	892
-3.25476e+08	4.9891	892
-3.25476e+08	4.9889	892
-3.25476e+08	4.9888	892
-3.25476e+08	4.9887	892
-3.25475e+08	4.9885	892
-3.25475e+08	4.9884	892
-3.25475e+08	4.9883	892
-3.25475e+08	4.9881	892
-3.25475e+08	4.988	892
-3.25475e+08	4.9878	892
-3.25475e+08	4.9877	892
-3.25474e+08	4.9875	892
-3.25474e+08	4.9874	892
-3.25474e+08	4.9872	892
-3.25474e+08	4.9871	892
-3.25474e+08	4.9869	892
-3.25474e+08	4.9867	892
-3.25473e+08	4.9865	892
-3.25473e+08	4.9864	892
-3.25473e+08	4.9862	892
-3.25473e+08	4.986	892
-3.25473e+08	4.9858	892
-3.25472e+08	4.9856	892
-3.25472e+08	4.9854	892
-3.25472e+08	4.9851	892
-3.25471e+08	4.9849	892
-3.25471e+08	4.9847	892
-3.25471e+08	4.9844	892
-3.25471e+08	4.9842	892
-3.2547e+08	4.9839	892
-3.2547e+08	4.9837	892
-3.2547e+08	4.9834	892
-3.25469e+08	4.9831	892
-3.25469e+08	4.9828	892
-3.25468e+08	4.9825	892
-3.25468e+08	4.9822	892
-3.25467e+08	4.9819	892
-3.25467e+08	4.9816	892
-3.25466e+08	4.9812	892
-3.25466e+08	4.9809	892
-3.25465e+08	4.9805	892
-3.25465e+08	4.9801	892
-3.25464e+08	4.9797	892
-3.25463e+08	4.9793	892
-3.25463e+08	4.9788	892
-3.25462e+08	4.9784	892
-3.25461e+08	4.9779	892
-3.2546e+08	4.9774	892
-3.25459e+08	4.9769	892
-3.25458e+08	4.9764	892
-3.25457e+08	4.9758	892
-3.25456e+08	4.9752	892
-3.25455e+08	4.9746	892
-3.25453e+08	4.9739	892
-3.25452e+08	4.9732	892
-3.2545e+08	4.9725	892
-3.25448e+08	4.9717	892
-3.25446e+08	4.9709	892
-3.25444e+08	4.97	892
-3.25442e+08	4.9691	892
-3.2544e+08	4.9681	892
-3.25437e+08	4.9671	892
-3.25434e+08	4.9659	892
-3.2543e+08	4.9647	892
-3.25427e+08	4.9635	892
-3.25423e+08	4.9621	892
-3.25418e+08	4.9606	892
-3.25413e+08	4.959	892
-3.25407e+08	4.9572	892
-3.254e+08	4.9553	892
-3.25393e+08	4.9533	892
-3.25384e+08	4.951	892
-3.2538e+08	4.9501	892
-3.25374e+08	4.94849	892
-3.25362e+08	4.94569	892
-3.25348e+08	4.94259	892
-3.25331e+08	4.93909	892
-3.25311e+08	4.93519	892
-3.25287e+08	4.93069	892
-3.25257e+08	4.92549	892
-3.2522e+08	4.91949	892
-3.25173e+08	4.91249	892
-3.25111e+08	4.90409	892
-3.2508e+08	4.90009	892
-3.25028e+08	4.89379	892
-3.24914e+08	4.88099	892
-3.24751e+08	4.86469	892
-3.24588e+08	4.85009	892
-3.24501e+08	4.84278	892
-3.2409e+08	4.81188	892
-3.23916e+08	4.80008	892
-3.23326e+08	4.76388	892
-3.2308e+08	4.75008	892
-3.22102e+08	4.70007	892
-3.21496e+08	4.67187	892
-3.21005e+08	4.65007	892
-3.19816e+08	4.60006	892
-3.18565e+08	4.55006	892
-3.17282e+08	4.50005	892
-3.15999e+08	4.45005	892
-3.14748e+08	4.40004	892
-3.13559e+08	4.35004	892
-3.1325e+08	4.33643	892
-3.12461e+08	4.30003	892
-3.11483e+08	4.25003	892
-3.11298e+08	4.23972	892
-3.10647e+08	4.20002	892
-3.10504e+08	4.19042	892
-3.1008e+08	4.15882	892
-3.09974e+08	4.15002	892
-3.09824e+08	4.13661	892
-3.09656e+08	4.12001	892
-3.09539e+08	4.10701	892
-3.09482e+08	4.10001	892
-3.09456e+08	4.09671	892
-3.09393e+08	4.08811	892
-3.09345e+08	4.08101	892
-3.09307e+08	4.07501	892
-3.09277e+08	4.06981	892
-3.09252e+08	4.06531	892
-3.09232e+08	4.06131	892
-3.09215e+08	4.05781	892
-3.09201e+08	4.05471	892
-3.09189e+08	4.05191	892
-3.09181e+08	4.05001	892
-3.09179e+08	4.0493	892
-3.0917e+08	4.0471	892
-3.09162e+08	4.045	892
-3.09156e+08	4.0431	892
-3.09149e+08	4.0413	892
-3.09144e+08	4.0397	892
-3.09139e+08	4.0382	892
-3.09135e+08	4.0368	892
-3.09131e+08	4.0355	892
-3.09128e+08	4.0343	892
-3.09125e+08	4.0332	892
-3.09122e+08	4.0322	892
-3.0912e+08	4.0312	892
-3.09117e+08	4.0302	892
-3.09115e+08	4.0294	892
-3.09114e+08	4.0286	892
-3.09112e+08	4.0278	892
-3.0911e+08	4.027	892
-3.09108e+08	4.0263	892
-3.09107e+08	4.0257	892
-3.09106e+08	4.025	892
-3.09105e+08	4.0244	892
-3.09104e+08	4.0239	892
-3.09102e+08	4.0233	892
-3.09101e+08	4.0228	892
-3.09101e+08	4.0223	892
-3.091e+08	4.0218	892
-3.09099e+08	4.0214	892
-3.09098e+08	4.0209	892
-3.09097e+08	4.0205	892
-3.09097e+08	4.0201	892
-3.09096e+08	4.0197	892
-3.09096e+08	4.0194	892
-3.09095e+08	4.019	892
-3.09094e+08	4.0186	892
-3.09094e+08	4.0183	892
-3.09094e+08	4.018	892
-3.09093e+08	4.0177	892
-3.09093e+08	4.0174	892
-3.09092e+08	4.0171	892
-3.09092e+08	4.0168	892
-3.09091e+08	4.0165	892
-3.09091e+08	4.0163	892
-3.09091e+08	4.016	892
-3.09091e+08	4.0158	892
-3.0909e+08	4.0155	892
-3.0909e+08	4.0153	892
-3.0909e+08	4.0151	892
-3.09089e+08	4.0149	892
-3.09089e+08	4.0146	892
-3.09089e+08	4.0144	892
-3.09089e+08	4.0142	892
-3.09088e+08	4.014	892
-3.09088e+08	4.0139	892
-3.09088e+08	4.0137	892
-3.09088e+08	4.0135	892
-3.09088e+08	4.0133	892
-3.09087e+08	4.0131	892
-3.09087e+08	4.013	892
-3.09087e+08	4.0128	892
-3.09087e+08	4.0127	892
-3.09087e+08	4.0125	892
-3.09087e+08	4.0124	892
-3.09086e+08	4.0122	892
-3.09086e+08	4.0121	892
-3.09086e+08	4.0119	892
-3.09086e+08	4.0118	892
-3.09086e+08	4.0117	892
-3.09086e+08	4.0115	892
-3.09086e+08	4.0114	892
-3.09086e+08	4.0113	892
-3.09086e+08	4.0112	892
-3.09085e+08	4.011	892
-3.09085e+08	4.0109	892
-3.09085e+08	4.0108	892
-3.09085e+08	4.0107	892
-3.09085e+08	4.0106	892
-3.09085e+08	4.0105	892
-3.09085e+08	4.0104	892
-3.09085e+08	4.0103	892
-3.09085e+08	4.0102	892
-3.09085e+08	4.0101	892
-3.09084e+08	4.01	892
-3.09084e+08	4.0099	892
-3.09084e+08	4.0098	892
-3.09084e+08	4.0097	892
-3.09084e+08	4.0096	892
-3.09084e+08	4.0095	892
-3.09084e+08	4.0094	892
-3.09084e+08	4.0093	892
-3.09084e+08	4.0092	892
-3.09084e+08	4.0091	892
[truncated: 278,897+ more rows]

## Sheet: Fig1b_HomeologXyPts
genome	primaryChr	homeologousChr	primaryGeneRankOrder	homeologGeneRankOrder2
Pawnee	Chr01	Chr02	1	1
Pawnee	Chr01	Chr02	2	2
Pawnee	Chr01	Chr02	3	3
Pawnee	Chr01	Chr02	4	4
Pawnee	Chr01	Chr02	5	5
Pawnee	Chr01	Chr02	6	6
Pawnee	Chr01	Chr02	7	7
Pawnee	Chr01	Chr02	8	8
Pawnee	Chr01	Chr02	9	9
Pawnee	Chr01	Chr02	10	10
Pawnee	Chr01	Chr02	11	11
Pawnee	Chr01	Chr02	12	12
Pawnee	Chr01	Chr02	13	13
Pawnee	Chr01	Chr02	14	14
Pawnee	Chr01	Chr02	15	15
Pawnee	Chr01	Chr02	16	16
Pawnee	Chr01	Chr02	17	17
Pawnee	Chr01	Chr02	18	18
Pawnee	Chr01	Chr02	19	19
Pawnee	Chr01	Chr02	20	20
Pawnee	Chr01	Chr02	21	21
Pawnee	Chr01	Chr02	22	22
Pawnee	Chr01	Chr02	23	23
Pawnee	Chr01	Chr02	24	24
Pawnee	Chr01	Chr02	25	25
Pawnee	Chr01	Chr02	26	26
Pawnee	Chr01	Chr02	27	27
Pawnee	Chr01	Chr02	28	28
Pawnee	Chr01	Chr02	29	29
Pawnee	Chr01	Chr02	30	30
Pawnee	Chr01	Chr02	31	31
Pawnee	Chr01	Chr02	32	32
Pawnee	Chr01	Chr02	33	33
Pawnee	Chr01	Chr02	34	34
Pawnee	Chr01	Chr02	35	35
Pawnee	Chr01	Chr02	36	36
Pawnee	Chr01	Chr02	37	37
Pawnee	Chr01	Chr02	38	38
Pawnee	Chr01	Chr02	39	39
Pawnee	Chr01	Chr02	40	40
Pawnee	Chr01	Chr02	41	41
Pawnee	Chr01	Chr02	42	42
Pawnee	Chr01	Chr02	43	43
Pawnee	Chr01	Chr02	44	44
Pawnee	Chr01	Chr02	45	45
Pawnee	Chr01	Chr02	46	46
Pawnee	Chr01	Chr02	47	47
Pawnee	Chr01	Chr02	48	48
Pawnee	Chr01	Chr02	49	49
Pawnee	Chr01	Chr02	50	50
Pawnee	Chr01	Chr02	51	51
Pawnee	Chr01	Chr02	52	52
Pawnee	Chr01	Chr02	53	53
Pawnee	Chr01	Chr02	54	54
Pawnee	Chr01	Chr02	55	55
Pawnee	Chr01	Chr02	56	56
Pawnee	Chr01	Chr02	57	57
Pawnee	Chr01	Chr02	58	58
Pawnee	Chr01	Chr02	59	59
Pawnee	Chr01	Chr02	60	60
Pawnee	Chr01	Chr02	61	61
Pawnee	Chr01	Chr02	62	62
Pawnee	Chr01	Chr02	63	63
Pawnee	Chr01	Chr02	64	64
Pawnee	Chr01	Chr02	65	65
Pawnee	Chr01	Chr02	66	66
Pawnee	Chr01	Chr02	67	67
Pawnee	Chr01	Chr02	68	68
Pawnee	Chr01	Chr02	69	69
Pawnee	Chr01	Chr02	70	70
Pawnee	Chr01	Chr02	71	71
Pawnee	Chr01	Chr02	72	72
Pawnee	Chr01	Chr02	73	73
Pawnee	Chr01	Chr02	74	74
Pawnee	Chr01	Chr02	75	75
Pawnee	Chr01	Chr02	76	76
Pawnee	Chr01	Chr02	77	77
Pawnee	Chr01	Chr02	78	78
Pawnee	Chr01	Chr02	79	79
Pawnee	Chr01	Chr02	80	80
Pawnee	Chr01	Chr02	81	81
Pawnee	Chr01	Chr02	82	82
Pawnee	Chr01	Chr02	83	83
Pawnee	Chr01	Chr02	84	84
Pawnee	Chr01	Chr02	85	85
Pawnee	Chr01	Chr02	86	86
Pawnee	Chr01	Chr02	87	87
Pawnee	Chr01	Chr02	88	88
Pawnee	Chr01	Chr02	89	89
Pawnee	Chr01	Chr02	90	90
Pawnee	Chr01	Chr02	91	91
Pawnee	Chr01	Chr02	92	92
Pawnee	Chr01	Chr02	93	93
Pawnee	Chr01	Chr02	94	94
Pawnee	Chr01	Chr02	95	95
Pawnee	Chr01	Chr02	96	96
Pawnee	Chr01	Chr02	97	97
Pawnee	Chr01	Chr02	98	98
Pawnee	Chr01	Chr02	99	99
Pawnee	Chr01	Chr02	100	100
Pawnee	Chr01	Chr02	101	101
Pawnee	Chr01	Chr02	102	102
Pawnee	Chr01	Chr02	103	103
Pawnee	Chr01	Chr02	104	104
Pawnee	Chr01	Chr02	105	105
Pawnee	Chr01	Chr02	106	106
Pawnee	Chr01	Chr02	107	107
Pawnee	Chr01	Chr02	108	108
Pawnee	Chr01	Chr02	109	109
Pawnee	Chr01	Chr02	110	110
Pawnee	Chr01	Chr02	111	111
Pawnee	Chr01	Chr02	112	112
Pawnee	Chr01	Chr02	113	113
Pawnee	Chr01	Chr02	114	114
Pawnee	Chr01	Chr02	115	115
Pawnee	Chr01	Chr02	116	116
Pawnee	Chr01	Chr02	117	117
Pawnee	Chr01	Chr02	118	118
Pawnee	Chr01	Chr02	119	119
Pawnee	Chr01	Chr02	120	120
Pawnee	Chr01	Chr02	121	121
Pawnee	Chr01	Chr02	122	122
Pawnee	Chr01	Chr02	123	123
Pawnee	Chr01	Chr02	124	124
Pawnee	Chr01	Chr02	125	125
Pawnee	Chr01	Chr02	126	126
Pawnee	Chr01	Chr02	127	127
Pawnee	Chr01	Chr02	128	128
Pawnee	Chr01	Chr02	129	129
Pawnee	Chr01	Chr02	130	130
Pawnee	Chr01	Chr02	131	131
Pawnee	Chr01	Chr02	132	132
Pawnee	Chr01	Chr02	133	133
Pawnee	Chr01	Chr02	134	134
Pawnee	Chr01	Chr02	135	135
Pawnee	Chr01	Chr02	136	136
Pawnee	Chr01	Chr02	137	137
Pawnee	Chr01	Chr02	138	138
Pawnee	Chr01	Chr02	139	139
Pawnee	Chr01	Chr02	140	140
Pawnee	Chr01	Chr02	141	141
Pawnee	Chr01	Chr02	142	142
Pawnee	Chr01	Chr02	143	143
Pawnee	Chr01	Chr02	144	144
Pawnee	Chr01	Chr02	145	145
Pawnee	Chr01	Chr02	146	146
Pawnee	Chr01	Chr02	147	147
Pawnee	Chr01	Chr02	148	148
Pawnee	Chr01	Chr02	149	149
Pawnee	Chr01	Chr02	150	150
Pawnee	Chr01	Chr02	151	151
Pawnee	Chr01	Chr02	152	152
Pawnee	Chr01	Chr02	153	153
Pawnee	Chr01	Chr02	154	154
Pawnee	Chr01	Chr02	155	155
Pawnee	Chr01	Chr02	156	156
Pawnee	Chr01	Chr02	157	157
Pawnee	Chr01	Chr02	158	158
Pawnee	Chr01	Chr02	159	159
Pawnee	Chr01	Chr02	160	160
Pawnee	Chr01	Chr02	161	161
Pawnee	Chr01	Chr02	162	162
Pawnee	Chr01	Chr02	163	163
Pawnee	Chr01	Chr02	164	164
Pawnee	Chr01	Chr02	165	165
Pawnee	Chr01	Chr02	166	166
Pawnee	Chr01	Chr02	167	167
Pawnee	Chr01	Chr02	168	168
Pawnee	Chr01	Chr02	169	169
Pawnee	Chr01	Chr02	170	170
Pawnee	Chr01	Chr02	171	171
Pawnee	Chr01	Chr02	172	172
Pawnee	Chr01	Chr02	173	173
Pawnee	Chr01	Chr02	174	174
Pawnee	Chr01	Chr02	175	175
Pawnee	Chr01	Chr02	176	176
Pawnee	Chr01	Chr02	177	177
Pawnee	Chr01	Chr02	178	178
Pawnee	Chr01	Chr02	179	179
Pawnee	Chr01	Chr02	180	180
Pawnee	Chr01	Chr02	181	181
Pawnee	Chr01	Chr02	182	182
Pawnee	Chr01	Chr02	183	183
Pawnee	Chr01	Chr02	184	184
Pawnee	Chr01	Chr02	185	185
Pawnee	Chr01	Chr02	186	186
Pawnee	Chr01	Chr02	187	187
Pawnee	Chr01	Chr02	188	188
Pawnee	Chr01	Chr02	189	189
Pawnee	Chr01	Chr02	190	190
Pawnee	Chr01	Chr02	191	191
Pawnee	Chr01	Chr02	192	192
Pawnee	Chr01	Chr02	193	193
Pawnee	Chr01	Chr02	194	194
Pawnee	Chr01	Chr02	195	195
Pawnee	Chr01	Chr02	196	196
Pawnee	Chr01	Chr02	197	197
Pawnee	Chr01	Chr02	198	198
Pawnee	Chr01	Chr02	199	199
Pawnee	Chr01	Chr02	200	200
Pawnee	Chr01	Chr02	201	201
Pawnee	Chr01	Chr02	202	202
Pawnee	Chr01	Chr02	203	203
Pawnee	Chr01	Chr02	204	204
Pawnee	Chr01	Chr02	205	205
Pawnee	Chr01	Chr02	206	206
Pawnee	Chr01	Chr02	207	207
Pawnee	Chr01	Chr02	208	208
Pawnee	Chr01	Chr02	209	209
Pawnee	Chr01	Chr02	210	210
Pawnee	Chr01	Chr02	211	211
Pawnee	Chr01	Chr02	212	212
Pawnee	Chr01	Chr02	213	213
Pawnee	Chr01	Chr02	214	214
Pawnee	Chr01	Chr02	215	215
Pawnee	Chr01	Chr02	216	216
Pawnee	Chr01	Chr02	217	217
Pawnee	Chr01	Chr02	218	218
Pawnee	Chr01	Chr02	219	219
Pawnee	Chr01	Chr02	220	220
Pawnee	Chr01	Chr02	221	221
Pawnee	Chr01	Chr02	222	222
Pawnee	Chr01	Chr02	223	223
Pawnee	Chr01	Chr02	224	224
Pawnee	Chr01	Chr02	225	225
Pawnee	Chr01	Chr02	226	226
Pawnee	Chr01	Chr02	227	227
Pawnee	Chr01	Chr02	228	228
Pawnee	Chr01	Chr02	229	229
Pawnee	Chr01	Chr02	230	230
Pawnee	Chr01	Chr02	231	231
Pawnee	Chr01	Chr02	232	232
Pawnee	Chr01	Chr02	233	233
Pawnee	Chr01	Chr02	234	234
Pawnee	Chr01	Chr02	235	235
Pawnee	Chr01	Chr02	236	236
Pawnee	Chr01	Chr02	237	237
Pawnee	Chr01	Chr02	238	238
Pawnee	Chr01	Chr02	239	239
Pawnee	Chr01	Chr02	240	240
Pawnee	Chr01	Chr02	241	241
Pawnee	Chr01	Chr02	242	242
Pawnee	Chr01	Chr02	243	243
Pawnee	Chr01	Chr02	244	244
Pawnee	Chr01	Chr02	245	245
Pawnee	Chr01	Chr02	246	246
Pawnee	Chr01	Chr02	247	247
Pawnee	Chr01	Chr02	248	248
Pawnee	Chr01	Chr02	249	249
Pawnee	Chr01	Chr02	250	250
Pawnee	Chr01	Chr02	251	251
Pawnee	Chr01	Chr02	252	252
Pawnee	Chr01	Chr02	253	253
Pawnee	Chr01	Chr02	254	254
Pawnee	Chr01	Chr02	255	255
Pawnee	Chr01	Chr02	256	256
Pawnee	Chr01	Chr02	257	257
Pawnee	Chr01	Chr02	258	258
Pawnee	Chr01	Chr02	259	259
Pawnee	Chr01	Chr02	260	260
Pawnee	Chr01	Chr02	261	261
Pawnee	Chr01	Chr02	262	262
Pawnee	Chr01	Chr02	263	263
Pawnee	Chr01	Chr02	264	264
Pawnee	Chr01	Chr02	265	265
Pawnee	Chr01	Chr02	266	266
Pawnee	Chr01	Chr02	267	267
Pawnee	Chr01	Chr02	268	268
Pawnee	Chr01	Chr02	269	269
Pawnee	Chr01	Chr02	270	270
Pawnee	Chr01	Chr02	271	271
Pawnee	Chr01	Chr02	272	272
Pawnee	Chr01	Chr02	273	273
Pawnee	Chr01	Chr02	274	274
Pawnee	Chr01	Chr02	275	275
Pawnee	Chr01	Chr02	276	276
Pawnee	Chr01	Chr02	277	277
Pawnee	Chr01	Chr02	278	278
Pawnee	Chr01	Chr02	279	279
Pawnee	Chr01	Chr02	280	280
Pawnee	Chr01	Chr02	281	281
Pawnee	Chr01	Chr02	282	282
Pawnee	Chr01	Chr02	283	283
Pawnee	Chr01	Chr02	284	284
Pawnee	Chr02	Chr01	1	1
Pawnee	Chr02	Chr01	2	2
Pawnee	Chr02	Chr01	3	3
Pawnee	Chr02	Chr01	4	4
Pawnee	Chr02	Chr01	5	5
Pawnee	Chr02	Chr01	6	6
Pawnee	Chr02	Chr01	7	7
Pawnee	Chr02	Chr01	8	8
Pawnee	Chr02	Chr01	9	9
Pawnee	Chr02	Chr01	10	10
Pawnee	Chr02	Chr01	11	11
Pawnee	Chr02	Chr01	12	12
Pawnee	Chr02	Chr01	13	13
Pawnee	Chr02	Chr01	14	14
Pawnee	Chr02	Chr01	15	15
Pawnee	Chr02	Chr01	16	16
Pawnee	Chr02	Chr01	17	17
Pawnee	Chr02	Chr01	18	18
Pawnee	Chr02	Chr01	19	19
Pawnee	Chr02	Chr01	20	20
Pawnee	Chr02	Chr01	21	21
Pawnee	Chr02	Chr01	22	22
Pawnee	Chr02	Chr01	23	23
Pawnee	Chr02	Chr01	24	24
Pawnee	Chr02	Chr01	25	25
Pawnee	Chr02	Chr01	26	26
Pawnee	Chr02	Chr01	27	27
Pawnee	Chr02	Chr01	28	28
Pawnee	Chr02	Chr01	29	29
Pawnee	Chr02	Chr01	30	30
Pawnee	Chr02	Chr01	31	31
Pawnee	Chr02	Chr01	32	32
Pawnee	Chr02	Chr01	33	33
Pawnee	Chr02	Chr01	34	34
Pawnee	Chr02	Chr01	35	35
Pawnee	Chr02	Chr01	36	36
Pawnee	Chr02	Chr01	37	37
Pawnee	Chr02	Chr01	38	38
Pawnee	Chr02	Chr01	39	39
Pawnee	Chr02	Chr01	40	40
Pawnee	Chr02	Chr01	41	41
Pawnee	Chr02	Chr01	42	42
Pawnee	Chr02	Chr01	43	43
Pawnee	Chr02	Chr01	44	44
Pawnee	Chr02	Chr01	45	45
Pawnee	Chr02	Chr01	46	46
Pawnee	Chr02	Chr01	47	47
Pawnee	Chr02	Chr01	48	48
Pawnee	Chr02	Chr01	49	49
Pawnee	Chr02	Chr01	50	50
Pawnee	Chr02	Chr01	51	51
Pawnee	Chr02	Chr01	52	52
Pawnee	Chr02	Chr01	53	53
Pawnee	Chr02	Chr01	54	54
Pawnee	Chr02	Chr01	55	55
Pawnee	Chr02	Chr01	56	56
Pawnee	Chr02	Chr01	57	57
Pawnee	Chr02	Chr01	58	58
Pawnee	Chr02	Chr01	59	59
Pawnee	Chr02	Chr01	60	60
Pawnee	Chr02	Chr01	61	61
Pawnee	Chr02	Chr01	62	62
Pawnee	Chr02	Chr01	63	63
Pawnee	Chr02	Chr01	64	64
Pawnee	Chr02	Chr01	65	65
Pawnee	Chr02	Chr01	66	66
Pawnee	Chr02	Chr01	67	67
Pawnee	Chr02	Chr01	68	68
Pawnee	Chr02	Chr01	69	69
Pawnee	Chr02	Chr01	70	70
Pawnee	Chr02	Chr01	71	71
Pawnee	Chr02	Chr01	72	72
Pawnee	Chr02	Chr01	73	73
Pawnee	Chr02	Chr01	74	74
Pawnee	Chr02	Chr01	75	75
Pawnee	Chr02	Chr01	76	76
Pawnee	Chr02	Chr01	77	77
Pawnee	Chr02	Chr01	78	78
Pawnee	Chr02	Chr01	79	79
Pawnee	Chr02	Chr01	80	80
Pawnee	Chr02	Chr01	81	81
Pawnee	Chr02	Chr01	82	82
Pawnee	Chr02	Chr01	83	83
Pawnee	Chr02	Chr01	84	84
Pawnee	Chr02	Chr01	85	85
Pawnee	Chr02	Chr01	86	86
Pawnee	Chr02	Chr01	87	87
Pawnee	Chr02	Chr01	88	88
Pawnee	Chr02	Chr01	89	89
Pawnee	Chr02	Chr01	90	90
Pawnee	Chr02	Chr01	91	91
Pawnee	Chr02	Chr01	92	92
Pawnee	Chr02	Chr01	93	93
Pawnee	Chr02	Chr01	94	94
Pawnee	Chr02	Chr01	95	95
Pawnee	Chr02	Chr01	96	96
Pawnee	Chr02	Chr01	97	97
Pawnee	Chr02	Chr01	98	98
Pawnee	Chr02	Chr01	99	99
Pawnee	Chr02	Chr01	100	100
Pawnee	Chr02	Chr01	101	101
Pawnee	Chr02	Chr01	102	102
Pawnee	Chr02	Chr01	103	103
Pawnee	Chr02	Chr01	104	104
Pawnee	Chr02	Chr01	105	105
Pawnee	Chr02	Chr01	106	106
Pawnee	Chr02	Chr01	107	107
Pawnee	Chr02	Chr01	108	108
Pawnee	Chr02	Chr01	109	109
Pawnee	Chr02	Chr01	110	110
Pawnee	Chr02	Chr01	111	111
Pawnee	Chr02	Chr01	112	112
Pawnee	Chr02	Chr01	113	113
Pawnee	Chr02	Chr01	114	114
Pawnee	Chr02	Chr01	115	115
Pawnee	Chr02	Chr01	116	116
Pawnee	Chr02	Chr01	117	117
Pawnee	Chr02	Chr01	118	118
Pawnee	Chr02	Chr01	119	119
Pawnee	Chr02	Chr01	120	120
Pawnee	Chr02	Chr01	121	121
Pawnee	Chr02	Chr01	122	122
Pawnee	Chr02	Chr01	123	123
Pawnee	Chr02	Chr01	124	124
Pawnee	Chr02	Chr01	125	125
Pawnee	Chr02	Chr01	126	126
Pawnee	Chr02	Chr01	127	127
Pawnee	Chr02	Chr01	128	128
Pawnee	Chr02	Chr01	129	129
Pawnee	Chr02	Chr01	130	130
Pawnee	Chr02	Chr01	131	131
Pawnee	Chr02	Chr01	132	132
Pawnee	Chr02	Chr01	133	133
Pawnee	Chr02	Chr01	134	134
Pawnee	Chr02	Chr01	135	135
Pawnee	Chr02	Chr01	136	136
Pawnee	Chr02	Chr01	137	137
Pawnee	Chr02	Chr01	138	138
Pawnee	Chr02	Chr01	139	139
Pawnee	Chr02	Chr01	140	140
Pawnee	Chr02	Chr01	141	141
Pawnee	Chr02	Chr01	142	142
Pawnee	Chr02	Chr01	143	143
Pawnee	Chr02	Chr01	144	144
Pawnee	Chr02	Chr01	145	145
Pawnee	Chr02	Chr01	146	146
Pawnee	Chr02	Chr01	147	147
Pawnee	Chr02	Chr01	148	148
Pawnee	Chr02	Chr01	149	149
Pawnee	Chr02	Chr01	150	150
Pawnee	Chr02	Chr01	151	151
Pawnee	Chr02	Chr01	152	152
Pawnee	Chr02	Chr01	153	153
Pawnee	Chr02	Chr01	154	154
Pawnee	Chr02	Chr01	155	155
Pawnee	Chr02	Chr01	156	156
Pawnee	Chr02	Chr01	157	157
Pawnee	Chr02	Chr01	158	158
Pawnee	Chr02	Chr01	159	159
Pawnee	Chr02	Chr01	160	160
Pawnee	Chr02	Chr01	161	161
Pawnee	Chr02	Chr01	162	162
Pawnee	Chr02	Chr01	163	163
Pawnee	Chr02	Chr01	164	164
Pawnee	Chr02	Chr01	165	165
Pawnee	Chr02	Chr01	166	166
Pawnee	Chr02	Chr01	167	167
Pawnee	Chr02	Chr01	168	168
Pawnee	Chr02	Chr01	169	169
Pawnee	Chr02	Chr01	170	170
Pawnee	Chr02	Chr01	171	171
Pawnee	Chr02	Chr01	172	172
Pawnee	Chr02	Chr01	173	173
Pawnee	Chr02	Chr01	174	174
Pawnee	Chr02	Chr01	175	175
Pawnee	Chr02	Chr01	176	176
Pawnee	Chr02	Chr01	177	177
Pawnee	Chr02	Chr01	178	178
Pawnee	Chr02	Chr01	179	179
Pawnee	Chr02	Chr01	180	180
Pawnee	Chr02	Chr01	181	181
Pawnee	Chr02	Chr01	182	182
Pawnee	Chr02	Chr01	183	183
Pawnee	Chr02	Chr01	184	184
Pawnee	Chr02	Chr01	185	185
Pawnee	Chr02	Chr01	186	186
Pawnee	Chr02	Chr01	187	187
Pawnee	Chr02	Chr01	188	188
Pawnee	Chr02	Chr01	189	189
Pawnee	Chr02	Chr01	190	190
Pawnee	Chr02	Chr01	191	191
Pawnee	Chr02	Chr01	192	192
Pawnee	Chr02	Chr01	193	193
Pawnee	Chr02	Chr01	194	194
Pawnee	Chr02	Chr01	195	195
Pawnee	Chr02	Chr01	196	196
Pawnee	Chr02	Chr01	197	197
Pawnee	Chr02	Chr01	198	198
Pawnee	Chr02	Chr01	199	199
Pawnee	Chr02	Chr01	200	200
Pawnee	Chr02	Chr01	201	201
Pawnee	Chr02	Chr01	202	202
Pawnee	Chr02	Chr01	203	203
Pawnee	Chr02	Chr01	204	204
Pawnee	Chr02	Chr01	205	205
Pawnee	Chr02	Chr01	206	206
Pawnee	Chr02	Chr01	207	207
Pawnee	Chr02	Chr01	208	208
Pawnee	Chr02	Chr01	209	209
Pawnee	Chr02	Chr01	210	210
Pawnee	Chr02	Chr01	211	211
Pawnee	Chr02	Chr01	212	212
Pawnee	Chr02	Chr01	213	213
Pawnee	Chr02	Chr01	214	214
Pawnee	Chr02	Chr01	215	215
Pawnee	Chr02	Chr01	216	216
Pawnee	Chr02	Chr01	217	217
Pawnee	Chr02	Chr01	218	218
Pawnee	Chr02	Chr01	219	219
Pawnee	Chr02	Chr01	220	220
Pawnee	Chr02	Chr01	221	221
Pawnee	Chr02	Chr01	222	222
Pawnee	Chr02	Chr01	223	223
Pawnee	Chr02	Chr01	224	224
Pawnee	Chr02	Chr01	225	225
Pawnee	Chr02	Chr01	226	226
Pawnee	Chr02	Chr01	227	227
Pawnee	Chr02	Chr01	228	228
Pawnee	Chr02	Chr01	229	229
Pawnee	Chr02	Chr01	230	230
Pawnee	Chr02	Chr01	231	231
Pawnee	Chr02	Chr01	232	232
Pawnee	Chr02	Chr01	233	233
Pawnee	Chr02	Chr01	234	234
Pawnee	Chr02	Chr01	235	235
Pawnee	Chr02	Chr01	236	236
Pawnee	Chr02	Chr01	237	237
Pawnee	Chr02	Chr01	238	238
Pawnee	Chr02	Chr01	239	239
Pawnee	Chr02	Chr01	240	240
Pawnee	Chr02	Chr01	241	241
Pawnee	Chr02	Chr01	242	242
Pawnee	Chr02	Chr01	243	243
Pawnee	Chr02	Chr01	244	244
Pawnee	Chr02	Chr01	245	245
Pawnee	Chr02	Chr01	246	246
Pawnee	Chr02	Chr01	247	247
Pawnee	Chr02	Chr01	248	248
Pawnee	Chr02	Chr01	249	249
Pawnee	Chr02	Chr01	250	250
Pawnee	Chr02	Chr01	251	251
Pawnee	Chr02	Chr01	252	252
Pawnee	Chr02	Chr01	253	253
Pawnee	Chr02	Chr01	254	254
Pawnee	Chr02	Chr01	255	255
Pawnee	Chr02	Chr01	256	256
Pawnee	Chr02	Chr01	257	257
Pawnee	Chr02	Chr01	258	258
Pawnee	Chr02	Chr01	259	259
Pawnee	Chr02	Chr01	260	260
Pawnee	Chr02	Chr01	261	261
Pawnee	Chr02	Chr01	262	262
Pawnee	Chr02	Chr01	263	263
Pawnee	Chr02	Chr01	264	264
Pawnee	Chr02	Chr01	265	265
Pawnee	Chr02	Chr01	266	266
Pawnee	Chr02	Chr01	267	267
Pawnee	Chr02	Chr01	268	268
Pawnee	Chr02	Chr01	269	269
Pawnee	Chr02	Chr01	270	270
Pawnee	Chr02	Chr01	271	271
Pawnee	Chr02	Chr01	272	272
Pawnee	Chr02	Chr01	273	273
Pawnee	Chr02	Chr01	274	274
Pawnee	Chr02	Chr01	275	275
Pawnee	Chr02	Chr01	276	276
Pawnee	Chr02	Chr01	277	277
Pawnee	Chr02	Chr01	278	278
Pawnee	Chr02	Chr01	279	279
Pawnee	Chr02	Chr01	280	280
Pawnee	Chr02	Chr01	281	281
Pawnee	Chr02	Chr01	282	282
Pawnee	Chr02	Chr01	283	283
Pawnee	Chr02	Chr01	284	284
Pawnee	Chr03	Chr04	1	1
Pawnee	Chr03	Chr04	2	2
Pawnee	Chr03	Chr04	3	3
Pawnee	Chr03	Chr04	4	4
Pawnee	Chr03	Chr04	5	5
Pawnee	Chr03	Chr04	6	6
Pawnee	Chr03	Chr04	7	7
Pawnee	Chr03	Chr04	8	8
Pawnee	Chr03	Chr04	9	9
Pawnee	Chr03	Chr04	10	10
Pawnee	Chr03	Chr04	11	11
Pawnee	Chr03	Chr04	12	12
Pawnee	Chr03	Chr04	13	13
Pawnee	Chr03	Chr04	14	14
Pawnee	Chr03	Chr04	15	15
Pawnee	Chr03	Chr04	16	16
Pawnee	Chr03	Chr04	17	17
Pawnee	Chr03	Chr04	18	18
Pawnee	Chr03	Chr04	19	19
Pawnee	Chr03	Chr04	20	20
Pawnee	Chr03	Chr04	21	21
Pawnee	Chr03	Chr04	22	22
Pawnee	Chr03	Chr04	23	23
Pawnee	Chr03	Chr04	24	24
Pawnee	Chr03	Chr04	25	25
Pawnee	Chr03	Chr04	26	26
Pawnee	Chr03	Chr04	27	27
Pawnee	Chr03	Chr04	28	28
Pawnee	Chr03	Chr04	29	29
Pawnee	Chr03	Chr04	30	30
Pawnee	Chr03	Chr04	31	31
Pawnee	Chr03	Chr04	32	32
Pawnee	Chr03	Chr04	33	33
Pawnee	Chr03	Chr04	34	34
Pawnee	Chr03	Chr04	35	35
Pawnee	Chr03	Chr04	36	36
Pawnee	Chr03	Chr04	37	37
Pawnee	Chr03	Chr04	38	38
Pawnee	Chr03	Chr04	39	39
Pawnee	Chr03	Chr04	40	40
Pawnee	Chr03	Chr04	41	41
Pawnee	Chr03	Chr04	42	42
Pawnee	Chr03	Chr04	43	43
Pawnee	Chr03	Chr04	44	44
Pawnee	Chr03	Chr04	45	45
Pawnee	Chr03	Chr04	46	46
Pawnee	Chr03	Chr04	47	47
Pawnee	Chr03	Chr04	48	48
Pawnee	Chr03	Chr04	49	49
Pawnee	Chr03	Chr04	50	50
Pawnee	Chr03	Chr04	51	51
Pawnee	Chr03	Chr04	52	52
Pawnee	Chr03	Chr04	53	53
Pawnee	Chr03	Chr04	54	54
Pawnee	Chr03	Chr04	55	55
Pawnee	Chr03	Chr04	56	56
Pawnee	Chr03	Chr04	57	57
Pawnee	Chr03	Chr04	58	58
Pawnee	Chr03	Chr04	59	59
Pawnee	Chr03	Chr04	60	60
Pawnee	Chr03	Chr04	61	61
Pawnee	Chr03	Chr04	62	62
Pawnee	Chr03	Chr04	63	63
Pawnee	Chr03	Chr04	64	64
Pawnee	Chr03	Chr04	65	65
Pawnee	Chr03	Chr04	66	66
Pawnee	Chr03	Chr04	67	67
Pawnee	Chr03	Chr04	68	68
Pawnee	Chr03	Chr04	69	69
Pawnee	Chr03	Chr04	70	70
Pawnee	Chr03	Chr04	71	71
Pawnee	Chr03	Chr04	72	72
Pawnee	Chr03	Chr04	73	73
Pawnee	Chr03	Chr04	74	74
Pawnee	Chr03	Chr04	75	75
Pawnee	Chr03	Chr04	76	76
Pawnee	Chr03	Chr04	77	77
Pawnee	Chr03	Chr04	78	78
Pawnee	Chr03	Chr04	79	79
Pawnee	Chr03	Chr04	80	80
Pawnee	Chr03	Chr04	81	81
Pawnee	Chr03	Chr04	82	82
Pawnee	Chr03	Chr04	83	83
Pawnee	Chr03	Chr04	84	84
Pawnee	Chr03	Chr04	85	85
Pawnee	Chr03	Chr04	86	86
Pawnee	Chr03	Chr04	87	87
Pawnee	Chr03	Chr04	88	88
Pawnee	Chr03	Chr04	89	89
Pawnee	Chr03	Chr04	90	90
Pawnee	Chr03	Chr04	91	91
Pawnee	Chr03	Chr04	92	92
Pawnee	Chr03	Chr04	93	93
Pawnee	Chr03	Chr04	94	94
Pawnee	Chr03	Chr04	95	95
Pawnee	Chr03	Chr04	96	96
Pawnee	Chr03	Chr04	97	97
Pawnee	Chr03	Chr04	98	98
Pawnee	Chr03	Chr04	99	99
Pawnee	Chr03	Chr04	100	100
Pawnee	Chr03	Chr04	101	101
Pawnee	Chr03	Chr04	102	102
Pawnee	Chr03	Chr04	103	103
Pawnee	Chr03	Chr04	104	104
Pawnee	Chr03	Chr04	105	105
Pawnee	Chr03	Chr04	106	106
Pawnee	Chr03	Chr04	107	107
Pawnee	Chr03	Chr04	108	108
Pawnee	Chr03	Chr04	109	109
Pawnee	Chr03	Chr04	110	110
Pawnee	Chr03	Chr04	111	111
Pawnee	Chr03	Chr04	112	112
Pawnee	Chr03	Chr04	113	113
Pawnee	Chr03	Chr04	114	114
Pawnee	Chr03	Chr04	115	115
Pawnee	Chr03	Chr04	116	116
Pawnee	Chr03	Chr04	117	117
Pawnee	Chr03	Chr04	118	118
Pawnee	Chr03	Chr04	119	119
Pawnee	Chr03	Chr04	120	120
Pawnee	Chr03	Chr04	121	121
Pawnee	Chr03	Chr04	122	122
Pawnee	Chr03	Chr04	123	123
Pawnee	Chr03	Chr04	124	124
Pawnee	Chr03	Chr04	125	125
Pawnee	Chr03	Chr04	126	126
Pawnee	Chr03	Chr04	127	127
Pawnee	Chr03	Chr04	128	128
Pawnee	Chr03	Chr04	129	129
Pawnee	Chr03	Chr04	130	130
Pawnee	Chr03	Chr04	131	131
Pawnee	Chr03	Chr04	132	132
Pawnee	Chr03	Chr04	133	133
Pawnee	Chr03	Chr04	134	134
Pawnee	Chr03	Chr04	135	135
Pawnee	Chr03	Chr04	136	136
Pawnee	Chr03	Chr04	137	137
Pawnee	Chr03	Chr04	138	138
Pawnee	Chr03	Chr04	139	139
Pawnee	Chr03	Chr04	140	140
Pawnee	Chr03	Chr04	141	141
Pawnee	Chr03	Chr04	142	142
Pawnee	Chr03	Chr04	143	143
Pawnee	Chr03	Chr04	144	144
Pawnee	Chr03	Chr04	145	145
Pawnee	Chr03	Chr04	146	146
Pawnee	Chr03	Chr04	147	147
Pawnee	Chr03	Chr04	148	148
Pawnee	Chr03	Chr04	149	149
Pawnee	Chr03	Chr04	150	150
Pawnee	Chr03	Chr04	151	151
Pawnee	Chr03	Chr04	152	152
Pawnee	Chr03	Chr04	153	153
Pawnee	Chr03	Chr04	154	154
Pawnee	Chr03	Chr04	155	155
Pawnee	Chr03	Chr04	156	156
Pawnee	Chr03	Chr04	157	157
Pawnee	Chr03	Chr04	158	158
Pawnee	Chr03	Chr04	159	159
Pawnee	Chr03	Chr04	160	160
Pawnee	Chr03	Chr04	161	161
Pawnee	Chr03	Chr04	162	162
Pawnee	Chr03	Chr04	163	163
Pawnee	Chr03	Chr04	164	164
Pawnee	Chr03	Chr04	165	165
Pawnee	Chr03	Chr04	166	166
Pawnee	Chr03	Chr04	167	167
Pawnee	Chr03	Chr04	168	168
Pawnee	Chr03	Chr04	169	169
Pawnee	Chr03	Chr04	170	170
Pawnee	Chr03	Chr04	171	171
Pawnee	Chr03	Chr04	172	172
Pawnee	Chr03	Chr04	173	173
Pawnee	Chr03	Chr04	174	174
Pawnee	Chr03	Chr04	175	175
Pawnee	Chr03	Chr04	176	176
Pawnee	Chr03	Chr04	177	177
Pawnee	Chr03	Chr04	178	178
Pawnee	Chr03	Chr04	179	179
Pawnee	Chr03	Chr04	180	180
Pawnee	Chr03	Chr04	181	181
Pawnee	Chr03	Chr04	182	182
Pawnee	Chr03	Chr04	183	183
Pawnee	Chr03	Chr04	184	184
Pawnee	Chr03	Chr04	185	185
Pawnee	Chr03	Chr04	186	186
Pawnee	Chr03	Chr04	187	187
Pawnee	Chr03	Chr04	188	188
Pawnee	Chr03	Chr04	189	189
Pawnee	Chr03	Chr04	190	190
Pawnee	Chr03	Chr04	191	191
Pawnee	Chr03	Chr04	192	192
Pawnee	Chr03	Chr04	193	193
Pawnee	Chr03	Chr04	194	194
Pawnee	Chr03	Chr04	195	195
Pawnee	Chr03	Chr04	196	196
Pawnee	Chr03	Chr04	197	197
Pawnee	Chr03	Chr04	198	198
Pawnee	Chr03	Chr04	199	199
Pawnee	Chr03	Chr04	200	200
Pawnee	Chr03	Chr04	201	201
Pawnee	Chr03	Chr04	202	202
Pawnee	Chr03	Chr04	203	203
Pawnee	Chr03	Chr04	204	204
Pawnee	Chr03	Chr04	205	205
Pawnee	Chr03	Chr04	206	206
Pawnee	Chr03	Chr04	207	207
Pawnee	Chr03	Chr04	208	208
Pawnee	Chr03	Chr04	209	209
Pawnee	Chr03	Chr04	210	210
Pawnee	Chr03	Chr04	211	211
Pawnee	Chr03	Chr04	212	212
Pawnee	Chr03	Chr04	213	213
Pawnee	Chr03	Chr04	214	214
Pawnee	Chr03	Chr04	215	215
Pawnee	Chr03	Chr04	216	216
Pawnee	Chr03	Chr04	217	217
Pawnee	Chr03	Chr04	218	218
Pawnee	Chr03	Chr04	219	219
Pawnee	Chr03	Chr04	220	220
Pawnee	Chr03	Chr04	221	221
Pawnee	Chr03	Chr04	222	222
Pawnee	Chr03	Chr04	223	223
Pawnee	Chr03	Chr04	224	224
Pawnee	Chr03	Chr04	225	225
Pawnee	Chr03	Chr04	226	226
Pawnee	Chr03	Chr04	227	227
Pawnee	Chr03	Chr04	228	228
Pawnee	Chr03	Chr04	229	229
Pawnee	Chr03	Chr04	230	230
Pawnee	Chr03	Chr04	231	231
Pawnee	Chr03	Chr04	232	232
Pawnee	Chr03	Chr04	233	233
Pawnee	Chr03	Chr04	234	234
Pawnee	Chr03	Chr04	235	235
Pawnee	Chr03	Chr04	236	236
Pawnee	Chr03	Chr04	237	237
Pawnee	Chr03	Chr04	238	238
Pawnee	Chr03	Chr04	239	239
Pawnee	Chr03	Chr04	240	240
Pawnee	Chr03	Chr04	241	241
Pawnee	Chr03	Chr04	242	242
Pawnee	Chr03	Chr04	243	243
Pawnee	Chr03	Chr04	244	244
Pawnee	Chr03	Chr04	245	245
Pawnee	Chr03	Chr04	246	246
Pawnee	Chr03	Chr04	247	247
Pawnee	Chr03	Chr04	248	248
Pawnee	Chr03	Chr04	249	249
Pawnee	Chr03	Chr04	250	250
Pawnee	Chr03	Chr04	251	251
Pawnee	Chr03	Chr04	252	252
Pawnee	Chr03	Chr04	253	253
Pawnee	Chr03	Chr04	254	254
Pawnee	Chr03	Chr04	255	255
Pawnee	Chr03	Chr04	256	256
Pawnee	Chr03	Chr04	257	257
Pawnee	Chr03	Chr04	258	258
Pawnee	Chr03	Chr04	259	259
Pawnee	Chr03	Chr04	260	260
Pawnee	Chr03	Chr04	261	261
Pawnee	Chr03	Chr04	262	262
Pawnee	Chr03	Chr04	263	263
Pawnee	Chr03	Chr04	264	264
Pawnee	Chr03	Chr04	265	265
Pawnee	Chr03	Chr04	266	266
Pawnee	Chr03	Chr04	267	267
Pawnee	Chr03	Chr04	268	268
Pawnee	Chr03	Chr04	269	269
Pawnee	Chr03	Chr04	270	270
Pawnee	Chr03	Chr04	271	271
Pawnee	Chr03	Chr04	272	272
Pawnee	Chr03	Chr04	273	273
Pawnee	Chr04	Chr03	1	1
Pawnee	Chr04	Chr03	2	2
Pawnee	Chr04	Chr03	3	3
Pawnee	Chr04	Chr03	4	4
Pawnee	Chr04	Chr03	5	5
Pawnee	Chr04	Chr03	6	6
Pawnee	Chr04	Chr03	7	7
Pawnee	Chr04	Chr03	8	8
Pawnee	Chr04	Chr03	9	9
Pawnee	Chr04	Chr03	10	10
Pawnee	Chr04	Chr03	11	11
Pawnee	Chr04	Chr03	12	12
Pawnee	Chr04	Chr03	13	13
Pawnee	Chr04	Chr03	14	14
Pawnee	Chr04	Chr03	15	15
Pawnee	Chr04	Chr03	16	16
Pawnee	Chr04	Chr03	17	17
Pawnee	Chr04	Chr03	18	18
Pawnee	Chr04	Chr03	19	19
Pawnee	Chr04	Chr03	20	20
Pawnee	Chr04	Chr03	21	21
Pawnee	Chr04	Chr03	22	22
Pawnee	Chr04	Chr03	23	23
Pawnee	Chr04	Chr03	24	24
Pawnee	Chr04	Chr03	25	25
Pawnee	Chr04	Chr03	26	26
Pawnee	Chr04	Chr03	27	27
Pawnee	Chr04	Chr03	28	28
Pawnee	Chr04	Chr03	29	29
Pawnee	Chr04	Chr03	30	30
Pawnee	Chr04	Chr03	31	31
Pawnee	Chr04	Chr03	32	32
Pawnee	Chr04	Chr03	33	33
Pawnee	Chr04	Chr03	34	34
Pawnee	Chr04	Chr03	35	35
Pawnee	Chr04	Chr03	36	36
Pawnee	Chr04	Chr03	37	37
Pawnee	Chr04	Chr03	38	38
Pawnee	Chr04	Chr03	39	39
Pawnee	Chr04	Chr03	40	40
Pawnee	Chr04	Chr03	41	41
Pawnee	Chr04	Chr03	42	42
Pawnee	Chr04	Chr03	43	43
Pawnee	Chr04	Chr03	44	44
Pawnee	Chr04	Chr03	45	45
Pawnee	Chr04	Chr03	46	46
Pawnee	Chr04	Chr03	47	47
Pawnee	Chr04	Chr03	48	48
Pawnee	Chr04	Chr03	49	49
Pawnee	Chr04	Chr03	50	50
Pawnee	Chr04	Chr03	51	51
Pawnee	Chr04	Chr03	52	52
Pawnee	Chr04	Chr03	53	53
Pawnee	Chr04	Chr03	54	54
Pawnee	Chr04	Chr03	55	55
Pawnee	Chr04	Chr03	56	56
Pawnee	Chr04	Chr03	57	57
Pawnee	Chr04	Chr03	58	58
Pawnee	Chr04	Chr03	59	59
Pawnee	Chr04	Chr03	60	60
Pawnee	Chr04	Chr03	61	61
Pawnee	Chr04	Chr03	62	62
Pawnee	Chr04	Chr03	63	63
Pawnee	Chr04	Chr03	64	64
Pawnee	Chr04	Chr03	65	65
Pawnee	Chr04	Chr03	66	66
Pawnee	Chr04	Chr03	67	67
Pawnee	Chr04	Chr03	68	68
Pawnee	Chr04	Chr03	69	69
Pawnee	Chr04	Chr03	70	70
Pawnee	Chr04	Chr03	71	71
Pawnee	Chr04	Chr03	72	72
Pawnee	Chr04	Chr03	73	73
Pawnee	Chr04	Chr03	74	74
Pawnee	Chr04	Chr03	75	75
Pawnee	Chr04	Chr03	76	76
Pawnee	Chr04	Chr03	77	77
Pawnee	Chr04	Chr03	78	78
Pawnee	Chr04	Chr03	79	79
Pawnee	Chr04	Chr03	80	80
Pawnee	Chr04	Chr03	81	81
Pawnee	Chr04	Chr03	82	82
Pawnee	Chr04	Chr03	83	83
Pawnee	Chr04	Chr03	84	84
Pawnee	Chr04	Chr03	85	85
Pawnee	Chr04	Chr03	86	86
Pawnee	Chr04	Chr03	87	87
Pawnee	Chr04	Chr03	88	88
Pawnee	Chr04	Chr03	89	89
Pawnee	Chr04	Chr03	90	90
Pawnee	Chr04	Chr03	91	91
Pawnee	Chr04	Chr03	92	92
Pawnee	Chr04	Chr03	93	93
Pawnee	Chr04	Chr03	94	94
Pawnee	Chr04	Chr03	95	95
Pawnee	Chr04	Chr03	96	96
Pawnee	Chr04	Chr03	97	97
Pawnee	Chr04	Chr03	98	98
Pawnee	Chr04	Chr03	99	99
Pawnee	Chr04	Chr03	100	100
Pawnee	Chr04	Chr03	101	101
Pawnee	Chr04	Chr03	102	102
Pawnee	Chr04	Chr03	103	103
Pawnee	Chr04	Chr03	104	104
Pawnee	Chr04	Chr03	105	105
Pawnee	Chr04	Chr03	106	106
Pawnee	Chr04	Chr03	107	107
Pawnee	Chr04	Chr03	108	108
Pawnee	Chr04	Chr03	109	109
Pawnee	Chr04	Chr03	110	110
Pawnee	Chr04	Chr03	111	111
Pawnee	Chr04	Chr03	112	112
Pawnee	Chr04	Chr03	113	113
Pawnee	Chr04	Chr03	114	114
Pawnee	Chr04	Chr03	115	115
Pawnee	Chr04	Chr03	116	116
Pawnee	Chr04	Chr03	117	117
Pawnee	Chr04	Chr03	118	118
Pawnee	Chr04	Chr03	119	119
Pawnee	Chr04	Chr03	120	120
Pawnee	Chr04	Chr03	121	121
Pawnee	Chr04	Chr03	122	122
Pawnee	Chr04	Chr03	123	123
Pawnee	Chr04	Chr03	124	124
Pawnee	Chr04	Chr03	125	125
Pawnee	Chr04	Chr03	126	126
Pawnee	Chr04	Chr03	127	127
Pawnee	Chr04	Chr03	128	128
Pawnee	Chr04	Chr03	129	129
Pawnee	Chr04	Chr03	130	130
Pawnee	Chr04	Chr03	131	131
Pawnee	Chr04	Chr03	132	132
Pawnee	Chr04	Chr03	133	133
Pawnee	Chr04	Chr03	134	134
Pawnee	Chr04	Chr03	135	135
Pawnee	Chr04	Chr03	136	136
Pawnee	Chr04	Chr03	137	137
Pawnee	Chr04	Chr03	138	138
Pawnee	Chr04	Chr03	139	139
Pawnee	Chr04	Chr03	140	140
Pawnee	Chr04	Chr03	141	141
Pawnee	Chr04	Chr03	142	142
Pawnee	Chr04	Chr03	143	143
Pawnee	Chr04	Chr03	144	144
Pawnee	Chr04	Chr03	145	145
Pawnee	Chr04	Chr03	146	146
Pawnee	Chr04	Chr03	147	147
Pawnee	Chr04	Chr03	148	148
Pawnee	Chr04	Chr03	149	149
Pawnee	Chr04	Chr03	150	150
Pawnee	Chr04	Chr03	151	151
Pawnee	Chr04	Chr03	152	152
Pawnee	Chr04	Chr03	153	153
Pawnee	Chr04	Chr03	154	154
Pawnee	Chr04	Chr03	155	155
Pawnee	Chr04	Chr03	156	156
Pawnee	Chr04	Chr03	157	157
Pawnee	Chr04	Chr03	158	158
Pawnee	Chr04	Chr03	159	159
Pawnee	Chr04	Chr03	160	160
Pawnee	Chr04	Chr03	161	161
Pawnee	Chr04	Chr03	162	162
Pawnee	Chr04	Chr03	163	163
Pawnee	Chr04	Chr03	164	164
Pawnee	Chr04	Chr03	165	165
Pawnee	Chr04	Chr03	166	166
Pawnee	Chr04	Chr03	167	167
Pawnee	Chr04	Chr03	168	168
Pawnee	Chr04	Chr03	169	169
Pawnee	Chr04	Chr03	170	170
Pawnee	Chr04	Chr03	171	171
Pawnee	Chr04	Chr03	172	172
Pawnee	Chr04	Chr03	173	173
Pawnee	Chr04	Chr03	174	174
Pawnee	Chr04	Chr03	175	175
Pawnee	Chr04	Chr03	176	176
Pawnee	Chr04	Chr03	177	177
Pawnee	Chr04	Chr03	178	178
Pawnee	Chr04	Chr03	179	179
Pawnee	Chr04	Chr03	180	180
Pawnee	Chr04	Chr03	181	181
Pawnee	Chr04	Chr03	182	182
Pawnee	Chr04	Chr03	183	183
Pawnee	Chr04	Chr03	184	184
Pawnee	Chr04	Chr03	185	185
Pawnee	Chr04	Chr03	186	186
Pawnee	Chr04	Chr03	187	187
Pawnee	Chr04	Chr03	188	188
Pawnee	Chr04	Chr03	189	189
Pawnee	Chr04	Chr03	190	190
Pawnee	Chr04	Chr03	191	191
Pawnee	Chr04	Chr03	192	192
Pawnee	Chr04	Chr03	193	193
Pawnee	Chr04	Chr03	194	194
Pawnee	Chr04	Chr03	195	195
Pawnee	Chr04	Chr03	196	196
Pawnee	Chr04	Chr03	197	197
Pawnee	Chr04	Chr03	198	198
Pawnee	Chr04	Chr03	199	199
Pawnee	Chr04	Chr03	200	200
Pawnee	Chr04	Chr03	201	201
Pawnee	Chr04	Chr03	202	202
Pawnee	Chr04	Chr03	203	203
Pawnee	Chr04	Chr03	204	204
Pawnee	Chr04	Chr03	205	205
Pawnee	Chr04	Chr03	206	206
Pawnee	Chr04	Chr03	207	207
Pawnee	Chr04	Chr03	208	208
Pawnee	Chr04	Chr03	209	209
Pawnee	Chr04	Chr03	210	210
Pawnee	Chr04	Chr03	211	211
Pawnee	Chr04	Chr03	212	212
Pawnee	Chr04	Chr03	213	213
Pawnee	Chr04	Chr03	214	214
Pawnee	Chr04	Chr03	215	215
Pawnee	Chr04	Chr03	216	216
Pawnee	Chr04	Chr03	217	217
Pawnee	Chr04	Chr03	218	218
Pawnee	Chr04	Chr03	219	219
Pawnee	Chr04	Chr03	220	220
Pawnee	Chr04	Chr03	221	221
Pawnee	Chr04	Chr03	222	222
Pawnee	Chr04	Chr03	223	223
Pawnee	Chr04	Chr03	224	224
Pawnee	Chr04	Chr03	225	225
Pawnee	Chr04	Chr03	226	226
Pawnee	Chr04	Chr03	227	227
Pawnee	Chr04	Chr03	228	228
Pawnee	Chr04	Chr03	229	229
Pawnee	Chr04	Chr03	230	230
Pawnee	Chr04	Chr03	231	231
Pawnee	Chr04	Chr03	232	232
Pawnee	Chr04	Chr03	233	233
Pawnee	Chr04	Chr03	234	234
Pawnee	Chr04	Chr03	235	235
Pawnee	Chr04	Chr03	236	236
Pawnee	Chr04	Chr03	237	237
Pawnee	Chr04	Chr03	238	238
Pawnee	Chr04	Chr03	239	239
Pawnee	Chr04	Chr03	240	240
Pawnee	Chr04	Chr03	241	241
Pawnee	Chr04	Chr03	242	242
Pawnee	Chr04	Chr03	243	243
Pawnee	Chr04	Chr03	244	244
Pawnee	Chr04	Chr03	245	245
Pawnee	Chr04	Chr03	246	246
Pawnee	Chr04	Chr03	247	247
Pawnee	Chr04	Chr03	248	248
Pawnee	Chr04	Chr03	249	249
Pawnee	Chr04	Chr03	250	250
Pawnee	Chr04	Chr03	251	251
Pawnee	Chr04	Chr03	252	252
Pawnee	Chr04	Chr03	253	253
Pawnee	Chr04	Chr03	254	254
Pawnee	Chr04	Chr03	255	255
Pawnee	Chr04	Chr03	256	256
Pawnee	Chr04	Chr03	257	257
Pawnee	Chr04	Chr03	258	258
Pawnee	Chr04	Chr03	259	259
Pawnee	Chr04	Chr03	260	260
Pawnee	Chr04	Chr03	261	261
Pawnee	Chr04	Chr03	262	262
Pawnee	Chr04	Chr03	263	263
Pawnee	Chr04	Chr03	264	264
Pawnee	Chr04	Chr03	265	265
Pawnee	Chr04	Chr03	266	266
Pawnee	Chr04	Chr03	267	267
Pawnee	Chr04	Chr03	268	268
Pawnee	Chr04	Chr03	269	269
Pawnee	Chr04	Chr03	270	270
Pawnee	Chr04	Chr03	271	271
Pawnee	Chr04	Chr03	272	272
Pawnee	Chr04	Chr03	273	273
Pawnee	Chr05	Chr06	1	216
Pawnee	Chr05	Chr06	2	215
Pawnee	Chr05	Chr06	3	214
Pawnee	Chr05	Chr06	4	213
Pawnee	Chr05	Chr06	5	212
Pawnee	Chr05	Chr06	6	211
Pawnee	Chr05	Chr06	7	210
Pawnee	Chr05	Chr06	8	209
Pawnee	Chr05	Chr06	9	208
Pawnee	Chr05	Chr06	10	207
Pawnee	Chr05	Chr06	11	206
Pawnee	Chr05	Chr06	12	205
Pawnee	Chr05	Chr06	13	204
Pawnee	Chr05	Chr06	14	203
Pawnee	Chr05	Chr06	15	202
Pawnee	Chr05	Chr06	16	201
Pawnee	Chr05	Chr06	17	200
Pawnee	Chr05	Chr06	18	199
Pawnee	Chr05	Chr06	19	198
Pawnee	Chr05	Chr06	20	197
Pawnee	Chr05	Chr06	21	196
Pawnee	Chr05	Chr06	22	195
Pawnee	Chr05	Chr06	23	194
Pawnee	Chr05	Chr06	24	193
Pawnee	Chr05	Chr06	25	192
Pawnee	Chr05	Chr06	26	191
Pawnee	Chr05	Chr06	27	190
Pawnee	Chr05	Chr06	28	189
Pawnee	Chr05	Chr06	29	188
Pawnee	Chr05	Chr06	30	187
Pawnee	Chr05	Chr06	31	186
Pawnee	Chr05	Chr06	32	185
Pawnee	Chr05	Chr06	33	184
Pawnee	Chr05	Chr06	34	183
Pawnee	Chr05	Chr06	35	182
Pawnee	Chr05	Chr06	36	181
Pawnee	Chr05	Chr06	37	180
Pawnee	Chr05	Chr06	38	179
Pawnee	Chr05	Chr06	39	178
Pawnee	Chr05	Chr06	40	177
Pawnee	Chr05	Chr06	41	176
Pawnee	Chr05	Chr06	42	175
Pawnee	Chr05	Chr06	43	174
Pawnee	Chr05	Chr06	44	173
Pawnee	Chr05	Chr06	45	172
Pawnee	Chr05	Chr06	46	171
Pawnee	Chr05	Chr06	47	170
Pawnee	Chr05	Chr06	48	169
Pawnee	Chr05	Chr06	49	168
Pawnee	Chr05	Chr06	50	167
Pawnee	Chr05	Chr06	51	166
Pawnee	Chr05	Chr06	52	165
Pawnee	Chr05	Chr06	53	164
Pawnee	Chr05	Chr06	54	163
Pawnee	Chr05	Chr06	55	162
Pawnee	Chr05	Chr06	56	161
Pawnee	Chr05	Chr06	57	160
Pawnee	Chr05	Chr06	58	159
Pawnee	Chr05	Chr06	59	158
Pawnee	Chr05	Chr06	60	157
Pawnee	Chr05	Chr06	61	156
Pawnee	Chr05	Chr06	62	155
Pawnee	Chr05	Chr06	63	154
Pawnee	Chr05	Chr06	64	153
Pawnee	Chr05	Chr06	65	152
Pawnee	Chr05	Chr06	66	151
Pawnee	Chr05	Chr06	67	150
Pawnee	Chr05	Chr06	68	149
Pawnee	Chr05	Chr06	69	148
Pawnee	Chr05	Chr06	70	147
Pawnee	Chr05	Chr06	71	146
Pawnee	Chr05	Chr06	72	145
Pawnee	Chr05	Chr06	73	144
Pawnee	Chr05	Chr06	74	143
Pawnee	Chr05	Chr06	75	142
Pawnee	Chr05	Chr06	76	141
Pawnee	Chr05	Chr06	77	140
Pawnee	Chr05	Chr06	78	139
Pawnee	Chr05	Chr06	79	138
Pawnee	Chr05	Chr06	80	137
Pawnee	Chr05	Chr06	81	136
Pawnee	Chr05	Chr06	82	135
Pawnee	Chr05	Chr06	83	134
Pawnee	Chr05	Chr06	84	133
Pawnee	Chr05	Chr06	85	132
Pawnee	Chr05	Chr06	86	131
Pawnee	Chr05	Chr06	87	130
Pawnee	Chr05	Chr06	88	129
Pawnee	Chr05	Chr06	89	128
Pawnee	Chr05	Chr06	90	127
Pawnee	Chr05	Chr06	91	126
Pawnee	Chr05	Chr06	92	125
Pawnee	Chr05	Chr06	93	124
Pawnee	Chr05	Chr06	94	123
Pawnee	Chr05	Chr06	95	122
Pawnee	Chr05	Chr06	96	121
Pawnee	Chr05	Chr06	97	120
Pawnee	Chr05	Chr06	98	119
Pawnee	Chr05	Chr06	99	118
Pawnee	Chr05	Chr06	100	117
Pawnee	Chr05	Chr06	101	116
Pawnee	Chr05	Chr06	102	115
Pawnee	Chr05	Chr06	103	114
Pawnee	Chr05	Chr06	104	113
Pawnee	Chr05	Chr06	105	112
Pawnee	Chr05	Chr06	106	111
Pawnee	Chr05	Chr06	107	110
Pawnee	Chr05	Chr06	108	109
Pawnee	Chr05	Chr06	109	108
Pawnee	Chr05	Chr06	110	107
Pawnee	Chr05	Chr06	111	106
Pawnee	Chr05	Chr06	112	105
Pawnee	Chr05	Chr06	113	104
Pawnee	Chr05	Chr06	114	103
Pawnee	Chr05	Chr06	115	102
Pawnee	Chr05	Chr06	116	101
Pawnee	Chr05	Chr06	117	100
Pawnee	Chr05	Chr06	118	99
Pawnee	Chr05	Chr06	119	98
Pawnee	Chr05	Chr06	120	97
Pawnee	Chr05	Chr06	121	96
Pawnee	Chr05	Chr06	122	95
Pawnee	Chr05	Chr06	123	94
Pawnee	Chr05	Chr06	124	93
Pawnee	Chr05	Chr06	125	92
Pawnee	Chr05	Chr06	126	91
Pawnee	Chr05	Chr06	127	90
Pawnee	Chr05	Chr06	128	89
Pawnee	Chr05	Chr06	129	88
Pawnee	Chr05	Chr06	130	87
Pawnee	Chr05	Chr06	131	86
Pawnee	Chr05	Chr06	132	85
Pawnee	Chr05	Chr06	133	84
Pawnee	Chr05	Chr06	134	83
Pawnee	Chr05	Chr06	135	82
Pawnee	Chr05	Chr06	136	81
Pawnee	Chr05	Chr06	137	80
Pawnee	Chr05	Chr06	138	79
Pawnee	Chr05	Chr06	139	78
Pawnee	Chr05	Chr06	140	77
Pawnee	Chr05	Chr06	141	76
Pawnee	Chr05	Chr06	142	75
Pawnee	Chr05	Chr06	143	74
Pawnee	Chr05	Chr06	144	73
Pawnee	Chr05	Chr06	145	72
Pawnee	Chr05	Chr06	146	71
Pawnee	Chr05	Chr06	147	70
Pawnee	Chr05	Chr06	148	69
Pawnee	Chr05	Chr06	149	68
Pawnee	Chr05	Chr06	150	67
Pawnee	Chr05	Chr06	151	66
Pawnee	Chr05	Chr06	152	65
Pawnee	Chr05	Chr06	153	64
Pawnee	Chr05	Chr06	154	63
Pawnee	Chr05	Chr06	155	62
Pawnee	Chr05	Chr06	156	61
Pawnee	Chr05	Chr06	157	60
Pawnee	Chr05	Chr06	158	59
Pawnee	Chr05	Chr06	159	58
Pawnee	Chr05	Chr06	160	57
Pawnee	Chr05	Chr06	161	56
Pawnee	Chr05	Chr06	162	55
Pawnee	Chr05	Chr06	163	54
Pawnee	Chr05	Chr06	164	53
Pawnee	Chr05	Chr06	165	52
Pawnee	Chr05	Chr06	166	51
Pawnee	Chr05	Chr06	167	50
Pawnee	Chr05	Chr06	168	49
Pawnee	Chr05	Chr06	169	48
Pawnee	Chr05	Chr06	170	47
Pawnee	Chr05	Chr06	171	46
Pawnee	Chr05	Chr06	172	45
Pawnee	Chr05	Chr06	173	44
Pawnee	Chr05	Chr06	174	43
Pawnee	Chr05	Chr06	175	42
Pawnee	Chr05	Chr06	176	41
Pawnee	Chr05	Chr06	177	40
Pawnee	Chr05	Chr06	178	39
Pawnee	Chr05	Chr06	179	38
Pawnee	Chr05	Chr06	180	37
Pawnee	Chr05	Chr06	181	36
Pawnee	Chr05	Chr06	182	35
Pawnee	Chr05	Chr06	183	34
Pawnee	Chr05	Chr06	184	33
Pawnee	Chr05	Chr06	185	32
Pawnee	Chr05	Chr06	186	31
Pawnee	Chr05	Chr06	187	30
Pawnee	Chr05	Chr06	188	29
Pawnee	Chr05	Chr06	189	28
Pawnee	Chr05	Chr06	190	27
Pawnee	Chr05	Chr06	191	26
Pawnee	Chr05	Chr06	192	25
Pawnee	Chr05	Chr06	193	24
Pawnee	Chr05	Chr06	194	23
Pawnee	Chr05	Chr06	195	22
Pawnee	Chr05	Chr06	196	21
Pawnee	Chr05	Chr06	197	20
Pawnee	Chr05	Chr06	198	19
Pawnee	Chr05	Chr06	199	18
Pawnee	Chr05	Chr06	200	17
Pawnee	Chr05	Chr06	201	16
Pawnee	Chr05	Chr06	202	15
Pawnee	Chr05	Chr06	203	14
Pawnee	Chr05	Chr06	204	13
Pawnee	Chr05	Chr06	205	12
Pawnee	Chr05	Chr06	206	11
Pawnee	Chr05	Chr06	207	10
Pawnee	Chr05	Chr06	208	9
Pawnee	Chr05	Chr06	209	8
Pawnee	Chr05	Chr06	210	7
Pawnee	Chr05	Chr06	211	6
Pawnee	Chr05	Chr06	212	5
Pawnee	Chr05	Chr06	213	4
Pawnee	Chr05	Chr06	214	3
Pawnee	Chr05	Chr06	215	2
Pawnee	Chr05	Chr06	216	1
Pawnee	Chr06	Chr05	1	216
Pawnee	Chr06	Chr05	2	215
Pawnee	Chr06	Chr05	3	214
Pawnee	Chr06	Chr05	4	213
Pawnee	Chr06	Chr05	5	212
Pawnee	Chr06	Chr05	6	211
Pawnee	Chr06	Chr05	7	210
Pawnee	Chr06	Chr05	8	209
Pawnee	Chr06	Chr05	9	208
Pawnee	Chr06	Chr05	10	207
Pawnee	Chr06	Chr05	11	206
Pawnee	Chr06	Chr05	12	205
Pawnee	Chr06	Chr05	13	204
Pawnee	Chr06	Chr05	14	203
Pawnee	Chr06	Chr05	15	202
Pawnee	Chr06	Chr05	16	201
Pawnee	Chr06	Chr05	17	200
Pawnee	Chr06	Chr05	18	199
Pawnee	Chr06	Chr05	19	198
Pawnee	Chr06	Chr05	20	197
Pawnee	Chr06	Chr05	21	196
Pawnee	Chr06	Chr05	22	195
Pawnee	Chr06	Chr05	23	194
Pawnee	Chr06	Chr05	24	193
Pawnee	Chr06	Chr05	25	192
Pawnee	Chr06	Chr05	26	191
Pawnee	Chr06	Chr05	27	190
Pawnee	Chr06	Chr05	28	189
Pawnee	Chr06	Chr05	29	188
Pawnee	Chr06	Chr05	30	187
Pawnee	Chr06	Chr05	31	186
Pawnee	Chr06	Chr05	32	185
Pawnee	Chr06	Chr05	33	184
Pawnee	Chr06	Chr05	34	183
Pawnee	Chr06	Chr05	35	182
Pawnee	Chr06	Chr05	36	181
Pawnee	Chr06	Chr05	37	180
Pawnee	Chr06	Chr05	38	179
Pawnee	Chr06	Chr05	39	178
Pawnee	Chr06	Chr05	40	177
Pawnee	Chr06	Chr05	41	176
Pawnee	Chr06	Chr05	42	175
Pawnee	Chr06	Chr05	43	174
Pawnee	Chr06	Chr05	44	173
Pawnee	Chr06	Chr05	45	172
Pawnee	Chr06	Chr05	46	171
Pawnee	Chr06	Chr05	47	170
Pawnee	Chr06	Chr05	48	169
Pawnee	Chr06	Chr05	49	168
Pawnee	Chr06	Chr05	50	167
Pawnee	Chr06	Chr05	51	166
Pawnee	Chr06	Chr05	52	165
Pawnee	Chr06	Chr05	53	164
Pawnee	Chr06	Chr05	54	163
Pawnee	Chr06	Chr05	55	162
Pawnee	Chr06	Chr05	56	161
Pawnee	Chr06	Chr05	57	160
Pawnee	Chr06	Chr05	58	159
Pawnee	Chr06	Chr05	59	158
Pawnee	Chr06	Chr05	60	157
Pawnee	Chr06	Chr05	61	156
Pawnee	Chr06	Chr05	62	155
Pawnee	Chr06	Chr05	63	154
Pawnee	Chr06	Chr05	64	153
Pawnee	Chr06	Chr05	65	152
Pawnee	Chr06	Chr05	66	151
Pawnee	Chr06	Chr05	67	150
Pawnee	Chr06	Chr05	68	149
Pawnee	Chr06	Chr05	69	148
Pawnee	Chr06	Chr05	70	147
Pawnee	Chr06	Chr05	71	146
Pawnee	Chr06	Chr05	72	145
Pawnee	Chr06	Chr05	73	144
Pawnee	Chr06	Chr05	74	143
Pawnee	Chr06	Chr05	75	142
Pawnee	Chr06	Chr05	76	141
Pawnee	Chr06	Chr05	77	140
Pawnee	Chr06	Chr05	78	139
Pawnee	Chr06	Chr05	79	138
Pawnee	Chr06	Chr05	80	137
Pawnee	Chr06	Chr05	81	136
Pawnee	Chr06	Chr05	82	135
Pawnee	Chr06	Chr05	83	134
Pawnee	Chr06	Chr05	84	133
Pawnee	Chr06	Chr05	85	132
Pawnee	Chr06	Chr05	86	131
Pawnee	Chr06	Chr05	87	130
Pawnee	Chr06	Chr05	88	129
Pawnee	Chr06	Chr05	89	128
Pawnee	Chr06	Chr05	90	127
Pawnee	Chr06	Chr05	91	126
Pawnee	Chr06	Chr05	92	125
Pawnee	Chr06	Chr05	93	124
Pawnee	Chr06	Chr05	94	123
Pawnee	Chr06	Chr05	95	122
Pawnee	Chr06	Chr05	96	121
Pawnee	Chr06	Chr05	97	120
Pawnee	Chr06	Chr05	98	119
Pawnee	Chr06	Chr05	99	118
Pawnee	Chr06	Chr05	100	117
Pawnee	Chr06	Chr05	101	116
Pawnee	Chr06	Chr05	102	115
Pawnee	Chr06	Chr05	103	114
Pawnee	Chr06	Chr05	104	113
Pawnee	Chr06	Chr05	105	112
Pawnee	Chr06	Chr05	106	111
Pawnee	Chr06	Chr05	107	110
Pawnee	Chr06	Chr05	108	109
Pawnee	Chr06	Chr05	109	108
Pawnee	Chr06	Chr05	110	107
Pawnee	Chr06	Chr05	111	106
Pawnee	Chr06	Chr05	112	105
Pawnee	Chr06	Chr05	113	104
Pawnee	Chr06	Chr05	114	103
Pawnee	Chr06	Chr05	115	102
Pawnee	Chr06	Chr05	116	101
Pawnee	Chr06	Chr05	117	100
Pawnee	Chr06	Chr05	118	99
Pawnee	Chr06	Chr05	119	98
Pawnee	Chr06	Chr05	120	97
Pawnee	Chr06	Chr05	121	96
Pawnee	Chr06	Chr05	122	95
Pawnee	Chr06	Chr05	123	94
Pawnee	Chr06	Chr05	124	93
Pawnee	Chr06	Chr05	125	92
Pawnee	Chr06	Chr05	126	91
Pawnee	Chr06	Chr05	127	90
Pawnee	Chr06	Chr05	128	89
Pawnee	Chr06	Chr05	129	88
Pawnee	Chr06	Chr05	130	87
Pawnee	Chr06	Chr05	131	86
Pawnee	Chr06	Chr05	132	85
Pawnee	Chr06	Chr05	133	84
Pawnee	Chr06	Chr05	134	83
Pawnee	Chr06	Chr05	135	82
Pawnee	Chr06	Chr05	136	81
Pawnee	Chr06	Chr05	137	80
Pawnee	Chr06	Chr05	138	79
Pawnee	Chr06	Chr05	139	78
Pawnee	Chr06	Chr05	140	77
Pawnee	Chr06	Chr05	141	76
Pawnee	Chr06	Chr05	142	75
Pawnee	Chr06	Chr05	143	74
Pawnee	Chr06	Chr05	144	73
Pawnee	Chr06	Chr05	145	72
Pawnee	Chr06	Chr05	146	71
Pawnee	Chr06	Chr05	147	70
Pawnee	Chr06	Chr05	148	69
Pawnee	Chr06	Chr05	149	68
Pawnee	Chr06	Chr05	150	67
Pawnee	Chr06	Chr05	151	66
Pawnee	Chr06	Chr05	152	65
Pawnee	Chr06	Chr05	153	64
Pawnee	Chr06	Chr05	154	63
Pawnee	Chr06	Chr05	155	62
Pawnee	Chr06	Chr05	156	61
Pawnee	Chr06	Chr05	157	60
Pawnee	Chr06	Chr05	158	59
Pawnee	Chr06	Chr05	159	58
Pawnee	Chr06	Chr05	160	57
Pawnee	Chr06	Chr05	161	56
Pawnee	Chr06	Chr05	162	55
Pawnee	Chr06	Chr05	163	54
Pawnee	Chr06	Chr05	164	53
Pawnee	Chr06	Chr05	165	52
Pawnee	Chr06	Chr05	166	51
Pawnee	Chr06	Chr05	167	50
Pawnee	Chr06	Chr05	168	49
Pawnee	Chr06	Chr05	169	48
Pawnee	Chr06	Chr05	170	47
Pawnee	Chr06	Chr05	171	46
Pawnee	Chr06	Chr05	172	45
Pawnee	Chr06	Chr05	173	44
Pawnee	Chr06	Chr05	174	43
Pawnee	Chr06	Chr05	175	42
Pawnee	Chr06	Chr05	176	41
Pawnee	Chr06	Chr05	177	40
Pawnee	Chr06	Chr05	178	39
Pawnee	Chr06	Chr05	179	38
Pawnee	Chr06	Chr05	180	37
Pawnee	Chr06	Chr05	181	36
Pawnee	Chr06	Chr05	182	35
Pawnee	Chr06	Chr05	183	34
Pawnee	Chr06	Chr05	184	33
Pawnee	Chr06	Chr05	185	32
Pawnee	Chr06	Chr05	186	31
Pawnee	Chr06	Chr05	187	30
Pawnee	Chr06	Chr05	188	29
Pawnee	Chr06	Chr05	189	28
Pawnee	Chr06	Chr05	190	27
Pawnee	Chr06	Chr05	191	26
Pawnee	Chr06	Chr05	192	25
Pawnee	Chr06	Chr05	193	24
Pawnee	Chr06	Chr05	194	23
Pawnee	Chr06	Chr05	195	22
Pawnee	Chr06	Chr05	196	21
Pawnee	Chr06	Chr05	197	20
Pawnee	Chr06	Chr05	198	19
Pawnee	Chr06	Chr05	199	18
Pawnee	Chr06	Chr05	200	17
Pawnee	Chr06	Chr05	201	16
Pawnee	Chr06	Chr05	202	15
Pawnee	Chr06	Chr05	203	14
Pawnee	Chr06	Chr05	204	13
Pawnee	Chr06	Chr05	205	12
Pawnee	Chr06	Chr05	206	11
Pawnee	Chr06	Chr05	207	10
Pawnee	Chr06	Chr05	208	9
Pawnee	Chr06	Chr05	209	8
Pawnee	Chr06	Chr05	210	7
Pawnee	Chr06	Chr05	211	6
Pawnee	Chr06	Chr05	212	5
Pawnee	Chr06	Chr05	213	4
Pawnee	Chr06	Chr05	214	3
Pawnee	Chr06	Chr05	215	2
Pawnee	Chr06	Chr05	216	1
Pawnee	Chr07	Chr08	1	216
Pawnee	Chr07	Chr08	2	215
Pawnee	Chr07	Chr08	3	214
Pawnee	Chr07	Chr08	4	213
Pawnee	Chr07	Chr08	5	212
Pawnee	Chr07	Chr08	6	211
Pawnee	Chr07	Chr08	7	210
Pawnee	Chr07	Chr08	8	209
Pawnee	Chr07	Chr08	9	208
Pawnee	Chr07	Chr08	10	207
Pawnee	Chr07	Chr08	11	206
Pawnee	Chr07	Chr08	12	205
Pawnee	Chr07	Chr08	13	204
Pawnee	Chr07	Chr08	14	203
Pawnee	Chr07	Chr08	15	202
Pawnee	Chr07	Chr08	16	201
Pawnee	Chr07	Chr08	17	200
Pawnee	Chr07	Chr08	18	199
Pawnee	Chr07	Chr08	19	198
Pawnee	Chr07	Chr08	20	197
Pawnee	Chr07	Chr08	21	196
Pawnee	Chr07	Chr08	22	195
Pawnee	Chr07	Chr08	23	194
Pawnee	Chr07	Chr08	24	193
Pawnee	Chr07	Chr08	25	192
Pawnee	Chr07	Chr08	26	191
Pawnee	Chr07	Chr08	27	190
Pawnee	Chr07	Chr08	28	189
Pawnee	Chr07	Chr08	29	188
Pawnee	Chr07	Chr08	30	187
Pawnee	Chr07	Chr08	31	186
Pawnee	Chr07	Chr08	32	185
Pawnee	Chr07	Chr08	33	184
Pawnee	Chr07	Chr08	34	183
Pawnee	Chr07	Chr08	35	182
Pawnee	Chr07	Chr08	36	181
Pawnee	Chr07	Chr08	37	180
Pawnee	Chr07	Chr08	38	179
Pawnee	Chr07	Chr08	39	178
Pawnee	Chr07	Chr08	40	177
Pawnee	Chr07	Chr08	41	176
Pawnee	Chr07	Chr08	42	175
Pawnee	Chr07	Chr08	43	174
Pawnee	Chr07	Chr08	44	173
Pawnee	Chr07	Chr08	45	172
Pawnee	Chr07	Chr08	46	171
Pawnee	Chr07	Chr08	47	170
Pawnee	Chr07	Chr08	48	169
Pawnee	Chr07	Chr08	49	168
Pawnee	Chr07	Chr08	50	167
Pawnee	Chr07	Chr08	51	166
Pawnee	Chr07	Chr08	52	165
Pawnee	Chr07	Chr08	53	164
Pawnee	Chr07	Chr08	54	163
Pawnee	Chr07	Chr08	55	162
Pawnee	Chr07	Chr08	56	161
Pawnee	Chr07	Chr08	57	160
Pawnee	Chr07	Chr08	58	159
Pawnee	Chr07	Chr08	59	158
Pawnee	Chr07	Chr08	60	157
Pawnee	Chr07	Chr08	61	156
Pawnee	Chr07	Chr08	62	155
Pawnee	Chr07	Chr08	63	154
Pawnee	Chr07	Chr08	64	153
Pawnee	Chr07	Chr08	65	152
Pawnee	Chr07	Chr08	66	151
Pawnee	Chr07	Chr08	67	150
Pawnee	Chr07	Chr08	68	149
Pawnee	Chr07	Chr08	69	148
Pawnee	Chr07	Chr08	70	147
Pawnee	Chr07	Chr08	71	146
Pawnee	Chr07	Chr08	72	145
Pawnee	Chr07	Chr08	73	144
Pawnee	Chr07	Chr08	74	143
Pawnee	Chr07	Chr08	75	142
Pawnee	Chr07	Chr08	76	141
Pawnee	Chr07	Chr08	77	140
Pawnee	Chr07	Chr08	78	139
Pawnee	Chr07	Chr08	79	138
Pawnee	Chr07	Chr08	80	137
Pawnee	Chr07	Chr08	81	136
Pawnee	Chr07	Chr08	82	135
Pawnee	Chr07	Chr08	83	134
Pawnee	Chr07	Chr08	84	133
Pawnee	Chr07	Chr08	85	132
Pawnee	Chr07	Chr08	86	131
Pawnee	Chr07	Chr08	87	130
Pawnee	Chr07	Chr08	88	129
Pawnee	Chr07	Chr08	89	128
Pawnee	Chr07	Chr08	90	127
Pawnee	Chr07	Chr08	91	126
Pawnee	Chr07	Chr08	92	125
Pawnee	Chr07	Chr08	93	124
Pawnee	Chr07	Chr08	94	123
Pawnee	Chr07	Chr08	95	122
Pawnee	Chr07	Chr08	96	121
Pawnee	Chr07	Chr08	97	120
Pawnee	Chr07	Chr08	98	119
Pawnee	Chr07	Chr08	99	118
Pawnee	Chr07	Chr08	100	117
Pawnee	Chr07	Chr08	101	116
Pawnee	Chr07	Chr08	102	115
Pawnee	Chr07	Chr08	103	114
Pawnee	Chr07	Chr08	104	113
Pawnee	Chr07	Chr08	105	112
Pawnee	Chr07	Chr08	106	111
Pawnee	Chr07	Chr08	107	110
Pawnee	Chr07	Chr08	108	109
Pawnee	Chr07	Chr08	109	108
Pawnee	Chr07	Chr08	110	107
Pawnee	Chr07	Chr08	111	106
Pawnee	Chr07	Chr08	112	105
Pawnee	Chr07	Chr08	113	104
Pawnee	Chr07	Chr08	114	103
Pawnee	Chr07	Chr08	115	102
Pawnee	Chr07	Chr08	116	101
Pawnee	Chr07	Chr08	117	100
Pawnee	Chr07	Chr08	118	99
Pawnee	Chr07	Chr08	119	98
Pawnee	Chr07	Chr08	120	97
Pawnee	Chr07	Chr08	121	96
Pawnee	Chr07	Chr08	122	95
Pawnee	Chr07	Chr08	123	94
Pawnee	Chr07	Chr08	124	93
Pawnee	Chr07	Chr08	125	92
Pawnee	Chr07	Chr08	126	91
Pawnee	Chr07	Chr08	127	90
Pawnee	Chr07	Chr08	128	89
Pawnee	Chr07	Chr08	129	88
Pawnee	Chr07	Chr08	130	87
Pawnee	Chr07	Chr08	131	86
Pawnee	Chr07	Chr08	132	85
Pawnee	Chr07	Chr08	133	84
Pawnee	Chr07	Chr08	134	83
Pawnee	Chr07	Chr08	135	82
Pawnee	Chr07	Chr08	136	81
Pawnee	Chr07	Chr08	137	80
Pawnee	Chr07	Chr08	138	79
Pawnee	Chr07	Chr08	139	78
Pawnee	Chr07	Chr08	140	77
Pawnee	Chr07	Chr08	141	76
Pawnee	Chr07	Chr08	142	75
Pawnee	Chr07	Chr08	143	74
Pawnee	Chr07	Chr08	144	73
Pawnee	Chr07	Chr08	145	72
Pawnee	Chr07	Chr08	146	71
Pawnee	Chr07	Chr08	147	70
Pawnee	Chr07	Chr08	148	69
Pawnee	Chr07	Chr08	149	68
Pawnee	Chr07	Chr08	150	67
Pawnee	Chr07	Chr08	151	66
Pawnee	Chr07	Chr08	152	65
Pawnee	Chr07	Chr08	153	64
Pawnee	Chr07	Chr08	154	63
Pawnee	Chr07	Chr08	155	62
Pawnee	Chr07	Chr08	156	61
Pawnee	Chr07	Chr08	157	60
Pawnee	Chr07	Chr08	158	59
Pawnee	Chr07	Chr08	159	58
Pawnee	Chr07	Chr08	160	57
Pawnee	Chr07	Chr08	161	56
Pawnee	Chr07	Chr08	162	55
Pawnee	Chr07	Chr08	163	54
Pawnee	Chr07	Chr08	164	53
Pawnee	Chr07	Chr08	165	52
Pawnee	Chr07	Chr08	166	51
Pawnee	Chr07	Chr08	167	50
Pawnee	Chr07	Chr08	168	49
Pawnee	Chr07	Chr08	169	48
Pawnee	Chr07	Chr08	170	47
Pawnee	Chr07	Chr08	171	46
Pawnee	Chr07	Chr08	172	45
Pawnee	Chr07	Chr08	173	44
Pawnee	Chr07	Chr08	174	43
Pawnee	Chr07	Chr08	175	42
Pawnee	Chr07	Chr08	176	41
Pawnee	Chr07	Chr08	177	40
Pawnee	Chr07	Chr08	178	39
Pawnee	Chr07	Chr08	179	38
Pawnee	Chr07	Chr08	180	37
Pawnee	Chr07	Chr08	181	36
Pawnee	Chr07	Chr08	182	35
Pawnee	Chr07	Chr08	183	34
Pawnee	Chr07	Chr08	184	33
Pawnee	Chr07	Chr08	185	32
Pawnee	Chr07	Chr08	186	31
Pawnee	Chr07	Chr08	187	30
Pawnee	Chr07	Chr08	188	29
Pawnee	Chr07	Chr08	189	28
Pawnee	Chr07	Chr08	190	27
Pawnee	Chr07	Chr08	191	26
Pawnee	Chr07	Chr08	192	25
Pawnee	Chr07	Chr08	193	24
Pawnee	Chr07	Chr08	194	23
Pawnee	Chr07	Chr08	195	22
Pawnee	Chr07	Chr08	196	21
Pawnee	Chr07	Chr08	197	20
Pawnee	Chr07	Chr08	198	19
Pawnee	Chr07	Chr08	199	18
Pawnee	Chr07	Chr08	200	17
Pawnee	Chr07	Chr08	201	16
Pawnee	Chr07	Chr08	202	15
Pawnee	Chr07	Chr08	203	14
Pawnee	Chr07	Chr08	204	13
Pawnee	Chr07	Chr08	205	12
Pawnee	Chr07	Chr08	206	11
Pawnee	Chr07	Chr08	207	10
Pawnee	Chr07	Chr08	208	9
Pawnee	Chr07	Chr08	209	8
Pawnee	Chr07	Chr08	210	7
Pawnee	Chr07	Chr08	211	6
Pawnee	Chr07	Chr08	212	5
Pawnee	Chr07	Chr08	213	4
Pawnee	Chr07	Chr08	214	3
Pawnee	Chr07	Chr08	215	2
Pawnee	Chr07	Chr08	216	1
Pawnee	Chr08	Chr07	1	216
Pawnee	Chr08	Chr07	2	215
Pawnee	Chr08	Chr07	3	214
Pawnee	Chr08	Chr07	4	213
Pawnee	Chr08	Chr07	5	212
Pawnee	Chr08	Chr07	6	211
Pawnee	Chr08	Chr07	7	210
Pawnee	Chr08	Chr07	8	209
Pawnee	Chr08	Chr07	9	208
Pawnee	Chr08	Chr07	10	207
Pawnee	Chr08	Chr07	11	206
Pawnee	Chr08	Chr07	12	205
Pawnee	Chr08	Chr07	13	204
Pawnee	Chr08	Chr07	14	203
Pawnee	Chr08	Chr07	15	202
Pawnee	Chr08	Chr07	16	201
Pawnee	Chr08	Chr07	17	200
Pawnee	Chr08	Chr07	18	199
Pawnee	Chr08	Chr07	19	198
Pawnee	Chr08	Chr07	20	197
Pawnee	Chr08	Chr07	21	196
Pawnee	Chr08	Chr07	22	195
Pawnee	Chr08	Chr07	23	194
Pawnee	Chr08	Chr07	24	193
Pawnee	Chr08	Chr07	25	192
Pawnee	Chr08	Chr07	26	191
Pawnee	Chr08	Chr07	27	190
Pawnee	Chr08	Chr07	28	189
Pawnee	Chr08	Chr07	29	188
Pawnee	Chr08	Chr07	30	187
Pawnee	Chr08	Chr07	31	186
Pawnee	Chr08	Chr07	32	185
Pawnee	Chr08	Chr07	33	184
Pawnee	Chr08	Chr07	34	183
Pawnee	Chr08	Chr07	35	182
Pawnee	Chr08	Chr07	36	181
Pawnee	Chr08	Chr07	37	180
Pawnee	Chr08	Chr07	38	179
Pawnee	Chr08	Chr07	39	178
Pawnee	Chr08	Chr07	40	177
Pawnee	Chr08	Chr07	41	176
Pawnee	Chr08	Chr07	42	175
Pawnee	Chr08	Chr07	43	174
Pawnee	Chr08	Chr07	44	173
Pawnee	Chr08	Chr07	45	172
Pawnee	Chr08	Chr07	46	171
Pawnee	Chr08	Chr07	47	170
Pawnee	Chr08	Chr07	48	169
Pawnee	Chr08	Chr07	49	168
Pawnee	Chr08	Chr07	50	167
Pawnee	Chr08	Chr07	51	166
Pawnee	Chr08	Chr07	52	165
Pawnee	Chr08	Chr07	53	164
Pawnee	Chr08	Chr07	54	163
Pawnee	Chr08	Chr07	55	162
Pawnee	Chr08	Chr07	56	161
Pawnee	Chr08	Chr07	57	160
Pawnee	Chr08	Chr07	58	159
Pawnee	Chr08	Chr07	59	158
Pawnee	Chr08	Chr07	60	157
Pawnee	Chr08	Chr07	61	156
Pawnee	Chr08	Chr07	62	155
Pawnee	Chr08	Chr07	63	154
Pawnee	Chr08	Chr07	64	153
Pawnee	Chr08	Chr07	65	152
Pawnee	Chr08	Chr07	66	151
Pawnee	Chr08	Chr07	67	150
Pawnee	Chr08	Chr07	68	149
Pawnee	Chr08	Chr07	69	148
Pawnee	Chr08	Chr07	70	147
Pawnee	Chr08	Chr07	71	146
Pawnee	Chr08	Chr07	72	145
Pawnee	Chr08	Chr07	73	144
Pawnee	Chr08	Chr07	74	143
Pawnee	Chr08	Chr07	75	142
Pawnee	Chr08	Chr07	76	141
Pawnee	Chr08	Chr07	77	140
Pawnee	Chr08	Chr07	78	139
Pawnee	Chr08	Chr07	79	138
Pawnee	Chr08	Chr07	80	137
Pawnee	Chr08	Chr07	81	136
Pawnee	Chr08	Chr07	82	135
Pawnee	Chr08	Chr07	83	134
Pawnee	Chr08	Chr07	84	133
Pawnee	Chr08	Chr07	85	132
Pawnee	Chr08	Chr07	86	131
Pawnee	Chr08	Chr07	87	130
Pawnee	Chr08	Chr07	88	129
Pawnee	Chr08	Chr07	89	128
Pawnee	Chr08	Chr07	90	127
Pawnee	Chr08	Chr07	91	126
Pawnee	Chr08	Chr07	92	125
Pawnee	Chr08	Chr07	93	124
Pawnee	Chr08	Chr07	94	123
Pawnee	Chr08	Chr07	95	122
Pawnee	Chr08	Chr07	96	121
Pawnee	Chr08	Chr07	97	120
Pawnee	Chr08	Chr07	98	119
Pawnee	Chr08	Chr07	99	118
Pawnee	Chr08	Chr07	100	117
Pawnee	Chr08	Chr07	101	116
Pawnee	Chr08	Chr07	102	115
Pawnee	Chr08	Chr07	103	114
Pawnee	Chr08	Chr07	104	113
Pawnee	Chr08	Chr07	105	112
Pawnee	Chr08	Chr07	106	111
Pawnee	Chr08	Chr07	107	110
Pawnee	Chr08	Chr07	108	109
Pawnee	Chr08	Chr07	109	108
Pawnee	Chr08	Chr07	110	107
Pawnee	Chr08	Chr07	111	106
Pawnee	Chr08	Chr07	112	105
Pawnee	Chr08	Chr07	113	104
Pawnee	Chr08	Chr07	114	103
Pawnee	Chr08	Chr07	115	102
Pawnee	Chr08	Chr07	116	101
Pawnee	Chr08	Chr07	117	100
Pawnee	Chr08	Chr07	118	99
Pawnee	Chr08	Chr07	119	98
Pawnee	Chr08	Chr07	120	97
Pawnee	Chr08	Chr07	121	96
Pawnee	Chr08	Chr07	122	95
Pawnee	Chr08	Chr07	123	94
Pawnee	Chr08	Chr07	124	93
Pawnee	Chr08	Chr07	125	92
Pawnee	Chr08	Chr07	126	91
Pawnee	Chr08	Chr07	127	90
Pawnee	Chr08	Chr07	128	89
Pawnee	Chr08	Chr07	129	88
Pawnee	Chr08	Chr07	130	87
Pawnee	Chr08	Chr07	131	86
Pawnee	Chr08	Chr07	132	85
Pawnee	Chr08	Chr07	133	84
Pawnee	Chr08	Chr07	134	83
Pawnee	Chr08	Chr07	135	82
Pawnee	Chr08	Chr07	136	81
Pawnee	Chr08	Chr07	137	80
Pawnee	Chr08	Chr07	138	79
Pawnee	Chr08	Chr07	139	78
Pawnee	Chr08	Chr07	140	77
Pawnee	Chr08	Chr07	141	76
Pawnee	Chr08	Chr07	142	75
Pawnee	Chr08	Chr07	143	74
Pawnee	Chr08	Chr07	144	73
Pawnee	Chr08	Chr07	145	72
Pawnee	Chr08	Chr07	146	71
Pawnee	Chr08	Chr07	147	70
Pawnee	Chr08	Chr07	148	69
Pawnee	Chr08	Chr07	149	68
Pawnee	Chr08	Chr07	150	67
Pawnee	Chr08	Chr07	151	66
Pawnee	Chr08	Chr07	152	65
Pawnee	Chr08	Chr07	153	64
Pawnee	Chr08	Chr07	154	63
Pawnee	Chr08	Chr07	155	62
Pawnee	Chr08	Chr07	156	61
Pawnee	Chr08	Chr07	157	60
Pawnee	Chr08	Chr07	158	59
Pawnee	Chr08	Chr07	159	58
Pawnee	Chr08	Chr07	160	57
Pawnee	Chr08	Chr07	161	56
Pawnee	Chr08	Chr07	162	55
Pawnee	Chr08	Chr07	163	54
Pawnee	Chr08	Chr07	164	53
Pawnee	Chr08	Chr07	165	52
Pawnee	Chr08	Chr07	166	51
Pawnee	Chr08	Chr07	167	50
Pawnee	Chr08	Chr07	168	49
Pawnee	Chr08	Chr07	169	48
Pawnee	Chr08	Chr07	170	47
Pawnee	Chr08	Chr07	171	46
Pawnee	Chr08	Chr07	172	45
Pawnee	Chr08	Chr07	173	44
Pawnee	Chr08	Chr07	174	43
Pawnee	Chr08	Chr07	175	42
Pawnee	Chr08	Chr07	176	41
Pawnee	Chr08	Chr07	177	40
Pawnee	Chr08	Chr07	178	39
Pawnee	Chr08	Chr07	179	38
Pawnee	Chr08	Chr07	180	37
Pawnee	Chr08	Chr07	181	36
Pawnee	Chr08	Chr07	182	35
Pawnee	Chr08	Chr07	183	34
Pawnee	Chr08	Chr07	184	33
Pawnee	Chr08	Chr07	185	32
Pawnee	Chr08	Chr07	186	31
Pawnee	Chr08	Chr07	187	30
Pawnee	Chr08	Chr07	188	29
Pawnee	Chr08	Chr07	189	28
Pawnee	Chr08	Chr07	190	27
Pawnee	Chr08	Chr07	191	26
Pawnee	Chr08	Chr07	192	25
Pawnee	Chr08	Chr07	193	24
Pawnee	Chr08	Chr07	194	23
Pawnee	Chr08	Chr07	195	22
Pawnee	Chr08	Chr07	196	21
Pawnee	Chr08	Chr07	197	20
Pawnee	Chr08	Chr07	198	19
Pawnee	Chr08	Chr07	199	18
Pawnee	Chr08	Chr07	200	17
Pawnee	Chr08	Chr07	201	16
Pawnee	Chr08	Chr07	202	15
Pawnee	Chr08	Chr07	203	14
Pawnee	Chr08	Chr07	204	13
Pawnee	Chr08	Chr07	205	12
Pawnee	Chr08	Chr07	206	11
Pawnee	Chr08	Chr07	207	10
Pawnee	Chr08	Chr07	208	9
Pawnee	Chr08	Chr07	209	8
Pawnee	Chr08	Chr07	210	7
Pawnee	Chr08	Chr07	211	6
Pawnee	Chr08	Chr07	212	5
Pawnee	Chr08	Chr07	213	4
Pawnee	Chr08	Chr07	214	3
Pawnee	Chr08	Chr07	215	2
Pawnee	Chr08	Chr07	216	1
Pawnee	Chr09	Chr10	1	1
Pawnee	Chr09	Chr10	2	2
Pawnee	Chr09	Chr10	3	3
Pawnee	Chr09	Chr10	4	4
Pawnee	Chr09	Chr10	5	5
Pawnee	Chr09	Chr10	6	6
Pawnee	Chr09	Chr10	7	7
Pawnee	Chr09	Chr10	8	8
Pawnee	Chr09	Chr10	9	9
Pawnee	Chr09	Chr10	10	10
Pawnee	Chr09	Chr10	11	11
Pawnee	Chr09	Chr10	12	12
Pawnee	Chr09	Chr10	13	13
Pawnee	Chr09	Chr10	14	14
Pawnee	Chr09	Chr10	15	15
Pawnee	Chr09	Chr10	16	16
Pawnee	Chr09	Chr10	17	17
Pawnee	Chr09	Chr10	18	18
Pawnee	Chr09	Chr10	19	19
Pawnee	Chr09	Chr10	20	20
Pawnee	Chr09	Chr10	21	21
[truncated: 46,962 more rows]

## Sheet: Fig1c_PangenomPAV
87MX3	Pawnee	Lakota	Elliott	Walnut	N
TRUE	TRUE	TRUE	TRUE	TRUE	19938
FALSE	FALSE	FALSE	FALSE	TRUE	6005
TRUE	TRUE	TRUE	TRUE	FALSE	3213
FALSE	TRUE	FALSE	FALSE	FALSE	2850
TRUE	FALSE	FALSE	FALSE	FALSE	1780
FALSE	FALSE	TRUE	FALSE	FALSE	1743
FALSE	FALSE	FALSE	TRUE	FALSE	1394
TRUE	TRUE	TRUE	FALSE	TRUE	901
TRUE	FALSE	TRUE	TRUE	FALSE	634
FALSE	FALSE	TRUE	TRUE	FALSE	451
TRUE	TRUE	FALSE	FALSE	FALSE	321
TRUE	FALSE	TRUE	FALSE	FALSE	321
TRUE	TRUE	TRUE	FALSE	FALSE	318
TRUE	FALSE	TRUE	TRUE	TRUE	313
TRUE	FALSE	FALSE	TRUE	FALSE	304

## Sheet: Fig1d_PangenomeXyPts
genome	chromosome	pangenomeOrder	geneOrder
87MX3	Chr01	1	1
87MX3	Chr01	1	1
87MX3	Chr01	2	2
87MX3	Chr01	2	2
Pawnee	Chr01	2.01	31657
87MX3	Chr01	3	3
87MX3	Chr01	3	3
87MX3	Chr01	4	4
87MX3	Chr01	4	4
87MX3	Chr01	5	5
87MX3	Chr01	5	5
Pawnee	Chr01	5.33333	31662
87MX3	Chr01	6	6
87MX3	Chr01	6	6
Pawnee	Chr01	6	31663
87MX3	Chr01	7	7
87MX3	Chr01	7	7
Walnut	Chr01	7	141119
Pawnee	Chr01	7.33333	31665
87MX3	Chr01	8	8
87MX3	Chr01	8	8
Pawnee	Chr01	8	31666
87MX3	Chr01	9	9
87MX3	Chr01	9	9
87MX3	Chr01	10	10
87MX3	Chr01	10	10
87MX3	Chr01	11	11
87MX3	Chr01	11	11
87MX3	Chr01	12	12
87MX3	Chr01	12	12
Pawnee	Chr01	12	31669
87MX3	Chr01	13	13
87MX3	Chr01	13	13
Pawnee	Chr01	13	31671
Pawnee	Chr01	13.6667	31673
87MX3	Chr01	14	14
87MX3	Chr01	14	14
87MX3	Chr01	15	16
87MX3	Chr01	15	16
Pawnee	Chr01	15	31674
87MX3	Chr01	16	17
87MX3	Chr01	16	17
87MX3	Chr01	17	18
87MX3	Chr01	17	18
Pawnee	Chr01	17	31677
Walnut	Chr01	17	141135
87MX3	Chr01	18	19
87MX3	Chr01	18	19
87MX3	Chr01	19	20
87MX3	Chr01	19	20
87MX3	Chr01	20	21
87MX3	Chr01	20	21
87MX3	Chr01	21	22
87MX3	Chr01	21	22
Elliott	Chr01	21.6	95711
87MX3	Chr01	22	23
87MX3	Chr01	22	23
Lakota	Chr01	22	63906
87MX3	Chr01	23	24
87MX3	Chr01	23	24
87MX3	Chr01	24	25
87MX3	Chr01	24	25
87MX3	Chr01	25	26
87MX3	Chr01	25	26
87MX3	Chr01	26	27
87MX3	Chr01	26	27
87MX3	Chr01	27	28
87MX3	Chr01	27	28
Walnut	Chr01	27.8	141148
87MX3	Chr01	28	29
87MX3	Chr01	28	29
Walnut	Chr01	28.2	141149
87MX3	Chr01	29	30
87MX3	Chr01	29	30
87MX3	Chr01	30	31
87MX3	Chr01	30	31
87MX3	Chr01	31	32
87MX3	Chr01	31	32
Walnut	Chr01	31.6667	141156
87MX3	Chr01	32	33
87MX3	Chr01	32	33
87MX3	Chr01	33	34
87MX3	Chr01	33	34
87MX3	Chr01	34	35
87MX3	Chr01	34	35
87MX3	Chr01	35	36
87MX3	Chr01	35	36
Walnut	Chr01	35	141162
87MX3	Chr01	36	37
87MX3	Chr01	36	37
87MX3	Chr01	37	38
87MX3	Chr01	37	38
87MX3	Chr01	38	39
87MX3	Chr01	38	39
87MX3	Chr01	39	40
87MX3	Chr01	39	40
87MX3	Chr01	40	41
87MX3	Chr01	40	41
87MX3	Chr01	41	42
87MX3	Chr01	41	42
87MX3	Chr01	42	43
87MX3	Chr01	42	43
Elliott	Chr01	42.3333	95736
87MX3	Chr01	43	44
87MX3	Chr01	43	44
Elliott	Chr01	43	95737
Walnut	Chr01	43	141175
87MX3	Chr01	44	45
87MX3	Chr01	44	45
87MX3	Chr01	45	46
87MX3	Chr01	45	46
87MX3	Chr01	46	47
87MX3	Chr01	46	47
87MX3	Chr01	47	48
87MX3	Chr01	47	48
87MX3	Chr01	48	49
87MX3	Chr01	48	49
Lakota	Chr01	48	63930
87MX3	Chr01	49	50
87MX3	Chr01	49	50
87MX3	Chr01	50	51
87MX3	Chr01	50	51
Walnut	Chr01	50	141185
87MX3	Chr01	51	52
87MX3	Chr01	51	52
Lakota	Chr01	51	63934
87MX3	Chr01	52	53
87MX3	Chr01	52	53
87MX3	Chr01	53	54
87MX3	Chr01	53	54
87MX3	Chr01	54	55
87MX3	Chr01	54	55
87MX3	Chr01	55	56
87MX3	Chr01	55	56
87MX3	Chr01	56	57
87MX3	Chr01	56	57
Walnut	Chr01	56.1818	141194
Walnut	Chr01	56.9091	141198
87MX3	Chr01	57	58
87MX3	Chr01	57	58
Walnut	Chr01	57.2727	141200
Walnut	Chr01	57.4545	141201
87MX3	Chr01	58	60
87MX3	Chr01	58	60
87MX3	Chr01	59	61
87MX3	Chr01	59	61
87MX3	Chr01	60	62
87MX3	Chr01	60	62
Walnut	Chr01	60	141205
87MX3	Chr01	61	63
87MX3	Chr01	61	63
87MX3	Chr01	62	64
87MX3	Chr01	62	64
87MX3	Chr01	63	65
87MX3	Chr01	63	65
87MX3	Chr01	64	67
87MX3	Chr01	64	67
87MX3	Chr01	65	68
87MX3	Chr01	65	68
87MX3	Chr01	66	69
87MX3	Chr01	66	69
87MX3	Chr01	67	70
87MX3	Chr01	67	70
Lakota	Chr01	67	63952
87MX3	Chr01	68	71
87MX3	Chr01	68	71
87MX3	Chr01	69	72
87MX3	Chr01	69	72
87MX3	Chr01	70	73
87MX3	Chr01	70	73
87MX3	Chr01	71	74
87MX3	Chr01	71	74
Walnut	Chr01	71	141216
87MX3	Chr01	72	75
87MX3	Chr01	72	75
87MX3	Chr01	73	76
87MX3	Chr01	73	76
87MX3	Chr01	74	77
87MX3	Chr01	74	77
87MX3	Chr01	75	78
87MX3	Chr01	75	78
87MX3	Chr01	76	79
87MX3	Chr01	76	79
87MX3	Chr01	77	80
87MX3	Chr01	77	80
87MX3	Chr01	78	81
87MX3	Chr01	78	81
87MX3	Chr01	79	82
87MX3	Chr01	79	82
87MX3	Chr01	80	83
87MX3	Chr01	80	83
Pawnee	Chr01	80	31737
87MX3	Chr01	81	84
87MX3	Chr01	81	84
87MX3	Chr01	82	85
87MX3	Chr01	82	85
87MX3	Chr01	83	86
87MX3	Chr01	83	86
Walnut	Chr01	83	141230
87MX3	Chr01	84	87
87MX3	Chr01	84	87
87MX3	Chr01	85	88
87MX3	Chr01	85	88
87MX3	Chr01	86	89
87MX3	Chr01	86	89
87MX3	Chr01	87	90
87MX3	Chr01	87	90
Pawnee	Chr01	87	31745
Walnut	Chr01	87	141237
87MX3	Chr01	88	91
87MX3	Chr01	88	91
87MX3	Chr01	89	92
87MX3	Chr01	89	92
87MX3	Chr01	90	93
87MX3	Chr01	90	93
87MX3	Chr01	91	94
87MX3	Chr01	91	94
87MX3	Chr01	92	95
87MX3	Chr01	92	95
87MX3	Chr01	93	96
87MX3	Chr01	93	96
Pawnee	Chr01	93	31751
87MX3	Chr01	94	97
87MX3	Chr01	94	97
87MX3	Chr01	95	99
87MX3	Chr01	95	99
87MX3	Chr01	96	101
87MX3	Chr01	96	101
Pawnee	Chr01	96.4286	31758
Pawnee	Chr01	96.8571	31761
87MX3	Chr01	97	102
87MX3	Chr01	97	102
Pawnee	Chr01	97.4286	31765
87MX3	Chr01	98	104
87MX3	Chr01	98	104
Pawnee	Chr01	98	31768
Lakota	Chr01	98.1333	63990
87MX3	Chr01	99	107
87MX3	Chr01	99	107
87MX3	Chr01	100	108
87MX3	Chr01	100	108
Lakota	Chr01	100	63996
Pawnee	Chr01	100	31773
Pawnee	Chr01	100.4	31775
Lakota	Chr01	100.5	63998
Pawnee	Chr01	100.8	31776
87MX3	Chr01	101	111
87MX3	Chr01	101	111
87MX3	Chr01	102	112
87MX3	Chr01	102	112
87MX3	Chr01	103	114
87MX3	Chr01	103	114
Walnut	Chr01	103.667	141262
87MX3	Chr01	104	115
87MX3	Chr01	104	115
87MX3	Chr01	105	116
87MX3	Chr01	105	116
87MX3	Chr01	106	117
87MX3	Chr01	106	117
87MX3	Chr01	107	118
87MX3	Chr01	107	118
87MX3	Chr01	108	119
87MX3	Chr01	108	119
87MX3	Chr01	109	120
87MX3	Chr01	109	120
Pawnee	Chr01	109	31787
87MX3	Chr01	110	121
87MX3	Chr01	110	121
87MX3	Chr01	111	122
87MX3	Chr01	111	122
87MX3	Chr01	112	123
87MX3	Chr01	112	123
87MX3	Chr01	113	124
87MX3	Chr01	113	124
87MX3	Chr01	114	125
87MX3	Chr01	114	125
87MX3	Chr01	115	126
87MX3	Chr01	115	126
87MX3	Chr01	116	127
87MX3	Chr01	116	127
87MX3	Chr01	117	128
87MX3	Chr01	117	128
87MX3	Chr01	118	129
87MX3	Chr01	118	129
87MX3	Chr01	119	130
87MX3	Chr01	119	130
87MX3	Chr01	120	131
87MX3	Chr01	120	131
87MX3	Chr01	121	132
87MX3	Chr01	121	132
87MX3	Chr01	122	133
87MX3	Chr01	122	133
87MX3	Chr01	123	134
87MX3	Chr01	123	134
87MX3	Chr01	124	135
87MX3	Chr01	124	135
87MX3	Chr01	125	136
87MX3	Chr01	125	136
87MX3	Chr01	126	137
87MX3	Chr01	126	137
87MX3	Chr01	127	138
87MX3	Chr01	127	138
Pawnee	Chr01	127	31805
87MX3	Chr01	128	139
87MX3	Chr01	128	139
Pawnee	Chr01	128	31807
87MX3	Chr01	129	140
87MX3	Chr01	129	140
87MX3	Chr01	130	141
87MX3	Chr01	130	141
87MX3	Chr01	131	143
87MX3	Chr01	131	143
Walnut	Chr01	131.8	141296
87MX3	Chr01	132	145
87MX3	Chr01	132	145
87MX3	Chr01	133	146
87MX3	Chr01	133	146
Walnut	Chr01	133	141297
87MX3	Chr01	134	147
87MX3	Chr01	134	147
87MX3	Chr01	135	148
87MX3	Chr01	135	148
87MX3	Chr01	136	149
87MX3	Chr01	136	149
Pawnee	Chr01	136	31818
87MX3	Chr01	137	150
87MX3	Chr01	137	150
87MX3	Chr01	138	151
87MX3	Chr01	138	151
87MX3	Chr01	139	152
87MX3	Chr01	139	152
87MX3	Chr01	140	153
87MX3	Chr01	140	153
87MX3	Chr01	141	154
87MX3	Chr01	141	154
87MX3	Chr01	142	155
87MX3	Chr01	142	155
Pawnee	Chr01	142	31826
87MX3	Chr01	143	156
87MX3	Chr01	143	156
87MX3	Chr01	144	157
87MX3	Chr01	144	157
87MX3	Chr01	145	158
87MX3	Chr01	145	158
87MX3	Chr01	146	159
87MX3	Chr01	146	159
87MX3	Chr01	147	160
87MX3	Chr01	147	160
87MX3	Chr01	148	161
87MX3	Chr01	148	161
87MX3	Chr01	149	162
87MX3	Chr01	149	162
87MX3	Chr01	150	163
87MX3	Chr01	150	163
87MX3	Chr01	151	164
87MX3	Chr01	151	164
87MX3	Chr01	152	165
87MX3	Chr01	152	165
Pawnee	Chr01	152	31836
87MX3	Chr01	153	168
87MX3	Chr01	153	168
87MX3	Chr01	154	170
87MX3	Chr01	154	170
87MX3	Chr01	155	169
87MX3	Chr01	155	169
87MX3	Chr01	156	171
87MX3	Chr01	156	171
87MX3	Chr01	157	172
87MX3	Chr01	157	172
87MX3	Chr01	158	173
87MX3	Chr01	158	173
87MX3	Chr01	159	174
87MX3	Chr01	159	174
87MX3	Chr01	160	175
87MX3	Chr01	160	175
Walnut	Chr01	160	141329
87MX3	Chr01	161	176
87MX3	Chr01	161	176
87MX3	Chr01	162	177
87MX3	Chr01	162	177
87MX3	Chr01	163	178
87MX3	Chr01	163	178
87MX3	Chr01	164	179
87MX3	Chr01	164	179
Walnut	Chr01	164	141334
87MX3	Chr01	165	180
87MX3	Chr01	165	180
87MX3	Chr01	166	181
87MX3	Chr01	166	181
Lakota	Chr01	166	64069
Walnut	Chr01	166.6	141337
87MX3	Chr01	167	182
87MX3	Chr01	167	182
Walnut	Chr01	167.8	141339
87MX3	Chr01	168	183
87MX3	Chr01	168	183
87MX3	Chr01	169	184
87MX3	Chr01	169	184
Pawnee	Chr01	169	31852
Walnut	Chr01	169	141340
87MX3	Chr01	170	185
87MX3	Chr01	170	185
Pawnee	Chr01	170.857	31857
87MX3	Chr01	171	188
87MX3	Chr01	171	188
Lakota	Chr01	171	64078
Lakota	Chr01	171.25	64079
87MX3	Chr01	172	192
87MX3	Chr01	172	192
87MX3	Chr01	173	193
87MX3	Chr01	173	193
87MX3	Chr01	174	194
87MX3	Chr01	174	194
Lakota	Chr01	174	64084
87MX3	Chr01	175	195
87MX3	Chr01	175	195
87MX3	Chr01	176	196
87MX3	Chr01	176	196
87MX3	Chr01	177	199
87MX3	Chr01	177	199
87MX3	Chr01	178	200
87MX3	Chr01	178	200
87MX3	Chr01	179	202
87MX3	Chr01	179	202
87MX3	Chr01	180	203
87MX3	Chr01	180	203
87MX3	Chr01	181	204
87MX3	Chr01	181	204
Walnut	Chr01	181	141348
87MX3	Chr01	182	205
87MX3	Chr01	182	205
87MX3	Chr01	183	206
87MX3	Chr01	183	206
Pawnee	Chr01	183	31873
87MX3	Chr01	184	207
87MX3	Chr01	184	207
87MX3	Chr01	185	208
87MX3	Chr01	185	208
87MX3	Chr01	186	209
87MX3	Chr01	186	209
87MX3	Chr01	187	210
87MX3	Chr01	187	210
Pawnee	Chr01	187	31877
87MX3	Chr01	188	212
87MX3	Chr01	188	212
87MX3	Chr01	189	211
87MX3	Chr01	189	211
87MX3	Chr01	190	213
87MX3	Chr01	190	213
Lakota	Chr01	190	64099
Pawnee	Chr01	190	31881
87MX3	Chr01	191	214
87MX3	Chr01	191	214
87MX3	Chr01	192	215
87MX3	Chr01	192	215
Walnut	Chr01	192	141354
87MX3	Chr01	193	216
87MX3	Chr01	193	216
87MX3	Chr01	194	217
87MX3	Chr01	194	217
87MX3	Chr01	195	218
87MX3	Chr01	195	218
87MX3	Chr01	196	220
87MX3	Chr01	196	220
87MX3	Chr01	197	221
87MX3	Chr01	197	221
87MX3	Chr01	198	222
87MX3	Chr01	198	222
87MX3	Chr01	199	223
87MX3	Chr01	199	223
Elliott	Chr01	199.571	95903
87MX3	Chr01	200	224
87MX3	Chr01	200	224
87MX3	Chr01	201	225
87MX3	Chr01	201	225
87MX3	Chr01	202	226
87MX3	Chr01	202	226
Walnut	Chr01	202.333	141374
Walnut	Chr01	202.667	141375
87MX3	Chr01	203	227
87MX3	Chr01	203	227
Walnut	Chr01	203	141376
Walnut	Chr01	203.667	141378
Pawnee	Chr01	203.8	31898
87MX3	Chr01	204	232
87MX3	Chr01	204	232
Lakota	Chr01	204.143	64117
Lakota	Chr01	204.429	64118
87MX3	Chr01	205	233
87MX3	Chr01	205	233
Pawnee	Chr01	205.4	31904
Pawnee	Chr01	205.667	31903
87MX3	Chr01	206	235
87MX3	Chr01	206	235
87MX3	Chr01	207	237
87MX3	Chr01	207	237
87MX3	Chr01	208	240
87MX3	Chr01	208	240
Lakota	Chr01	208.048	64131
Lakota	Chr01	208.19	64133
Lakota	Chr01	208.238	64134
Lakota	Chr01	208.81	64146
Lakota	Chr01	208.905	64148
87MX3	Chr01	209	241
87MX3	Chr01	209	241
87MX3	Chr01	210	242
87MX3	Chr01	210	242
87MX3	Chr01	211	244
87MX3	Chr01	211	244
Pawnee	Chr01	211	31914
87MX3	Chr01	212	246
87MX3	Chr01	212	246
Walnut	Chr01	212	141397
Pawnee	Chr01	212.2	31918
87MX3	Chr01	213	248
87MX3	Chr01	213	248
87MX3	Chr01	214	249
87MX3	Chr01	214	249
87MX3	Chr01	215	250
87MX3	Chr01	215	250
87MX3	Chr01	216	251
87MX3	Chr01	216	251
87MX3	Chr01	217	252
87MX3	Chr01	217	252
87MX3	Chr01	218	253
87MX3	Chr01	218	253
Lakota	Chr01	218.667	64164
87MX3	Chr01	219	255
87MX3	Chr01	219	255
87MX3	Chr01	220	257
87MX3	Chr01	220	257
87MX3	Chr01	221	258
87MX3	Chr01	221	258
87MX3	Chr01	222	260
87MX3	Chr01	222	260
87MX3	Chr01	223	261
87MX3	Chr01	223	261
87MX3	Chr01	224	262
87MX3	Chr01	224	262
Lakota	Chr01	224	64173
87MX3	Chr01	225	263
87MX3	Chr01	225	263
Lakota	Chr01	225	64175
87MX3	Chr01	226	264
87MX3	Chr01	226	264
87MX3	Chr01	227	265
87MX3	Chr01	227	265
87MX3	Chr01	228	266
87MX3	Chr01	228	266
87MX3	Chr01	229	267
87MX3	Chr01	229	267
87MX3	Chr01	230	268
87MX3	Chr01	230	268
87MX3	Chr01	231	269
87MX3	Chr01	231	269
Pawnee	Chr01	231	31941
87MX3	Chr01	232	270
87MX3	Chr01	232	270
87MX3	Chr01	233	271
87MX3	Chr01	233	271
Elliott	Chr01	233	95947
87MX3	Chr01	234	272
87MX3	Chr01	234	272
Lakota	Chr01	234	64184
87MX3	Chr01	235	273
87MX3	Chr01	235	273
87MX3	Chr01	236	274
87MX3	Chr01	236	274
87MX3	Chr01	237	275
87MX3	Chr01	237	275
87MX3	Chr01	238	276
87MX3	Chr01	238	276
87MX3	Chr01	239	277
87MX3	Chr01	239	277
Pawnee	Chr01	239	31948
87MX3	Chr01	240	278
87MX3	Chr01	240	278
Pawnee	Chr01	240.667	31951
87MX3	Chr01	241	279
87MX3	Chr01	241	279
87MX3	Chr01	242	280
87MX3	Chr01	242	280
Pawnee	Chr01	242	31952
87MX3	Chr01	243	281
87MX3	Chr01	243	281
87MX3	Chr01	244	282
87MX3	Chr01	244	282
Elliott	Chr01	244	95956
87MX3	Chr01	245	283
87MX3	Chr01	245	283
87MX3	Chr01	246	284
87MX3	Chr01	246	284
87MX3	Chr01	247	285
87MX3	Chr01	247	285
87MX3	Chr01	248	286
87MX3	Chr01	248	286
87MX3	Chr01	249	287
87MX3	Chr01	249	287
87MX3	Chr01	250	288
87MX3	Chr01	250	288
87MX3	Chr01	251	289
87MX3	Chr01	251	289
87MX3	Chr01	252	290
87MX3	Chr01	252	290
Pawnee	Chr01	252	31960
87MX3	Chr01	253	291
87MX3	Chr01	253	291
Walnut	Chr01	253	141435
87MX3	Chr01	254	292
87MX3	Chr01	254	292
Walnut	Chr01	254	141436
87MX3	Chr01	255	293
87MX3	Chr01	255	293
87MX3	Chr01	256	295
87MX3	Chr01	256	295
87MX3	Chr01	257	297
87MX3	Chr01	257	297
87MX3	Chr01	258	298
87MX3	Chr01	258	298
87MX3	Chr01	259	299
87MX3	Chr01	259	299
87MX3	Chr01	260	300
87MX3	Chr01	260	300
87MX3	Chr01	261	301
87MX3	Chr01	261	301
87MX3	Chr01	262	302
87MX3	Chr01	262	302
87MX3	Chr01	263	303
87MX3	Chr01	263	303
Walnut	Chr01	263	141445
87MX3	Chr01	264	304
87MX3	Chr01	264	304
87MX3	Chr01	265	305
87MX3	Chr01	265	305
87MX3	Chr01	266	306
87MX3	Chr01	266	306
Pawnee	Chr01	266	31978
87MX3	Chr01	267	307
87MX3	Chr01	267	307
Walnut	Chr01	267	141453
87MX3	Chr01	268	308
87MX3	Chr01	268	308
87MX3	Chr01	269	309
87MX3	Chr01	269	309
87MX3	Chr01	270	310
87MX3	Chr01	270	310
87MX3	Chr01	271	311
87MX3	Chr01	271	311
Elliott	Chr01	271	95981
87MX3	Chr01	272	312
87MX3	Chr01	272	312
87MX3	Chr01	273	313
87MX3	Chr01	273	313
87MX3	Chr01	274	314
87MX3	Chr01	274	314
Pawnee	Chr01	274.5	31986
87MX3	Chr01	275	316
87MX3	Chr01	275	316
Pawnee	Chr01	275	31988
Lakota	Chr01	275.5	64226
Pawnee	Chr01	275.5	31990
87MX3	Chr01	276	318
87MX3	Chr01	276	318
Walnut	Chr01	276	141459
87MX3	Chr01	277	319
87MX3	Chr01	277	319
Walnut	Chr01	277	141461
87MX3	Chr01	278	320
87MX3	Chr01	278	320
87MX3	Chr01	279	321
87MX3	Chr01	279	321
Elliott	Chr01	279	95995
87MX3	Chr01	280	322
87MX3	Chr01	280	322
87MX3	Chr01	281	324
87MX3	Chr01	281	324
87MX3	Chr01	282	325
87MX3	Chr01	282	325
87MX3	Chr01	283	326
87MX3	Chr01	283	326
Lakota	Chr01	283	64236
87MX3	Chr01	284	327
87MX3	Chr01	284	327
87MX3	Chr01	285	328
87MX3	Chr01	285	328
87MX3	Chr01	286	329
87MX3	Chr01	286	329
87MX3	Chr01	287	330
87MX3	Chr01	287	330
87MX3	Chr01	288	331
87MX3	Chr01	288	331
87MX3	Chr01	289	332
87MX3	Chr01	289	332
87MX3	Chr01	290	333
87MX3	Chr01	290	333
87MX3	Chr01	291	334
87MX3	Chr01	291	334
Walnut	Chr01	291	141486
87MX3	Chr01	292	335
87MX3	Chr01	292	335
Pawnee	Chr01	292	32009
87MX3	Chr01	293	336
87MX3	Chr01	293	336
Walnut	Chr01	293.333	141489
87MX3	Chr01	294	337
87MX3	Chr01	294	337
87MX3	Chr01	295	338
87MX3	Chr01	295	338
87MX3	Chr01	296	339
87MX3	Chr01	296	339
87MX3	Chr01	297	340
87MX3	Chr01	297	340
Lakota	Chr01	297	64249
87MX3	Chr01	298	341
87MX3	Chr01	298	341
87MX3	Chr01	299	342
87MX3	Chr01	299	342
87MX3	Chr01	300	343
87MX3	Chr01	300	343
87MX3	Chr01	301	345
87MX3	Chr01	301	345
87MX3	Chr01	302	346
87MX3	Chr01	302	346
87MX3	Chr01	303	347
87MX3	Chr01	303	347
Pawnee	Chr01	303	32020
87MX3	Chr01	304	348
87MX3	Chr01	304	348
87MX3	Chr01	305	349
87MX3	Chr01	305	349
87MX3	Chr01	306	350
87MX3	Chr01	306	350
87MX3	Chr01	307	351
87MX3	Chr01	307	351
Pawnee	Chr01	307	32024
87MX3	Chr01	308	352
87MX3	Chr01	308	352
Lakota	Chr01	308	64262
Walnut	Chr01	308	141505
87MX3	Chr01	309	353
87MX3	Chr01	309	353
87MX3	Chr01	310	354
87MX3	Chr01	310	354
Pawnee	Chr01	310	32028
Lakota	Chr01	310.333	64266
Walnut	Chr01	310.667	141510
87MX3	Chr01	311	355
87MX3	Chr01	311	355
Lakota	Chr01	311	64267
Pawnee	Chr01	311	32030
87MX3	Chr01	312	356
87MX3	Chr01	312	356
Walnut	Chr01	312	141511
87MX3	Chr01	313	357
87MX3	Chr01	313	357
87MX3	Chr01	314	358
87MX3	Chr01	314	358
87MX3	Chr01	315	359
87MX3	Chr01	315	359
87MX3	Chr01	316	360
87MX3	Chr01	316	360
87MX3	Chr01	317	361
87MX3	Chr01	317	361
87MX3	Chr01	318	362
87MX3	Chr01	318	362
87MX3	Chr01	319	363
87MX3	Chr01	319	363
87MX3	Chr01	320	367
87MX3	Chr01	320	367
87MX3	Chr01	321	369
87MX3	Chr01	321	369
87MX3	Chr01	322	370
87MX3	Chr01	322	370
Elliott	Chr01	322.333	96045
Lakota	Chr01	322.571	64283
87MX3	Chr01	323	372
87MX3	Chr01	323	372
Elliott	Chr01	323	96046
Lakota	Chr01	323.714	64285
87MX3	Chr01	324	375
87MX3	Chr01	324	375
Elliott	Chr01	324	96049
Lakota	Chr01	324.286	64286
87MX3	Chr01	325	376
87MX3	Chr01	325	376
Elliott	Chr01	325	96051
87MX3	Chr01	326	377
87MX3	Chr01	326	377
87MX3	Chr01	327	378
87MX3	Chr01	327	378
87MX3	Chr01	328	379
87MX3	Chr01	328	379
87MX3	Chr01	329	380
87MX3	Chr01	329	380
87MX3	Chr01	330	381
87MX3	Chr01	330	381
Pawnee	Chr01	330.333	32054
87MX3	Chr01	331	383
87MX3	Chr01	331	383
87MX3	Chr01	332	384
87MX3	Chr01	332	384
87MX3	Chr01	333	385
87MX3	Chr01	333	385
Lakota	Chr01	333	64297
87MX3	Chr01	334	386
87MX3	Chr01	334	386
Walnut	Chr01	334	141548
87MX3	Chr01	335	387
87MX3	Chr01	335	387
87MX3	Chr01	336	388
87MX3	Chr01	336	388
87MX3	Chr01	337	389
87MX3	Chr01	337	389
Pawnee	Chr01	337.4	32066
Pawnee	Chr01	337.6	32068
Elliott	Chr01	337.692	96068
Pawnee	Chr01	337.7	32069
87MX3	Chr01	338	392
87MX3	Chr01	338	392
Walnut	Chr01	338.091	141554
Elliott	Chr01	338.231	96083
87MX3	Chr01	339	393
87MX3	Chr01	339	393
Elliott	Chr01	339	96080
Pawnee	Chr01	339.286	32078
Pawnee	Chr01	339.714	32080
Walnut	Chr01	339.909	141559
87MX3	Chr01	340	394
87MX3	Chr01	340	394
Pawnee	Chr01	340.143	32082
Pawnee	Chr01	340.357	32083
Pawnee	Chr01	340.571	32084
87MX3	Chr01	341	399
87MX3	Chr01	341	399
Walnut	Chr01	341	141561
87MX3	Chr01	342	400
87MX3	Chr01	342	400
87MX3	Chr01	343	401
87MX3	Chr01	343	401
Walnut	Chr01	343.571	141567
87MX3	Chr01	344	402
87MX3	Chr01	344	402
87MX3	Chr01	345	403
87MX3	Chr01	345	403
Pawnee	Chr01	345	32089
Walnut	Chr01	345.286	141570
Walnut	Chr01	345.857	141571
87MX3	Chr01	346	404
87MX3	Chr01	346	404
87MX3	Chr01	347	405
87MX3	Chr01	347	405
87MX3	Chr01	348	406
87MX3	Chr01	348	406
87MX3	Chr01	349	407
87MX3	Chr01	349	407
87MX3	Chr01	350	409
87MX3	Chr01	350	409
Pawnee	Chr01	350	32095
87MX3	Chr01	351	410
87MX3	Chr01	351	410
87MX3	Chr01	352	411
87MX3	Chr01	352	411
Lakota	Chr01	352	64318
87MX3	Chr01	353	412
87MX3	Chr01	353	412
87MX3	Chr01	354	413
87MX3	Chr01	354	413
87MX3	Chr01	355	414
87MX3	Chr01	355	414
Walnut	Chr01	355	141583
87MX3	Chr01	356	415
87MX3	Chr01	356	415
87MX3	Chr01	357	416
87MX3	Chr01	357	416
87MX3	Chr01	358	419
87MX3	Chr01	358	419
87MX3	Chr01	359	418
87MX3	Chr01	359	418
87MX3	Chr01	360	420
87MX3	Chr01	360	420
87MX3	Chr01	361	422
87MX3	Chr01	361	422
Pawnee	Chr01	361.667	32108
87MX3	Chr01	362	425
87MX3	Chr01	362	425
87MX3	Chr01	363	426
87MX3	Chr01	363	426
87MX3	Chr01	364	427
87MX3	Chr01	364	427
87MX3	Chr01	365	428
87MX3	Chr01	365	428
87MX3	Chr01	366	429
87MX3	Chr01	366	429
87MX3	Chr01	367	432
87MX3	Chr01	367	432
Elliott	Chr01	367.25	96122
87MX3	Chr01	368	433
87MX3	Chr01	368	433
87MX3	Chr01	369	437
87MX3	Chr01	369	437
87MX3	Chr01	370	438
87MX3	Chr01	370	438
87MX3	Chr01	371	439
87MX3	Chr01	371	439
87MX3	Chr01	372	440
87MX3	Chr01	372	440
87MX3	Chr01	373	441
87MX3	Chr01	373	441
87MX3	Chr01	374	442
87MX3	Chr01	374	442
87MX3	Chr01	375	443
87MX3	Chr01	375	443
Elliott	Chr01	375	96131
87MX3	Chr01	376	444
87MX3	Chr01	376	444
87MX3	Chr01	377	445
87MX3	Chr01	377	445
87MX3	Chr01	378	446
87MX3	Chr01	378	446
87MX3	Chr01	379	447
87MX3	Chr01	379	447
87MX3	Chr01	380	448
87MX3	Chr01	380	448
87MX3	Chr01	381	450
87MX3	Chr01	381	450
87MX3	Chr01	382	451
87MX3	Chr01	382	451
87MX3	Chr01	383	453
87MX3	Chr01	383	453
Walnut	Chr01	383.286	141612
87MX3	Chr01	384	454
87MX3	Chr01	384	454
Walnut	Chr01	384.143	141615
87MX3	Chr01	385	455
87MX3	Chr01	385	455
Pawnee	Chr01	385	32137
87MX3	Chr01	386	456
87MX3	Chr01	386	456
Walnut	Chr01	386	141619
87MX3	Chr01	387	457
87MX3	Chr01	387	457
87MX3	Chr01	388	458
87MX3	Chr01	388	458
Walnut	Chr01	388	141621
87MX3	Chr01	389	459
87MX3	Chr01	389	459
Pawnee	Chr01	389	32142
87MX3	Chr01	390	460
87MX3	Chr01	390	460
87MX3	Chr01	391	461
87MX3	Chr01	391	461
87MX3	Chr01	392	462
87MX3	Chr01	392	462
87MX3	Chr01	393	463
87MX3	Chr01	393	463
Lakota	Chr01	393	64361
Pawnee	Chr01	393	32145
Walnut	Chr01	393.333	141629
87MX3	Chr01	394	464
87MX3	Chr01	394	464
Pawnee	Chr01	394	32147
87MX3	Chr01	395	465
87MX3	Chr01	395	465
87MX3	Chr01	396	466
87MX3	Chr01	396	466
87MX3	Chr01	397	467
87MX3	Chr01	397	467
Pawnee	Chr01	397.04	32152
Elliott	Chr01	397.045	96153
Pawnee	Chr01	397.08	32153
Walnut	Chr01	397.083	141635
Pawnee	Chr01	397.12	32154
Pawnee	Chr01	397.16	32155
Elliott	Chr01	397.182	96156
Pawnee	Chr01	397.2	32156
Pawnee	Chr01	397.24	32157
Pawnee	Chr01	397.28	32158
Pawnee	Chr01	397.32	32159
Pawnee	Chr01	397.36	32160
Pawnee	Chr01	397.4	32161
Pawnee	Chr01	397.48	32163
Lakota	Chr01	397.5	64376
Pawnee	Chr01	397.52	32164
Pawnee	Chr01	397.56	32165
Elliott	Chr01	397.591	96165
Pawnee	Chr01	397.6	32166
Pawnee	Chr01	397.64	32167
Pawnee	Chr01	397.68	32168
Pawnee	Chr01	397.72	32169
Walnut	Chr01	397.75	141642
Pawnee	Chr01	397.76	32170
Pawnee	Chr01	397.8	32171
Walnut	Chr01	397.833	141644
Pawnee	Chr01	397.84	32172
Pawnee	Chr01	397.88	32173
87MX3	Chr01	398	468
87MX3	Chr01	398	468
Walnut	Chr01	398.083	141647
Walnut	Chr01	398.167	141648
87MX3	Chr01	399	469
87MX3	Chr01	399	469
Walnut	Chr01	399.333	141661
Walnut	Chr01	399.583	141665
Walnut	Chr01	399.75	141667
Walnut	Chr01	399.833	141668
87MX3	Chr01	400	470
87MX3	Chr01	400	470
87MX3	Chr01	401	471
87MX3	Chr01	401	471
87MX3	Chr01	402	472
87MX3	Chr01	402	472
87MX3	Chr01	403	473
87MX3	Chr01	403	473
87MX3	Chr01	404	476
87MX3	Chr01	404	476
Walnut	Chr01	404.4	141675
87MX3	Chr01	405	477
87MX3	Chr01	405	477
Walnut	Chr01	405.6	141676
87MX3	Chr01	406	478
87MX3	Chr01	406	478
87MX3	Chr01	407	481
87MX3	Chr01	407	481
87MX3	Chr01	408	482
87MX3	Chr01	408	482
Walnut	Chr01	408	141677
Pawnee	Chr01	408.4	32186
87MX3	Chr01	409	483
87MX3	Chr01	409	483
Lakota	Chr01	409.2	64394
Pawnee	Chr01	409.6	32187
87MX3	Chr01	410	484
87MX3	Chr01	410	484
Walnut	Chr01	410.333	141685
Walnut	Chr01	410.667	141686
87MX3	Chr01	411	485
87MX3	Chr01	411	485
87MX3	Chr01	412	487
87MX3	Chr01	412	487
Pawnee	Chr01	412	32188
Walnut	Chr01	412	141689
87MX3	Chr01	413	489
87MX3	Chr01	413	489
87MX3	Chr01	414	490
87MX3	Chr01	414	490
87MX3	Chr01	415	491
87MX3	Chr01	415	491
87MX3	Chr01	416	492
87MX3	Chr01	416	492
87MX3	Chr01	417	493
87MX3	Chr01	417	493
Walnut	Chr01	417.333	141698
87MX3	Chr01	418	494
87MX3	Chr01	418	494
Walnut	Chr01	418	141699
87MX3	Chr01	419	495
87MX3	Chr01	419	495
87MX3	Chr01	420	496
87MX3	Chr01	420	496
87MX3	Chr01	421	498
87MX3	Chr01	421	498
Pawnee	Chr01	421	32199
87MX3	Chr01	422	499
87MX3	Chr01	422	499
87MX3	Chr01	423	500
87MX3	Chr01	423	500
87MX3	Chr01	424	501
87MX3	Chr01	424	501
87MX3	Chr01	425	502
87MX3	Chr01	425	502
87MX3	Chr01	426	503
87MX3	Chr01	426	503
Pawnee	Chr01	426	32202
87MX3	Chr01	427	504
87MX3	Chr01	427	504
87MX3	Chr01	428	505
87MX3	Chr01	428	505
87MX3	Chr01	429	506
87MX3	Chr01	429	506
Walnut	Chr01	429.333	141715
87MX3	Chr01	430	507
87MX3	Chr01	430	507
87MX3	Chr01	431	508
87MX3	Chr01	431	508
87MX3	Chr01	432	509
87MX3	Chr01	432	509
87MX3	Chr01	433	511
87MX3	Chr01	433	511
87MX3	Chr01	434	513
87MX3	Chr01	434	513
87MX3	Chr01	435	514
87MX3	Chr01	435	514
87MX3	Chr01	436	515
87MX3	Chr01	436	515
87MX3	Chr01	437	516
87MX3	Chr01	437	516
87MX3	Chr01	438	517
87MX3	Chr01	438	517
Lakota	Chr01	438	64422
87MX3	Chr01	439	518
87MX3	Chr01	439	518
87MX3	Chr01	440	519
87MX3	Chr01	440	519
87MX3	Chr01	441	520
87MX3	Chr01	441	520
Elliott	Chr01	441.333	96216
Walnut	Chr01	441.333	141726
Pawnee	Chr01	441.429	32220
87MX3	Chr01	442	521
87MX3	Chr01	442	521
Pawnee	Chr01	442.286	32222
Walnut	Chr01	442.6	141731
Walnut	Chr01	442.8	141732
87MX3	Chr01	443	523
87MX3	Chr01	443	523
Walnut	Chr01	443.6	141736
87MX3	Chr01	444	525
87MX3	Chr01	444	525
Walnut	Chr01	444	141739
87MX3	Chr01	445	526
87MX3	Chr01	445	526
87MX3	Chr01	446	527
87MX3	Chr01	446	527
Pawnee	Chr01	446	32228
87MX3	Chr01	447	528
87MX3	Chr01	447	528
87MX3	Chr01	448	529
87MX3	Chr01	448	529
87MX3	Chr01	449	530
87MX3	Chr01	449	530
87MX3	Chr01	450	531
87MX3	Chr01	450	531
87MX3	Chr01	451	532
87MX3	Chr01	451	532
87MX3	Chr01	452	533
87MX3	Chr01	452	533
87MX3	Chr01	453	534
87MX3	Chr01	453	534
Lakota	Chr01	453	64437
Pawnee	Chr01	453	32235
87MX3	Chr01	454	535
87MX3	Chr01	454	535
87MX3	Chr01	455	536
87MX3	Chr01	455	536
87MX3	Chr01	456	537
87MX3	Chr01	456	537
87MX3	Chr01	457	538
87MX3	Chr01	457	538
Elliott	Chr01	457	96235
87MX3	Chr01	458	540
87MX3	Chr01	458	540
Pawnee	Chr01	458	32242
Lakota	Chr01	458.2	64445
87MX3	Chr01	459	542
87MX3	Chr01	459	542
87MX3	Chr01	460	543
87MX3	Chr01	460	543
87MX3	Chr01	461	544
87MX3	Chr01	461	544
87MX3	Chr01	462	545
87MX3	Chr01	462	545
87MX3	Chr01	463	546
87MX3	Chr01	463	546
Walnut	Chr01	463.462	141761
Walnut	Chr01	463.923	141763
87MX3	Chr01	464	547
87MX3	Chr01	464	547
87MX3	Chr01	465	548
87MX3	Chr01	465	548
Walnut	Chr01	465.308	141770
Walnut	Chr01	465.538	141769
87MX3	Chr01	466	549
87MX3	Chr01	466	549
Walnut	Chr01	466	141771
87MX3	Chr01	467	550
87MX3	Chr01	467	550
87MX3	Chr01	468	551
87MX3	Chr01	468	551
Pawnee	Chr01	468	32251
87MX3	Chr01	469	552
87MX3	Chr01	469	552
87MX3	Chr01	470	553
87MX3	Chr01	470	553
87MX3	Chr01	471	554
87MX3	Chr01	471	554
87MX3	Chr01	472	555
87MX3	Chr01	472	555
87MX3	Chr01	473	556
87MX3	Chr01	473	556
87MX3	Chr01	474	557
87MX3	Chr01	474	557
Pawnee	Chr01	474	32258
87MX3	Chr01	475	558
87MX3	Chr01	475	558
87MX3	Chr01	476	559
87MX3	Chr01	476	559
Elliott	Chr01	476	96254
87MX3	Chr01	477	560
87MX3	Chr01	477	560
Walnut	Chr01	477	141783
Walnut	Chr01	477.333	141787
87MX3	Chr01	478	561
87MX3	Chr01	478	561
Elliott	Chr01	478	96256
87MX3	Chr01	479	562
87MX3	Chr01	479	562
87MX3	Chr01	480	563
87MX3	Chr01	480	563
87MX3	Chr01	481	564
87MX3	Chr01	481	564
87MX3	Chr01	482	565
87MX3	Chr01	482	565
87MX3	Chr01	483	566
87MX3	Chr01	483	566
87MX3	Chr01	484	567
87MX3	Chr01	484	567
87MX3	Chr01	485	568
87MX3	Chr01	485	568
87MX3	Chr01	486	569
87MX3	Chr01	486	569
Elliott	Chr01	486	96264
Lakota	Chr01	486	64471
Walnut	Chr01	486.667	141798
87MX3	Chr01	487	571
87MX3	Chr01	487	571
Lakota	Chr01	487.333	64474
Walnut	Chr01	487.333	141799
87MX3	Chr01	488	572
87MX3	Chr01	488	572
Lakota	Chr01	488	64475
Lakota	Chr01	488.667	64476
87MX3	Chr01	489	573
87MX3	Chr01	489	573
87MX3	Chr01	490	574
87MX3	Chr01	490	574
Walnut	Chr01	490	141803
87MX3	Chr01	491	575
87MX3	Chr01	491	575
87MX3	Chr01	492	576
87MX3	Chr01	492	576
Walnut	Chr01	492	141805
87MX3	Chr01	493	577
87MX3	Chr01	493	577
87MX3	Chr01	494	578
87MX3	Chr01	494	578
Lakota	Chr01	494	64482
87MX3	Chr01	495	579
87MX3	Chr01	495	579
Pawnee	Chr01	495	32276
87MX3	Chr01	496	580
87MX3	Chr01	496	580
Walnut	Chr01	496	141808
87MX3	Chr01	497	581
87MX3	Chr01	497	581
87MX3	Chr01	498	582
87MX3	Chr01	498	582
87MX3	Chr01	499	583
87MX3	Chr01	499	583
Walnut	Chr01	499	141811
87MX3	Chr01	500	584
87MX3	Chr01	500	584
Lakota	Chr01	500	64489
Walnut	Chr01	500	141813
87MX3	Chr01	501	585
87MX3	Chr01	501	585
87MX3	Chr01	502	586
87MX3	Chr01	502	586
87MX3	Chr01	503	587
87MX3	Chr01	503	587
87MX3	Chr01	504	588
87MX3	Chr01	504	588
87MX3	Chr01	505	589
87MX3	Chr01	505	589
87MX3	Chr01	506	590
87MX3	Chr01	506	590
Walnut	Chr01	506	141821
Walnut	Chr01	506.333	141823
87MX3	Chr01	507	591
87MX3	Chr01	507	591
Walnut	Chr01	507.333	141826
87MX3	Chr01	508	592
87MX3	Chr01	508	592
Walnut	Chr01	508	141827
87MX3	Chr01	509	593
87MX3	Chr01	509	593
87MX3	Chr01	510	594
87MX3	Chr01	510	594
Walnut	Chr01	510.364	141835
Walnut	Chr01	510.727	141839
Walnut	Chr01	510.818	141840
87MX3	Chr01	511	595
87MX3	Chr01	511	595
Walnut	Chr01	511	141841
87MX3	Chr01	512	596
87MX3	Chr01	512	596
87MX3	Chr01	513	597
87MX3	Chr01	513	597
87MX3	Chr01	514	598
87MX3	Chr01	514	598
Walnut	Chr01	514.333	141846
87MX3	Chr01	515	599
87MX3	Chr01	515	599
Walnut	Chr01	515	141847
87MX3	Chr01	516	600
87MX3	Chr01	516	600
Walnut	Chr01	516.5	141850
87MX3	Chr01	517	601
87MX3	Chr01	517	601
Pawnee	Chr01	517	32298
87MX3	Chr01	518	602
87MX3	Chr01	518	602
Walnut	Chr01	518	141851
87MX3	Chr01	519	603
87MX3	Chr01	519	603
Pawnee	Chr01	519	32300
87MX3	Chr01	520	604
87MX3	Chr01	520	604
87MX3	Chr01	521	605
87MX3	Chr01	521	605
87MX3	Chr01	522	606
87MX3	Chr01	522	606
87MX3	Chr01	523	607
87MX3	Chr01	523	607
87MX3	Chr01	524	608
87MX3	Chr01	524	608
87MX3	Chr01	525	609
87MX3	Chr01	525	609
87MX3	Chr01	526	610
87MX3	Chr01	526	610
87MX3	Chr01	527	611
87MX3	Chr01	527	611
87MX3	Chr01	528	612
87MX3	Chr01	528	612
87MX3	Chr01	529	613
87MX3	Chr01	529	613
87MX3	Chr01	530	614
87MX3	Chr01	530	614
87MX3	Chr01	531	615
87MX3	Chr01	531	615
87MX3	Chr01	532	616
87MX3	Chr01	532	616
87MX3	Chr01	533	617
87MX3	Chr01	533	617
87MX3	Chr01	534	618
87MX3	Chr01	534	618
87MX3	Chr01	535	619
87MX3	Chr01	535	619
87MX3	Chr01	536	620
87MX3	Chr01	536	620
Lakota	Chr01	536	64526
Pawnee	Chr01	536	32318
87MX3	Chr01	537	623
87MX3	Chr01	537	623
Pawnee	Chr01	537.75	32322
87MX3	Chr01	538	624
87MX3	Chr01	538	624
Elliott	Chr01	538.5	96318
Pawnee	Chr01	538.917	32324
87MX3	Chr01	539	626
87MX3	Chr01	539	626
Pawnee	Chr01	539.5	32325
87MX3	Chr01	540	627
87MX3	Chr01	540	627
87MX3	Chr01	541	628
87MX3	Chr01	541	628
87MX3	Chr01	542	630
87MX3	Chr01	542	630
87MX3	Chr01	543	632
87MX3	Chr01	543	632
87MX3	Chr01	544	633
87MX3	Chr01	544	633
87MX3	Chr01	545	634
87MX3	Chr01	545	634
87MX3	Chr01	546	635
87MX3	Chr01	546	635
87MX3	Chr01	547	636
87MX3	Chr01	547	636
Walnut	Chr01	547.6	141889
87MX3	Chr01	548	637
87MX3	Chr01	548	637
Walnut	Chr01	548.4	141890
87MX3	Chr01	549	638
87MX3	Chr01	549	638
87MX3	Chr01	550	639
87MX3	Chr01	550	639
Walnut	Chr01	550	141891
87MX3	Chr01	551	640
87MX3	Chr01	551	640
87MX3	Chr01	552	641
87MX3	Chr01	552	641
Elliott	Chr01	552	96331
87MX3	Chr01	553	642
87MX3	Chr01	553	642
Walnut	Chr01	553	141894
87MX3	Chr01	554	643
87MX3	Chr01	554	643
87MX3	Chr01	555	644
87MX3	Chr01	555	644
87MX3	Chr01	556	645
87MX3	Chr01	556	645
87MX3	Chr01	557	646
87MX3	Chr01	557	646
87MX3	Chr01	558	647
87MX3	Chr01	558	647
87MX3	Chr01	559	648
87MX3	Chr01	559	648
87MX3	Chr01	560	650
87MX3	Chr01	560	650
Walnut	Chr01	560	141902
87MX3	Chr01	561	651
87MX3	Chr01	561	651
87MX3	Chr01	562	652
87MX3	Chr01	562	652
87MX3	Chr01	563	653
87MX3	Chr01	563	653
87MX3	Chr01	564	654
87MX3	Chr01	564	654
Walnut	Chr01	564.2	141908
Walnut	Chr01	564.4	141910
Walnut	Chr01	564.5	141911
Walnut	Chr01	564.7	141913
Walnut	Chr01	564.8	141914
87MX3	Chr01	565	655
87MX3	Chr01	565	655
87MX3	Chr01	566	656
87MX3	Chr01	566	656
Pawnee	Chr01	566.333	32353
Lakota	Chr01	566.5	64558
87MX3	Chr01	567	658
87MX3	Chr01	567	658
87MX3	Chr01	568	660
87MX3	Chr01	568	660
Walnut	Chr01	568.286	141928
Walnut	Chr01	568.429	141929
Walnut	Chr01	568.571	141930
Walnut	Chr01	568.714	141931
87MX3	Chr01	569	661
87MX3	Chr01	569	661
Walnut	Chr01	569	141932
87MX3	Chr01	570	662
87MX3	Chr01	570	662
87MX3	Chr01	571	663
87MX3	Chr01	571	663
87MX3	Chr01	572	664
87MX3	Chr01	572	664
87MX3	Chr01	573	665
87MX3	Chr01	573	665
87MX3	Chr01	574	666
87MX3	Chr01	574	666
87MX3	Chr01	575	667
87MX3	Chr01	575	667
87MX3	Chr01	576	668
87MX3	Chr01	576	668
Pawnee	Chr01	576	32366
Lakota	Chr01	576.2	64570
Pawnee	Chr01	576.25	32368
Lakota	Chr01	576.4	64571
Lakota	Chr01	576.6	64572
Walnut	Chr01	576.8	141943
87MX3	Chr01	577	669
87MX3	Chr01	577	669
Elliott	Chr01	577	96362
Pawnee	Chr01	577	32370
87MX3	Chr01	578	670
87MX3	Chr01	578	670
Walnut	Chr01	578	141946
87MX3	Chr01	579	671
87MX3	Chr01	579	671
87MX3	Chr01	580	673
87MX3	Chr01	580	673
87MX3	Chr01	581	674
87MX3	Chr01	581	674
87MX3	Chr01	582	675
87MX3	Chr01	582	675
Walnut	Chr01	582.333	141950
87MX3	Chr01	583	677
87MX3	Chr01	583	677
Elliott	Chr01	583.5	96372
Pawnee	Chr01	583.667	32381
87MX3	Chr01	584	678
87MX3	Chr01	584	678
Elliott	Chr01	584	96373
Walnut	Chr01	584.333	141956
87MX3	Chr01	585	679
87MX3	Chr01	585	679
Walnut	Chr01	585	141957
87MX3	Chr01	586	680
87MX3	Chr01	586	680
87MX3	Chr01	587	681
87MX3	Chr01	587	681
Walnut	Chr01	587.2	141962
87MX3	Chr01	588	682
87MX3	Chr01	588	682
Elliott	Chr01	588	96377
Pawnee	Chr01	588	32386
87MX3	Chr01	589	683
87MX3	Chr01	589	683
87MX3	Chr01	590	684
87MX3	Chr01	590	684
87MX3	Chr01	591	685
87MX3	Chr01	591	685
87MX3	Chr01	592	686
87MX3	Chr01	592	686
87MX3	Chr01	593	687
87MX3	Chr01	593	687
87MX3	Chr01	594	688
87MX3	Chr01	594	688
Lakota	Chr01	594	64593
87MX3	Chr01	595	689
87MX3	Chr01	595	689
Pawnee	Chr01	595	32395
87MX3	Chr01	596	690
87MX3	Chr01	596	690
Lakota	Chr01	596	64596
Walnut	Chr01	596	141973
87MX3	Chr01	597	691
87MX3	Chr01	597	691
87MX3	Chr01	598	692
87MX3	Chr01	598	692
87MX3	Chr01	599	693
87MX3	Chr01	599	693
87MX3	Chr01	600	694
87MX3	Chr01	600	694
Lakota	Chr01	600	64602
87MX3	Chr01	601	695
87MX3	Chr01	601	695
87MX3	Chr01	602	696
87MX3	Chr01	602	696
87MX3	Chr01	603	697
87MX3	Chr01	603	697
Elliott	Chr01	603	96395
87MX3	Chr01	604	698
87MX3	Chr01	604	698
87MX3	Chr01	605	699
87MX3	Chr01	605	699
Elliott	Chr01	605	96398
87MX3	Chr01	606	700
87MX3	Chr01	606	700
87MX3	Chr01	607	701
87MX3	Chr01	607	701
87MX3	Chr01	608	703
87MX3	Chr01	608	703
Pawnee	Chr01	608.5	32411
87MX3	Chr01	609	704
87MX3	Chr01	609	704
87MX3	Chr01	610	705
87MX3	Chr01	610	705
87MX3	Chr01	611	706
87MX3	Chr01	611	706
87MX3	Chr01	612	707
87MX3	Chr01	612	707
Elliott	Chr01	612	96406
87MX3	Chr01	613	708
87MX3	Chr01	613	708
Lakota	Chr01	613	64620
87MX3	Chr01	614	709
87MX3	Chr01	614	709
87MX3	Chr01	615	710
87MX3	Chr01	615	710
87MX3	Chr01	616	711
87MX3	Chr01	616	711
87MX3	Chr01	617	712
87MX3	Chr01	617	712
87MX3	Chr01	618	713
87MX3	Chr01	618	713
Pawnee	Chr01	618	32421
87MX3	Chr01	619	714
87MX3	Chr01	619	714
Walnut	Chr01	619	142000
87MX3	Chr01	620	715
87MX3	Chr01	620	715
87MX3	Chr01	621	716
87MX3	Chr01	621	716
Walnut	Chr01	621.667	142004
87MX3	Chr01	622	717
87MX3	Chr01	622	717
87MX3	Chr01	623	718
87MX3	Chr01	623	718
Walnut	Chr01	623	142005
87MX3	Chr01	624	719
87MX3	Chr01	624	719
87MX3	Chr01	625	720
87MX3	Chr01	625	720
Pawnee	Chr01	625	32429
87MX3	Chr01	626	721
87MX3	Chr01	626	721
87MX3	Chr01	627	722
87MX3	Chr01	627	722
Lakota	Chr01	627	64634
87MX3	Chr01	628	723
87MX3	Chr01	628	723
87MX3	Chr01	629	724
87MX3	Chr01	629	724
87MX3	Chr01	630	725
87MX3	Chr01	630	725
87MX3	Chr01	631	726
87MX3	Chr01	631	726
87MX3	Chr01	632	727
87MX3	Chr01	632	727
Elliott	Chr01	632.75	96425
87MX3	Chr01	633	730
87MX3	Chr01	633	730
87MX3	Chr01	634	731
87MX3	Chr01	634	731
87MX3	Chr01	635	732
87MX3	Chr01	635	732
87MX3	Chr01	636	733
87MX3	Chr01	636	733
87MX3	Chr01	637	734
87MX3	Chr01	637	734
87MX3	Chr01	638	735
87MX3	Chr01	638	735
87MX3	Chr01	639	736
87MX3	Chr01	639	736
87MX3	Chr01	640	737
87MX3	Chr01	640	737
87MX3	Chr01	641	738
87MX3	Chr01	641	738
87MX3	Chr01	642	739
87MX3	Chr01	642	739
87MX3	Chr01	643	740
87MX3	Chr01	643	740
87MX3	Chr01	644	741
87MX3	Chr01	644	741
87MX3	Chr01	645	742
87MX3	Chr01	645	742
87MX3	Chr01	646	743
87MX3	Chr01	646	743
87MX3	Chr01	647	744
87MX3	Chr01	647	744
87MX3	Chr01	648	745
87MX3	Chr01	648	745
Elliott	Chr01	648	96439
Lakota	Chr01	648	64653
87MX3	Chr01	649	746
87MX3	Chr01	649	746
87MX3	Chr01	650	747
87MX3	Chr01	650	747
Walnut	Chr01	650	142034
87MX3	Chr01	651	748
87MX3	Chr01	651	748
87MX3	Chr01	652	749
87MX3	Chr01	652	749
Elliott	Chr01	652	96444
Walnut	Chr01	652	142037
87MX3	Chr01	653	750
87MX3	Chr01	653	750
87MX3	Chr01	654	751
87MX3	Chr01	654	751
Pawnee	Chr01	654	32453
Walnut	Chr01	654	142040
Pawnee	Chr01	654.333	32455
87MX3	Chr01	655	752
87MX3	Chr01	655	752
87MX3	Chr01	656	753
87MX3	Chr01	656	753
Walnut	Chr01	656	142042
87MX3	Chr01	657	754
87MX3	Chr01	657	754
Pawnee	Chr01	657	32459
87MX3	Chr01	658	755
87MX3	Chr01	658	755
87MX3	Chr01	659	756
87MX3	Chr01	659	756
87MX3	Chr01	660	757
87MX3	Chr01	660	757
87MX3	Chr01	661	758
87MX3	Chr01	661	758
87MX3	Chr01	662	759
87MX3	Chr01	662	759
Pawnee	Chr01	662	32464
87MX3	Chr01	663	760
87MX3	Chr01	663	760
87MX3	Chr01	664	761
87MX3	Chr01	664	761
Lakota	Chr01	664	64670
87MX3	Chr01	665	762
87MX3	Chr01	665	762
87MX3	Chr01	666	763
87MX3	Chr01	666	763
87MX3	Chr01	667	764
87MX3	Chr01	667	764
87MX3	Chr01	668	765
87MX3	Chr01	668	765
87MX3	Chr01	669	767
87MX3	Chr01	669	767
87MX3	Chr01	670	768
87MX3	Chr01	670	768
Walnut	Chr01	670	142062
87MX3	Chr01	671	769
87MX3	Chr01	671	769
Lakota	Chr01	671.333	64677
87MX3	Chr01	672	770
87MX3	Chr01	672	770
87MX3	Chr01	673	771
87MX3	Chr01	673	771
87MX3	Chr01	674	772
87MX3	Chr01	674	772
Lakota	Chr01	674	64678
Walnut	Chr01	674	142064
87MX3	Chr01	675	773
87MX3	Chr01	675	773
87MX3	Chr01	676	774
87MX3	Chr01	676	774
87MX3	Chr01	677	775
87MX3	Chr01	677	775
87MX3	Chr01	678	776
87MX3	Chr01	678	776
Elliott	Chr01	678	96467
87MX3	Chr01	679	777
87MX3	Chr01	679	777
87MX3	Chr01	680	778
87MX3	Chr01	680	778
87MX3	Chr01	681	779
87MX3	Chr01	681	779
87MX3	Chr01	682	780
87MX3	Chr01	682	780
Lakota	Chr01	682	64688
Pawnee	Chr01	682	32481
87MX3	Chr01	683	781
87MX3	Chr01	683	781
Walnut	Chr01	683.4	142079
87MX3	Chr01	684	782
87MX3	Chr01	684	782
Pawnee	Chr01	684	32485
Walnut	Chr01	684	142080
87MX3	Chr01	685	783
87MX3	Chr01	685	783
87MX3	Chr01	686	784
87MX3	Chr01	686	784
87MX3	Chr01	687	785
87MX3	Chr01	687	785
Walnut	Chr01	687.4	142089
Walnut	Chr01	687.6	142090
87MX3	Chr01	688	786
87MX3	Chr01	688	786
Pawnee	Chr01	688	32490
Walnut	Chr01	688.2	142093
Pawnee	Chr01	688.4	32493
Pawnee	Chr01	688.6	32494
87MX3	Chr01	689	789
87MX3	Chr01	689	789
Pawnee	Chr01	689	32496
Walnut	Chr01	689	142097
Lakota	Chr01	689.25	64698
87MX3	Chr01	690	790
87MX3	Chr01	690	790
Lakota	Chr01	690.5	64700
Pawnee	Chr01	690.556	32502
87MX3	Chr01	691	791
87MX3	Chr01	691	791
Pawnee	Chr01	691.111	32503
Walnut	Chr01	691.333	142106
Pawnee	Chr01	691.667	32504
87MX3	Chr01	692	792
87MX3	Chr01	692	792
Walnut	Chr01	692.333	142109
87MX3	Chr01	693	793
87MX3	Chr01	693	793
Walnut	Chr01	693.667	142113
Lakota	Chr01	693.857	64707
Pawnee	Chr01	693.889	32508
87MX3	Chr01	694	799
87MX3	Chr01	694	799
Lakota	Chr01	694.143	64708
87MX3	Chr01	695	801
87MX3	Chr01	695	801
Walnut	Chr01	695	142116
87MX3	Chr01	696	802
87MX3	Chr01	696	802
87MX3	Chr01	697	803
87MX3	Chr01	697	803
Walnut	Chr01	697	142122
Walnut	Chr01	697.333	142124
87MX3	Chr01	698	804
87MX3	Chr01	698	804
Walnut	Chr01	698	142125
87MX3	Chr01	699	805
87MX3	Chr01	699	805
Walnut	Chr01	699.2	142129
87MX3	Chr01	700	806
87MX3	Chr01	700	806
Walnut	Chr01	700	142130
Walnut	Chr01	700.2	142132
Walnut	Chr01	700.4	142133
Walnut	Chr01	700.6	142134
87MX3	Chr01	701	807
87MX3	Chr01	701	807
Elliott	Chr01	701	96489
Walnut	Chr01	701	142135
87MX3	Chr01	702	808
87MX3	Chr01	702	808
Elliott	Chr01	702	96491
Walnut	Chr01	702	142137
Pawnee	Chr01	702.7	32523
87MX3	Chr01	703	809
87MX3	Chr01	703	809
87MX3	Chr01	704	810
87MX3	Chr01	704	810
87MX3	Chr01	705	812
87MX3	Chr01	705	812
87MX3	Chr01	706	811
87MX3	Chr01	706	811
87MX3	Chr01	707	813
87MX3	Chr01	707	813
Lakota	Chr01	707	64721
87MX3	Chr01	708	814
87MX3	Chr01	708	814
87MX3	Chr01	709	815
87MX3	Chr01	709	815
Pawnee	Chr01	709.667	32534
87MX3	Chr01	710	816
87MX3	Chr01	710	816
87MX3	Chr01	711	817
87MX3	Chr01	711	817
Pawnee	Chr01	711	32535
87MX3	Chr01	712	818
87MX3	Chr01	712	818
Lakota	Chr01	712	64727
87MX3	Chr01	713	819
87MX3	Chr01	713	819
87MX3	Chr01	714	820
87MX3	Chr01	714	820
87MX3	Chr01	715	821
87MX3	Chr01	715	821
Walnut	Chr01	715.5	142149
87MX3	Chr01	716	822
87MX3	Chr01	716	822
Walnut	Chr01	716	142152
87MX3	Chr01	717	823
87MX3	Chr01	717	823
Pawnee	Chr01	717	32541
Walnut	Chr01	717	142154
87MX3	Chr01	718	824
87MX3	Chr01	718	824
Pawnee	Chr01	718	32543
87MX3	Chr01	719	826
87MX3	Chr01	719	826
Elliott	Chr01	719	96499
87MX3	Chr01	720	827
87MX3	Chr01	720	827
Pawnee	Chr01	720	32546
87MX3	Chr01	721	828
87MX3	Chr01	721	828
Lakota	Chr01	721	64737
Lakota	Chr01	721.333	64739
87MX3	Chr01	722	829
87MX3	Chr01	722	829
Elliott	Chr01	722	96504
Lakota	Chr01	722	64741
Pawnee	Chr01	722	32549
Walnut	Chr01	722	142169
87MX3	Chr01	723	830
87MX3	Chr01	723	830
Walnut	Chr01	723	142170
87MX3	Chr01	724	831
87MX3	Chr01	724	831
Lakota	Chr01	724	64744
87MX3	Chr01	725	832
87MX3	Chr01	725	832
87MX3	Chr01	726	833
87MX3	Chr01	726	833
87MX3	Chr01	727	834
87MX3	Chr01	727	834
Lakota	Chr01	727	64745
87MX3	Chr01	728	835
87MX3	Chr01	728	835
87MX3	Chr01	729	836
87MX3	Chr01	729	836
87MX3	Chr01	730	837
87MX3	Chr01	730	837
87MX3	Chr01	731	838
87MX3	Chr01	731	838
Lakota	Chr01	731.333	64750
87MX3	Chr01	732	839
87MX3	Chr01	732	839
Lakota	Chr01	732	64751
Pawnee	Chr01	732.333	32558
87MX3	Chr01	733	840
87MX3	Chr01	733	840
Pawnee	Chr01	733	32559
87MX3	Chr01	734	841
87MX3	Chr01	734	841
87MX3	Chr01	735	842
87MX3	Chr01	735	842
Pawnee	Chr01	735	32561
87MX3	Chr01	736	843
87MX3	Chr01	736	843
87MX3	Chr01	737	844
87MX3	Chr01	737	844
87MX3	Chr01	738	845
87MX3	Chr01	738	845
Lakota	Chr01	738	64758
Walnut	Chr01	738	142183
87MX3	Chr01	739	846
87MX3	Chr01	739	846
87MX3	Chr01	740	847
87MX3	Chr01	740	847
87MX3	Chr01	741	848
87MX3	Chr01	741	848
Lakota	Chr01	741	64762
87MX3	Chr01	742	849
87MX3	Chr01	742	849
Elliott	Chr01	742	96522
87MX3	Chr01	743	850
87MX3	Chr01	743	850
Pawnee	Chr01	743	32569
Elliott	Chr01	743.5	96526
87MX3	Chr01	744	854
87MX3	Chr01	744	854
Pawnee	Chr01	744.2	32573
87MX3	Chr01	745	856
87MX3	Chr01	745	856
Lakota	Chr01	745	64772
Pawnee	Chr01	745	32574
87MX3	Chr01	746	857
87MX3	Chr01	746	857
87MX3	Chr01	747	858
87MX3	Chr01	747	858
87MX3	Chr01	748	859
87MX3	Chr01	748	859
87MX3	Chr01	749	861
87MX3	Chr01	749	861
Walnut	Chr01	749	142193
87MX3	Chr01	750	860
87MX3	Chr01	750	860
87MX3	Chr01	751	862
87MX3	Chr01	751	862
Lakota	Chr01	751	64779
87MX3	Chr01	752	863
87MX3	Chr01	752	863
87MX3	Chr01	753	864
87MX3	Chr01	753	864
87MX3	Chr01	754	865
87MX3	Chr01	754	865
87MX3	Chr01	755	866
87MX3	Chr01	755	866
Lakota	Chr01	755	64783
87MX3	Chr01	756	867
87MX3	Chr01	756	867
87MX3	Chr01	757	869
87MX3	Chr01	757	869
Pawnee	Chr01	757	32588
87MX3	Chr01	758	870
87MX3	Chr01	758	870
Lakota	Chr01	758	64790
Lakota	Chr01	758.333	64791
87MX3	Chr01	759	872
87MX3	Chr01	759	872
Pawnee	Chr01	759	32591
87MX3	Chr01	760	873
87MX3	Chr01	760	873
87MX3	Chr01	761	874
87MX3	Chr01	761	874
87MX3	Chr01	762	878
87MX3	Chr01	762	878
Elliott	Chr01	762	96548
Pawnee	Chr01	762.8	32596
87MX3	Chr01	763	879
87MX3	Chr01	763	879
87MX3	Chr01	764	880
87MX3	Chr01	764	880
Pawnee	Chr01	764	32597
87MX3	Chr01	765	881
87MX3	Chr01	765	881
Walnut	Chr01	765	142221
Lakota	Chr01	765.75	64801
87MX3	Chr01	766	882
87MX3	Chr01	766	882
Walnut	Chr01	766	142222
87MX3	Chr01	767	883
87MX3	Chr01	767	883
Pawnee	Chr01	767	32601
Walnut	Chr01	767	142223
87MX3	Chr01	768	884
87MX3	Chr01	768	884
Pawnee	Chr01	768	32602
87MX3	Chr01	769	885
87MX3	Chr01	769	885
Pawnee	Chr01	769	32603
87MX3	Chr01	770	888
87MX3	Chr01	770	888
Walnut	Chr01	770.333	142227
87MX3	Chr01	771	889
87MX3	Chr01	771	889
Pawnee	Chr01	771	32604
Walnut	Chr01	771	142228
87MX3	Chr01	772	890
87MX3	Chr01	772	890
87MX3	Chr01	773	892
87MX3	Chr01	773	892
87MX3	Chr01	774	893
87MX3	Chr01	774	893
Walnut	Chr01	774.2	142239
Walnut	Chr01	774.4	142240
87MX3	Chr01	775	894
87MX3	Chr01	775	894
87MX3	Chr01	776	895
87MX3	Chr01	776	895
[truncated: 69,054 more rows]

## Sheet: Fig2a_slidingWindowKsQuantile
pangenomeChr	genomeColor	pangenomeGeneRankOrder	scaledKsQuantile
Chr01	Pawnee	152	0.408642
Chr01	Pawnee	153	0.405392
Chr01	Pawnee	154	0.401793
Chr01	Pawnee	155	0.398288
Chr01	Pawnee	156	0.394661
Chr01	Pawnee	159	0.390726
Chr01	Pawnee	160	0.386862
Chr01	Pawnee	162	0.382793
Chr01	Pawnee	163	0.37878
Chr01	Pawnee	164	0.374801
Chr01	Pawnee	165	0.37097
Chr01	Pawnee	166	0.367545
Chr01	Pawnee	167	0.364189
Chr01	Pawnee	168	0.360851
Chr01	Pawnee	169	0.357254
Chr01	Pawnee	170	0.353281
Chr01	Pawnee	171	0.34892
Chr01	Pawnee	172	0.344872
Chr01	Pawnee	175	0.340936
Chr01	Pawnee	177	0.337457
Chr01	Pawnee	179	0.333749
Chr01	Pawnee	181	0.32928
Chr01	Pawnee	184	0.324887
Chr01	Pawnee	186	0.321449
Chr01	Pawnee	187	0.318149
Chr01	Pawnee	188	0.315043
Chr01	Pawnee	190	0.311976
Chr01	Pawnee	191	0.309391
Chr01	Pawnee	208	0.306866
Chr01	Pawnee	210	0.304431
Chr01	Pawnee	211	0.302122
Chr01	Pawnee	212	0.299662
Chr01	Pawnee	214	0.296873
Chr01	Pawnee	215	0.293917
Chr01	Pawnee	217	0.290723
Chr01	Pawnee	218	0.287388
Chr01	Pawnee	219	0.284031
Chr01	Pawnee	220	0.280952
Chr01	Pawnee	222	0.278313
Chr01	Pawnee	223	0.27608
Chr01	Pawnee	228	0.274151
Chr01	Pawnee	229	0.272447
Chr01	Pawnee	232	0.270245
Chr01	Pawnee	243	0.26808
Chr01	Pawnee	245	0.26635
Chr01	Pawnee	246	0.265177
Chr01	Pawnee	247	0.264178
Chr01	Pawnee	253	0.263032
Chr01	Pawnee	255	0.26187
Chr01	Pawnee	257	0.260217
Chr01	Pawnee	258	0.258734
Chr01	Pawnee	259	0.257123
Chr01	Pawnee	262	0.256369
Chr01	Pawnee	263	0.255469
Chr01	Pawnee	265	0.254794
Chr01	Pawnee	266	0.254678
Chr01	Pawnee	267	0.254881
Chr01	Pawnee	268	0.255443
Chr01	Pawnee	269	0.255495
Chr01	Pawnee	270	0.255306
Chr01	Pawnee	271	0.255646
Chr01	Pawnee	296	0.255512
Chr01	Pawnee	297	0.255208
Chr01	Pawnee	298	0.25506
Chr01	Pawnee	304	0.255618
Chr01	Pawnee	305	0.256694
Chr01	Pawnee	306	0.258306
Chr01	Pawnee	307	0.260398
Chr01	Pawnee	308	0.262019
Chr01	Pawnee	311	0.263498
Chr01	Pawnee	313	0.265223
Chr01	Pawnee	317	0.267223
Chr01	Pawnee	319	0.269822
Chr01	Pawnee	320	0.272051
Chr01	Pawnee	321	0.274069
Chr01	Pawnee	322	0.27635
Chr01	Pawnee	332	0.27946
Chr01	Pawnee	333	0.282711
Chr01	Pawnee	334	0.286567
Chr01	Pawnee	335	0.29002
Chr01	Pawnee	337	0.293791
Chr01	Pawnee	343	0.297253
Chr01	Pawnee	346	0.301036
Chr01	Pawnee	347	0.30535
Chr01	Pawnee	348	0.309639
Chr01	Pawnee	352	0.313896
Chr01	Pawnee	354	0.318485
Chr01	Pawnee	356	0.323551
Chr01	Pawnee	358	0.328249
Chr01	Pawnee	360	0.332502
Chr01	Pawnee	361	0.336905
Chr01	Pawnee	363	0.341565
Chr01	Pawnee	364	0.346293
Chr01	Pawnee	365	0.350834
Chr01	Pawnee	366	0.355369
Chr01	Pawnee	368	0.360029
Chr01	Pawnee	369	0.363754
Chr01	Pawnee	370	0.367078
Chr01	Pawnee	377	0.369941
Chr01	Pawnee	380	0.372647
Chr01	Pawnee	381	0.37569
Chr01	Pawnee	387	0.378841
Chr01	Pawnee	389	0.381754
Chr01	Pawnee	391	0.384339
Chr01	Pawnee	395	0.387453
Chr01	Pawnee	396	0.390573
Chr01	Pawnee	397	0.393706
Chr01	Pawnee	399	0.397228
Chr01	Pawnee	400	0.401273
Chr01	Pawnee	401	0.405579
Chr01	Pawnee	402	0.40972
Chr01	Pawnee	403	0.414065
Chr01	Pawnee	404	0.418552
Chr01	Pawnee	405	0.422998
Chr01	Pawnee	406	0.4273
Chr01	Pawnee	410	0.43133
Chr01	Pawnee	412	0.435565
Chr01	Pawnee	415	0.439744
Chr01	Pawnee	417	0.444295
Chr01	Pawnee	419	0.448582
Chr01	Pawnee	421	0.453082
Chr01	Pawnee	422	0.458151
Chr01	Pawnee	424	0.463341
Chr01	Pawnee	425	0.467922
Chr01	Pawnee	427	0.47232
Chr01	Pawnee	429	0.476925
Chr01	Pawnee	432	0.481494
Chr01	Pawnee	433	0.486139
Chr01	Pawnee	437	0.490758
Chr01	Pawnee	440	0.495299
Chr01	Pawnee	442	0.499275
Chr01	Pawnee	444	0.50313
Chr01	Pawnee	445	0.507333
Chr01	Pawnee	446	0.511687
Chr01	Pawnee	447	0.516308
Chr01	Pawnee	448	0.5212
Chr01	Pawnee	462	0.526276
Chr01	Pawnee	463	0.53098
Chr01	Pawnee	464	0.535161
Chr01	Pawnee	468	0.538878
Chr01	Pawnee	469	0.542756
Chr01	Pawnee	470	0.546186
Chr01	Pawnee	472	0.549847
Chr01	Pawnee	474	0.554044
Chr01	Pawnee	475	0.558218
Chr01	Pawnee	476	0.562382
Chr01	Pawnee	493	0.566985
Chr01	Pawnee	495	0.572029
Chr01	Pawnee	496	0.577274
Chr01	Pawnee	504	0.582967
Chr01	Pawnee	505	0.588466
Chr01	Pawnee	506	0.59436
Chr01	Pawnee	513	0.599869
Chr01	Pawnee	514	0.604984
Chr01	Pawnee	524	0.609802
Chr01	Pawnee	525	0.614151
Chr01	Pawnee	526	0.61839
Chr01	Pawnee	527	0.622001
Chr01	Pawnee	533	0.625917
Chr01	Pawnee	534	0.629717
Chr01	Pawnee	535	0.632819
Chr01	Pawnee	537	0.635748
Chr01	Pawnee	540	0.639086
Chr01	Pawnee	541	0.642971
Chr01	Pawnee	543	0.646295
Chr01	Pawnee	546	0.649479
Chr01	Pawnee	548	0.652269
Chr01	Pawnee	550	0.654375
Chr01	Pawnee	552	0.656537
Chr01	Pawnee	554	0.658223
Chr01	Pawnee	555	0.659359
Chr01	Pawnee	557	0.660269
Chr01	Pawnee	560	0.660894
Chr01	Pawnee	562	0.66197
Chr01	Pawnee	566	0.663125
Chr01	Pawnee	568	0.66453
Chr01	Pawnee	569	0.665483
Chr01	Pawnee	570	0.66609
Chr01	Pawnee	607	0.666269
Chr01	Pawnee	608	0.666008
Chr01	Pawnee	609	0.665588
Chr01	Pawnee	613	0.665274
Chr01	Pawnee	632	0.664306
Chr01	Pawnee	634	0.663221
Chr01	Pawnee	636	0.66171
Chr01	Pawnee	638	0.659591
Chr01	Pawnee	639	0.657177
Chr01	Pawnee	642	0.654592
Chr01	Pawnee	646	0.652274
Chr01	Pawnee	648	0.650195
Chr01	Pawnee	649	0.647923
Chr01	Pawnee	650	0.64549
Chr01	Pawnee	652	0.642586
Chr01	Pawnee	654	0.639141
Chr01	Pawnee	657	0.635456
Chr01	Pawnee	658	0.631422
Chr01	Pawnee	659	0.6274
Chr01	Pawnee	660	0.623474
Chr01	Pawnee	663	0.619584
Chr01	Pawnee	664	0.615572
Chr01	Pawnee	676	0.611227
Chr01	Pawnee	679	0.606773
Chr01	Pawnee	680	0.602423
Chr01	Pawnee	681	0.598837
Chr01	Pawnee	682	0.594955
Chr01	Pawnee	683	0.591124
Chr01	Pawnee	685	0.586912
Chr01	Pawnee	688	0.582358
Chr01	Pawnee	689	0.577175
Chr01	Pawnee	690	0.571975
Chr01	Pawnee	691	0.566969
Chr01	Pawnee	696	0.56188
Chr01	Pawnee	697	0.556465
Chr01	Pawnee	698	0.550593
Chr01	Pawnee	699	0.545128
Chr01	Pawnee	700	0.540181
Chr01	Pawnee	704	0.535417
Chr01	Pawnee	707	0.530849
Chr01	Pawnee	712	0.526152
Chr01	Pawnee	713	0.521792
Chr01	Pawnee	714	0.517959
Chr01	Pawnee	715	0.513699
Chr01	Pawnee	716	0.509168
Chr01	Pawnee	720	0.504674
Chr01	Pawnee	725	0.500046
Chr01	Pawnee	727	0.494869
Chr01	Pawnee	728	0.489522
Chr01	Pawnee	730	0.48401
Chr01	Pawnee	731	0.47816
Chr01	Pawnee	732	0.472585
Chr01	Pawnee	734	0.46706
Chr01	Pawnee	747	0.461505
Chr01	Pawnee	751	0.456358
Chr01	Pawnee	753	0.451168
Chr01	Pawnee	755	0.44598
Chr01	Pawnee	757	0.440853
Chr01	Pawnee	758	0.435944
Chr01	Pawnee	759	0.431593
Chr01	Pawnee	761	0.427947
Chr01	Pawnee	764	0.425036
Chr01	Pawnee	765	0.421829
Chr01	Pawnee	766	0.419294
Chr01	Pawnee	767	0.417333
Chr01	Pawnee	768	0.415592
Chr01	Pawnee	769	0.413903
Chr01	Pawnee	772	0.412235
Chr01	Pawnee	774	0.410395
Chr01	Pawnee	776	0.408422
Chr01	Pawnee	777	0.406575
Chr01	Pawnee	783	0.404578
Chr01	Pawnee	784	0.402596
Chr01	Pawnee	785	0.400556
Chr01	Pawnee	787	0.398547
Chr01	Pawnee	789	0.396406
Chr01	Pawnee	791	0.394566
Chr01	Pawnee	795	0.392781
Chr01	Pawnee	797	0.391266
Chr01	Pawnee	798	0.390494
Chr01	Pawnee	799	0.389904
Chr01	Pawnee	800	0.389407
Chr01	Pawnee	801	0.389148
Chr01	Pawnee	802	0.389256
Chr01	Pawnee	803	0.389155
Chr01	Pawnee	804	0.388752
Chr01	Pawnee	805	0.388299
Chr01	Pawnee	806	0.387208
Chr01	Pawnee	807	0.386278
Chr01	Pawnee	808	0.385691
Chr01	Pawnee	809	0.385219
Chr01	Pawnee	810	0.385345
Chr01	Pawnee	811	0.38555
Chr01	Pawnee	812	0.386168
Chr01	Pawnee	813	0.387054
Chr01	Pawnee	826	0.388159
Chr01	Pawnee	827	0.389483
Chr01	Pawnee	828	0.390937
Chr01	Pawnee	829	0.392398
Chr01	Pawnee	834	0.394416
Chr01	Pawnee	835	0.396374
Chr01	Pawnee	837	0.398961
Chr01	Pawnee	838	0.401941
Chr01	Pawnee	840	0.404823
Chr01	Pawnee	842	0.407402
Chr01	Pawnee	843	0.409814
Chr01	Pawnee	844	0.412518
Chr01	Pawnee	845	0.415816
Chr01	Pawnee	846	0.418847
Chr01	Pawnee	847	0.421818
Chr01	Pawnee	851	0.424665
Chr01	Pawnee	853	0.426993
Chr01	Pawnee	859	0.429458
Chr01	Pawnee	860	0.431659
Chr01	Pawnee	864	0.433667
Chr01	Pawnee	869	0.435993
Chr01	Pawnee	871	0.438194
Chr01	Pawnee	872	0.440747
Chr01	Pawnee	873	0.443762
Chr01	Pawnee	874	0.447042
Chr01	Pawnee	875	0.450432
Chr01	Pawnee	876	0.453972
Chr01	Pawnee	877	0.457568
Chr01	Pawnee	884	0.461065
Chr01	Pawnee	887	0.46488
Chr01	Pawnee	889	0.468403
Chr01	Pawnee	890	0.471411
Chr01	Pawnee	891	0.473958
Chr01	Pawnee	892	0.476648
Chr01	Pawnee	894	0.479533
Chr01	Pawnee	900	0.482186
Chr01	Pawnee	902	0.484635
Chr01	Pawnee	905	0.487118
Chr01	Pawnee	908	0.489819
Chr01	Pawnee	909	0.493112
Chr01	Pawnee	910	0.496826
Chr01	Pawnee	911	0.500292
Chr01	Pawnee	913	0.504161
Chr01	Pawnee	915	0.507746
Chr01	Pawnee	917	0.51134
Chr01	Pawnee	920	0.514702
Chr01	Pawnee	921	0.517824
Chr01	Pawnee	922	0.520585
Chr01	Pawnee	923	0.523566
Chr01	Pawnee	925	0.526994
Chr01	Pawnee	926	0.530646
Chr01	Pawnee	927	0.534695
Chr01	Pawnee	930	0.538876
Chr01	Pawnee	932	0.543208
Chr01	Pawnee	936	0.547649
Chr01	Pawnee	937	0.552532
Chr01	Pawnee	939	0.557032
Chr01	Pawnee	941	0.56184
Chr01	Pawnee	943	0.567024
Chr01	Pawnee	945	0.572319
Chr01	Pawnee	946	0.577867
Chr01	Pawnee	947	0.583612
Chr01	Pawnee	949	0.589538
Chr01	Pawnee	951	0.595434
Chr01	Pawnee	952	0.600873
Chr01	Pawnee	954	0.605476
Chr01	Pawnee	955	0.609843
Chr01	Pawnee	958	0.614445
Chr01	Pawnee	960	0.618708
Chr01	Pawnee	961	0.622799
Chr01	Pawnee	963	0.62629
Chr01	Pawnee	965	0.629565
Chr01	Pawnee	967	0.632597
Chr01	Pawnee	971	0.635198
Chr01	Pawnee	972	0.637543
Chr01	Pawnee	973	0.639722
Chr01	Pawnee	974	0.641827
Chr01	Pawnee	975	0.644217
Chr01	Pawnee	976	0.646559
Chr01	Pawnee	977	0.648976
Chr01	Pawnee	979	0.651611
Chr01	Pawnee	980	0.654329
Chr01	Pawnee	981	0.657356
Chr01	Pawnee	984	0.659961
Chr01	Pawnee	987	0.661694
Chr01	Pawnee	988	0.663801
Chr01	Pawnee	990	0.666126
Chr01	Pawnee	991	0.668826
Chr01	Pawnee	995	0.671504
Chr01	Pawnee	999	0.674154
Chr01	Pawnee	1000	0.676716
Chr01	Pawnee	1002	0.679624
Chr01	Pawnee	1005	0.68287
Chr01	Pawnee	1006	0.686366
Chr01	Pawnee	1008	0.689689
Chr01	Pawnee	1010	0.692765
Chr01	Pawnee	1011	0.695547
Chr01	Pawnee	1013	0.698048
Chr01	Pawnee	1015	0.700341
Chr01	Pawnee	1016	0.702187
Chr01	Pawnee	1018	0.703432
Chr01	Pawnee	1027	0.704332
Chr01	Pawnee	1028	0.704946
Chr01	Pawnee	1029	0.705265
Chr01	Pawnee	1030	0.704966
Chr01	Pawnee	1032	0.704834
Chr01	Pawnee	1033	0.704505
Chr01	Pawnee	1034	0.703718
Chr01	Pawnee	1035	0.702692
Chr01	Pawnee	1040	0.701988
Chr01	Pawnee	1043	0.701116
Chr01	Pawnee	1044	0.699753
Chr01	Pawnee	1045	0.697998
Chr01	Pawnee	1048	0.696797
Chr01	Pawnee	1074	0.695583
Chr01	Pawnee	1087	0.694465
Chr01	Pawnee	1090	0.69378
Chr01	Pawnee	1094	0.693299
Chr01	Pawnee	1098	0.693063
Chr01	Pawnee	1108	0.693438
Chr01	Pawnee	1121	0.694018
Chr01	Pawnee	1123	0.695205
Chr01	Pawnee	1126	0.69667
Chr01	Pawnee	1131	0.698176
Chr01	Pawnee	1133	0.699159
Chr01	Pawnee	1137	0.700216
Chr01	Pawnee	1139	0.701505
Chr01	Pawnee	1141	0.702923
Chr01	Pawnee	1142	0.70437
Chr01	Pawnee	1144	0.705815
Chr01	Pawnee	1147	0.707461
Chr01	Pawnee	1150	0.709268
Chr01	Pawnee	1152	0.711729
Chr01	Pawnee	1153	0.714244
Chr01	Pawnee	1154	0.716862
Chr01	Pawnee	1157	0.719395
Chr01	Pawnee	1158	0.721958
Chr01	Pawnee	1159	0.723847
Chr01	Pawnee	1168	0.725066
Chr01	Pawnee	1171	0.725394
Chr01	Pawnee	1172	0.725267
Chr01	Pawnee	1174	0.724763
Chr01	Pawnee	1176	0.723258
Chr01	Pawnee	1179	0.721575
Chr01	Pawnee	1180	0.719719
Chr01	Pawnee	1181	0.718028
Chr01	Pawnee	1182	0.716105
Chr01	Pawnee	1184	0.714411
Chr01	Pawnee	1190	0.712402
Chr01	Pawnee	1193	0.71031
Chr01	Pawnee	1198	0.708188
Chr01	Pawnee	1214	0.705583
Chr01	Pawnee	1217	0.702818
Chr01	Pawnee	1219	0.700481
Chr01	Pawnee	1222	0.698238
Chr01	Pawnee	1223	0.695826
Chr01	Pawnee	1224	0.693556
Chr01	Pawnee	1225	0.690966
Chr01	Pawnee	1226	0.687893
Chr01	Pawnee	1228	0.684095
Chr01	Pawnee	1229	0.679771
Chr01	Pawnee	1230	0.67563
Chr01	Pawnee	1232	0.671344
Chr01	Pawnee	1251	0.666891
Chr01	Pawnee	1254	0.662263
Chr01	Pawnee	1255	0.658483
Chr01	Pawnee	1257	0.654447
Chr01	Pawnee	1258	0.65007
Chr01	Pawnee	1261	0.645498
Chr01	Pawnee	1263	0.64055
Chr01	Pawnee	1293	0.635523
Chr01	Pawnee	1295	0.630493
Chr01	Pawnee	1297	0.625139
Chr01	Pawnee	1298	0.620232
Chr01	Pawnee	1300	0.615431
Chr01	Pawnee	1302	0.610215
Chr01	Pawnee	1304	0.60504
Chr01	Pawnee	1305	0.599464
Chr01	Pawnee	1307	0.593971
Chr01	Pawnee	1308	0.588014
Chr01	Pawnee	1310	0.581952
Chr01	Pawnee	1312	0.576124
Chr01	Pawnee	1315	0.569827
Chr01	Pawnee	1318	0.563983
Chr01	Pawnee	1320	0.558838
Chr01	Pawnee	1321	0.553582
Chr01	Pawnee	1323	0.547967
Chr01	Pawnee	1325	0.542574
Chr01	Pawnee	1326	0.537044
Chr01	Pawnee	1327	0.531779
Chr01	Pawnee	1329	0.526551
Chr01	Pawnee	1331	0.521018
Chr01	Pawnee	1334	0.515525
Chr01	Pawnee	1335	0.509535
Chr01	Pawnee	1336	0.503515
Chr01	Pawnee	1341	0.498142
Chr01	Pawnee	1344	0.493143
Chr01	Pawnee	1346	0.488549
Chr01	Pawnee	1348	0.483878
Chr01	Pawnee	1350	0.4795
Chr01	Pawnee	1356	0.475536
Chr01	Pawnee	1361	0.47203
Chr01	Pawnee	1391	0.468515
Chr01	Pawnee	1398	0.464883
Chr01	Pawnee	1399	0.461516
Chr01	Pawnee	1400	0.458121
Chr01	Pawnee	1402	0.454573
Chr01	Pawnee	1405	0.4513
Chr01	Pawnee	1417	0.448499
Chr01	Pawnee	1420	0.446096
Chr01	Pawnee	1424	0.443989
Chr01	Pawnee	1430	0.441934
Chr01	Pawnee	1433	0.439875
Chr01	Pawnee	1435	0.437609
Chr01	Pawnee	1439	0.435732
Chr01	Pawnee	1441	0.433556
Chr01	Pawnee	1442	0.431516
Chr01	Pawnee	1445	0.429522
Chr01	Pawnee	1447	0.427712
Chr01	Pawnee	1452	0.425886
Chr01	Pawnee	1453	0.424261
Chr01	Pawnee	1456	0.42234
Chr01	Pawnee	1458	0.420252
Chr01	Pawnee	1462	0.417983
Chr01	Pawnee	1464	0.416084
Chr01	Pawnee	1465	0.414075
Chr01	Pawnee	1466	0.411811
Chr01	Pawnee	1469	0.409548
Chr01	Pawnee	1471	0.407237
Chr01	Pawnee	1473	0.404811
Chr01	Pawnee	1474	0.40224
Chr01	Pawnee	1475	0.399319
Chr01	Pawnee	1478	0.396225
Chr01	Pawnee	1479	0.392786
Chr01	Pawnee	1480	0.389015
Chr01	Pawnee	1482	0.385356
Chr01	Pawnee	1483	0.381778
Chr01	Pawnee	1493	0.378244
Chr01	Pawnee	1535	0.375318
Chr01	Pawnee	1538	0.373126
Chr01	Pawnee	1542	0.371706
Chr01	Pawnee	1544	0.370759
Chr01	Pawnee	1545	0.370799
Chr01	Pawnee	1547	0.371323
Chr01	Pawnee	1548	0.371729
Chr01	Pawnee	1549	0.371369
Chr01	Pawnee	1551	0.370979
Chr01	Pawnee	1554	0.370395
Chr01	Pawnee	1557	0.370409
Chr01	Pawnee	1562	0.370037
Chr01	Pawnee	1564	0.369644
Chr01	Pawnee	1565	0.369554
Chr01	Pawnee	1567	0.369751
Chr01	Pawnee	1568	0.369957
Chr01	Pawnee	1569	0.370262
Chr01	Pawnee	1570	0.370827
Chr01	Pawnee	1576	0.371344
Chr01	Pawnee	1578	0.372097
Chr01	Pawnee	1579	0.373305
Chr01	Pawnee	1580	0.374893
Chr01	Pawnee	1583	0.376972
Chr01	Pawnee	1584	0.378635
Chr01	Pawnee	1586	0.380017
Chr01	Pawnee	1588	0.380867
Chr01	Pawnee	1589	0.381675
Chr01	Pawnee	1590	0.381853
Chr01	Pawnee	1591	0.382154
Chr01	Pawnee	1598	0.38238
Chr01	Pawnee	1601	0.382967
Chr01	Pawnee	1602	0.38348
Chr01	Pawnee	1603	0.384167
Chr01	Pawnee	1604	0.384976
Chr01	Pawnee	1606	0.386261
Chr01	Pawnee	1608	0.387076
Chr01	Pawnee	1612	0.387788
Chr01	Pawnee	1614	0.389006
Chr01	Pawnee	1615	0.390407
Chr01	Pawnee	1616	0.391738
Chr01	Pawnee	1617	0.393005
Chr01	Pawnee	1618	0.394447
Chr01	Pawnee	1620	0.395848
Chr01	Pawnee	1621	0.397042
Chr01	Pawnee	1622	0.398325
Chr01	Pawnee	1624	0.399831
Chr01	Pawnee	1627	0.401131
Chr01	Pawnee	1628	0.402616
Chr01	Pawnee	1631	0.404067
Chr01	Pawnee	1633	0.405543
Chr01	Pawnee	1635	0.407297
Chr01	Pawnee	1643	0.408486
Chr01	Pawnee	1647	0.409376
Chr01	Pawnee	1648	0.410684
Chr01	Pawnee	1649	0.41188
Chr01	Pawnee	1651	0.413264
Chr01	Pawnee	1652	0.414968
Chr01	Pawnee	1653	0.416592
Chr01	Pawnee	1654	0.417954
Chr01	Pawnee	1655	0.419166
Chr01	Pawnee	1656	0.420529
Chr01	Pawnee	1657	0.422169
Chr01	Pawnee	1659	0.423444
Chr01	Pawnee	1660	0.424328
Chr01	Pawnee	1661	0.425386
Chr01	Pawnee	1664	0.426852
Chr01	Pawnee	1667	0.428118
Chr01	Pawnee	1669	0.429267
Chr01	Pawnee	1670	0.430538
Chr01	Pawnee	1672	0.431601
Chr01	Pawnee	1675	0.431959
Chr01	Pawnee	1678	0.432144
Chr01	Pawnee	1680	0.432387
Chr01	Pawnee	1682	0.433333
Chr01	Pawnee	1684	0.434507
Chr01	Pawnee	1687	0.435991
Chr01	Pawnee	1689	0.437446
Chr01	Pawnee	1692	0.439192
Chr01	Pawnee	1699	0.440825
Chr01	Pawnee	1701	0.442362
Chr01	Pawnee	1713	0.443736
Chr01	Pawnee	1714	0.444647
Chr01	Pawnee	1715	0.444852
Chr01	Pawnee	1716	0.444795
Chr01	Pawnee	1717	0.444362
Chr01	Pawnee	1720	0.44404
Chr01	Pawnee	1722	0.444095
Chr01	Pawnee	1724	0.444023
Chr01	Pawnee	1726	0.443728
Chr01	Pawnee	1727	0.443116
Chr01	Pawnee	1728	0.442131
Chr01	Pawnee	1747	0.441325
Chr01	Pawnee	1749	0.440407
Chr01	Pawnee	1750	0.440367
Chr01	Pawnee	1752	0.440262
Chr01	Pawnee	1755	0.440427
Chr01	Pawnee	1757	0.440671
Chr01	Pawnee	1758	0.44097
Chr01	Pawnee	1759	0.441203
Chr01	Pawnee	1760	0.441628
Chr01	Pawnee	1761	0.441712
Chr01	Pawnee	1763	0.441636
Chr01	Pawnee	1764	0.440988
Chr01	Pawnee	1766	0.440058
Chr01	Pawnee	1767	0.438229
Chr01	Pawnee	1768	0.436169
Chr01	Pawnee	1769	0.433998
Chr01	Pawnee	1770	0.432182
Chr01	Pawnee	1771	0.430892
Chr01	Pawnee	1772	0.429137
Chr01	Pawnee	1776	0.426752
Chr01	Pawnee	1779	0.424126
Chr01	Pawnee	1782	0.421195
Chr01	Pawnee	1784	0.417841
Chr01	Pawnee	1785	0.414314
Chr01	Pawnee	1788	0.409985
Chr01	Pawnee	1789	0.405751
Chr01	Pawnee	1790	0.401325
Chr01	Pawnee	1793	0.397318
Chr01	Pawnee	1794	0.393428
Chr01	Pawnee	1796	0.38932
Chr01	Pawnee	1798	0.385084
Chr01	Pawnee	1809	0.380733
Chr01	Pawnee	1812	0.376463
Chr01	Pawnee	1813	0.372334
Chr01	Pawnee	1815	0.368639
Chr01	Pawnee	1816	0.365173
Chr01	Pawnee	1817	0.362038
Chr01	Pawnee	1819	0.358568
Chr01	Pawnee	1821	0.35495
Chr01	Pawnee	1822	0.351195
Chr01	Pawnee	1825	0.348238
Chr01	Pawnee	1827	0.34549
Chr01	Pawnee	1828	0.34309
Chr01	Pawnee	1831	0.340456
Chr01	Pawnee	1833	0.338156
Chr01	Pawnee	1838	0.335775
Chr01	Pawnee	1839	0.333439
Chr01	Pawnee	1840	0.331324
Chr01	Pawnee	1841	0.329399
Chr01	Pawnee	1842	0.327469
Chr01	Pawnee	1843	0.325352
Chr01	Pawnee	1846	0.323453
Chr01	Pawnee	1848	0.321186
Chr01	Pawnee	1851	0.31917
Chr01	Pawnee	1854	0.316728
Chr01	Pawnee	1858	0.314228
Chr01	Pawnee	1859	0.311261
Chr01	Pawnee	1860	0.308975
Chr01	Pawnee	1861	0.30608
Chr01	Pawnee	1863	0.303186
Chr01	Pawnee	1864	0.300899
Chr01	Pawnee	1865	0.29899
Chr01	Pawnee	1867	0.29674
Chr01	Pawnee	1871	0.294601
Chr01	Pawnee	1877	0.292643
Chr01	Pawnee	1883	0.290508
Chr01	Pawnee	1884	0.288603
Chr01	Pawnee	1885	0.286354
Chr01	Pawnee	1886	0.284499
Chr01	Pawnee	1888	0.282358
Chr01	Pawnee	1889	0.280292
Chr01	Pawnee	1890	0.27876
Chr01	Pawnee	1891	0.277629
Chr01	Pawnee	1892	0.276384
Chr01	Pawnee	1898	0.275428
Chr01	Pawnee	1899	0.274622
Chr01	Pawnee	1903	0.273736
Chr01	Pawnee	1905	0.27304
Chr01	Pawnee	1906	0.272579
Chr01	Pawnee	1907	0.27266
Chr01	Pawnee	1908	0.272829
Chr01	Pawnee	1909	0.272762
Chr01	Pawnee	1911	0.272473
Chr01	Pawnee	1913	0.272114
Chr01	Pawnee	1914	0.271397
Chr01	Pawnee	1915	0.270624
Chr01	Pawnee	1916	0.270067
Chr01	Pawnee	1917	0.269712
Chr01	Pawnee	1919	0.269744
Chr01	Pawnee	1920	0.269656
Chr01	Pawnee	1921	0.269484
Chr01	Pawnee	1922	0.26956
Chr01	Pawnee	1925	0.269905
Chr01	Pawnee	1926	0.270999
Chr01	Pawnee	1928	0.272221
Chr01	Pawnee	1930	0.273495
Chr01	Pawnee	1931	0.275027
Chr01	Pawnee	1932	0.276788
Chr01	Pawnee	1934	0.278805
Chr01	Pawnee	1936	0.281348
Chr01	Pawnee	1940	0.283896
Chr01	Pawnee	1944	0.286074
Chr01	Pawnee	1947	0.287585
Chr01	Pawnee	1950	0.288994
Chr01	Pawnee	1951	0.290095
Chr01	Pawnee	1952	0.291546
Chr01	Pawnee	1954	0.293297
Chr01	Pawnee	1955	0.294748
Chr01	Pawnee	1956	0.296552
Chr01	Pawnee	1957	0.298278
Chr01	Pawnee	1959	0.299416
Chr01	Pawnee	1961	0.300611
Chr01	Pawnee	1962	0.301997
Chr01	Pawnee	1963	0.303898
Chr01	Pawnee	1964	0.305525
Chr01	Pawnee	1965	0.307651
Chr01	Pawnee	1966	0.309546
Chr01	Pawnee	1967	0.311616
Chr01	Pawnee	1968	0.314127
Chr01	Pawnee	1969	0.317393
Chr01	Pawnee	1970	0.321107
Chr01	Pawnee	1971	0.324751
Chr01	Pawnee	1972	0.328918
Chr01	Pawnee	1973	0.333492
Chr01	Pawnee	1974	0.338608
Chr01	Pawnee	1975	0.343464
Chr01	Pawnee	1976	0.348454
Chr01	Pawnee	1977	0.352602
Chr01	Pawnee	1978	0.35612
Chr01	Pawnee	1979	0.359852
Chr01	Pawnee	1981	0.363522
Chr01	Pawnee	1985	0.367024
Chr01	Pawnee	1987	0.370214
Chr01	Pawnee	1989	0.373473
Chr01	Pawnee	1990	0.376721
Chr01	Pawnee	1991	0.379819
Chr01	Pawnee	1996	0.382582
Chr01	Pawnee	1999	0.385393
Chr01	Pawnee	2002	0.388101
Chr01	Pawnee	2004	0.390508
Chr01	Pawnee	2006	0.392644
Chr01	Pawnee	2007	0.394884
Chr01	Pawnee	2008	0.396411
Chr01	Pawnee	2009	0.397971
Chr01	Pawnee	2010	0.399147
Chr01	Pawnee	2012	0.399884
Chr01	Pawnee	2013	0.400349
Chr01	Pawnee	2017	0.400042
Chr01	Pawnee	2019	0.400161
Chr01	Pawnee	2020	0.400483
Chr01	Pawnee	2021	0.401306
Chr01	Pawnee	2022	0.402413
Chr01	Pawnee	2023	0.404086
Chr01	Pawnee	2027	0.40568
Chr01	Pawnee	2028	0.407841
Chr01	Pawnee	2029	0.409882
Chr01	Pawnee	2030	0.411579
Chr01	Pawnee	2031	0.412764
Chr01	Pawnee	2032	0.413986
Chr01	Pawnee	2036	0.414729
Chr01	Pawnee	2038	0.415339
Chr01	Pawnee	2040	0.415869
Chr01	Pawnee	2043	0.416658
Chr01	Pawnee	2045	0.417694
Chr01	Pawnee	2047	0.418728
Chr01	Pawnee	2048	0.419519
Chr01	Pawnee	2049	0.419946
Chr01	Pawnee	2050	0.420279
Chr01	Pawnee	2052	0.420243
Chr01	Pawnee	2053	0.420128
Chr01	Pawnee	2054	0.419304
Chr01	Pawnee	2055	0.418624
Chr01	Pawnee	2057	0.417554
Chr01	Pawnee	2061	0.41622
Chr01	Pawnee	2064	0.414555
Chr01	Pawnee	2065	0.413056
Chr01	Pawnee	2068	0.411995
Chr01	Pawnee	2069	0.410744
Chr01	Pawnee	2070	0.409337
Chr01	Pawnee	2072	0.407383
Chr01	Pawnee	2073	0.405105
Chr01	Pawnee	2074	0.40288
Chr01	Pawnee	2075	0.400596
Chr01	Pawnee	2076	0.398334
Chr01	Pawnee	2077	0.39626
Chr01	Pawnee	2078	0.394285
Chr01	Pawnee	2081	0.391758
Chr01	Pawnee	2086	0.389068
Chr01	Pawnee	2087	0.385906
Chr01	Pawnee	2088	0.382775
Chr01	Pawnee	2089	0.379464
Chr01	Pawnee	2090	0.376141
Chr01	Pawnee	2091	0.372786
Chr01	Pawnee	2093	0.368695
Chr01	Pawnee	2095	0.364516
Chr01	Pawnee	2096	0.360011
Chr01	Pawnee	2098	0.355555
Chr01	Pawnee	2099	0.351339
Chr01	Pawnee	2100	0.346699
Chr01	Pawnee	2103	0.34165
Chr01	Pawnee	2105	0.336307
Chr01	Pawnee	2106	0.330999
Chr01	Pawnee	2107	0.325641
Chr01	Pawnee	2108	0.320219
Chr01	Pawnee	2109	0.314684
Chr01	Pawnee	2110	0.309026
Chr01	Pawnee	2112	0.303322
Chr01	Pawnee	2115	0.298239
Chr01	Pawnee	2116	0.2933
Chr01	Pawnee	2118	0.2888
Chr01	Pawnee	2119	0.284662
Chr01	Pawnee	2120	0.28071
Chr01	Pawnee	2121	0.2767
Chr01	Pawnee	2122	0.272335
Chr01	Pawnee	2123	0.268124
Chr01	Pawnee	2124	0.26367
Chr01	Pawnee	2126	0.259705
Chr01	Pawnee	2127	0.255382
Chr01	Pawnee	2128	0.25094
Chr01	Pawnee	2129	0.246255
Chr01	Pawnee	2131	0.241998
Chr01	Pawnee	2132	0.237596
Chr01	Pawnee	2134	0.233097
Chr01	Pawnee	2135	0.228599
Chr01	Pawnee	2137	0.223798
Chr01	Pawnee	2138	0.218788
Chr01	Pawnee	2139	0.213689
Chr01	Pawnee	2140	0.209403
Chr01	Pawnee	2141	0.205595
Chr01	Pawnee	2142	0.201971
Chr01	Pawnee	2144	0.198546
Chr01	Pawnee	2146	0.19544
Chr01	Pawnee	2148	0.192445
Chr01	Pawnee	2150	0.189429
Chr01	Pawnee	2151	0.186265
Chr01	Pawnee	2152	0.182816
Chr01	Pawnee	2153	0.179862
Chr01	Pawnee	2154	0.17721
Chr01	Pawnee	2155	0.17524
Chr01	Pawnee	2158	0.173937
Chr01	Pawnee	2160	0.172964
Chr01	Pawnee	2163	0.172229
Chr01	Pawnee	2164	0.171626
Chr01	Pawnee	2165	0.171235
Chr01	Pawnee	2166	0.170802
Chr01	Pawnee	2167	0.171136
Chr01	Pawnee	2168	0.171327
Chr01	Pawnee	2170	0.171593
Chr01	Pawnee	2171	0.171704
Chr01	Pawnee	2175	0.171612
Chr01	Pawnee	2176	0.171583
Chr01	Pawnee	2177	0.17175
Chr01	Pawnee	2182	0.172067
Chr01	Pawnee	2183	0.172696
Chr01	Pawnee	2186	0.173296
Chr01	Pawnee	2187	0.174236
Chr01	Pawnee	2189	0.175492
Chr01	Pawnee	2191	0.176708
Chr01	Pawnee	2193	0.178218
Chr01	Pawnee	2194	0.180295
Chr01	Pawnee	2196	0.182293
Chr01	Pawnee	2198	0.184184
Chr01	Pawnee	2203	0.185957
Chr01	Pawnee	2204	0.187615
Chr01	Pawnee	2206	0.189368
Chr01	Pawnee	2207	0.191736
Chr01	Pawnee	2209	0.193981
Chr01	Pawnee	2210	0.196582
Chr01	Pawnee	2211	0.199546
Chr01	Pawnee	2212	0.20248
Chr01	Pawnee	2213	0.205326
Chr01	Pawnee	2214	0.207838
Chr01	Pawnee	2215	0.210158
Chr01	Pawnee	2216	0.212272
Chr01	Pawnee	2218	0.214135
Chr01	Pawnee	2220	0.215661
Chr01	Pawnee	2221	0.216891
Chr01	Pawnee	2223	0.218298
Chr01	Pawnee	2227	0.220226
Chr01	Pawnee	2228	0.222611
Chr01	Pawnee	2229	0.225398
Chr01	Pawnee	2230	0.227923
Chr01	Pawnee	2232	0.230682
Chr01	Pawnee	2233	0.233441
Chr01	Pawnee	2235	0.236424
Chr01	Pawnee	2236	0.239478
Chr01	Pawnee	2237	0.242832
Chr01	Pawnee	2238	0.245821
Chr01	Pawnee	2241	0.2486
Chr01	Pawnee	2242	0.251539
Chr01	Pawnee	2243	0.254638
Chr01	Pawnee	2244	0.257783
Chr01	Pawnee	2245	0.260911
Chr01	Pawnee	2246	0.264263
Chr01	Pawnee	2247	0.268129
Chr01	Pawnee	2248	0.27206
Chr01	Pawnee	2249	0.275673
Chr01	Pawnee	2251	0.279405
Chr01	Pawnee	2252	0.283502
Chr01	Pawnee	2253	0.288155
Chr01	Pawnee	2254	0.292768
Chr01	Pawnee	2255	0.297184
Chr01	Pawnee	2256	0.301899
Chr01	Pawnee	2260	0.306682
Chr01	Pawnee	2261	0.311321
Chr01	Pawnee	2262	0.315349
Chr01	Pawnee	2264	0.319665
Chr01	Pawnee	2265	0.323789
Chr01	Pawnee	2266	0.327298
Chr01	Pawnee	2267	0.330415
Chr01	Pawnee	2268	0.333958
Chr01	Pawnee	2269	0.337395
Chr01	Pawnee	2271	0.340582
Chr01	Pawnee	2272	0.343738
Chr01	Pawnee	2273	0.347173
Chr01	Pawnee	2275	0.350569
Chr01	Pawnee	2276	0.353841
Chr01	Pawnee	2277	0.357522
Chr01	Pawnee	2278	0.361274
Chr01	Pawnee	2279	0.364572
Chr01	Pawnee	2281	0.367551
Chr01	Pawnee	2283	0.370863
Chr01	Pawnee	2284	0.374147
Chr01	Pawnee	2287	0.37758
Chr01	Pawnee	2288	0.381702
Chr01	Pawnee	2290	0.385771
Chr01	Pawnee	2291	0.38978
Chr01	Pawnee	2292	0.393302
Chr01	Pawnee	2293	0.396586
Chr01	Pawnee	2294	0.39947
Chr01	Pawnee	2295	0.401746
Chr01	Pawnee	2296	0.403951
Chr01	Pawnee	2297	0.406121
Chr01	Pawnee	2298	0.408292
Chr01	Pawnee	2304	0.410335
Chr01	Pawnee	2308	0.412855
Chr01	Pawnee	2309	0.415091
Chr01	Pawnee	2311	0.41741
Chr01	Pawnee	2312	0.419736
Chr01	Pawnee	2313	0.421626
Chr01	Pawnee	2314	0.422876
Chr01	Pawnee	2315	0.423315
Chr01	Pawnee	2316	0.424328
Chr01	Pawnee	2319	0.425011
Chr01	Pawnee	2323	0.425911
Chr01	Pawnee	2324	0.426492
Chr01	Pawnee	2326	0.427191
Chr01	Pawnee	2330	0.427876
Chr01	Pawnee	2332	0.428083
Chr01	Pawnee	2333	0.428182
Chr01	Pawnee	2335	0.427897
Chr01	Pawnee	2336	0.427356
Chr01	Pawnee	2337	0.426006
Chr01	Pawnee	2342	0.424138
Chr01	Pawnee	2344	0.422272
Chr01	Pawnee	2347	0.42053
Chr01	Pawnee	2348	0.418499
Chr01	Pawnee	2349	0.41631
Chr01	Pawnee	2351	0.414286
Chr01	Pawnee	2352	0.411616
Chr01	Pawnee	2353	0.408516
Chr01	Pawnee	2356	0.405523
Chr01	Pawnee	2357	0.402652
Chr01	Pawnee	2358	0.400029
Chr01	Pawnee	2375	0.396794
Chr01	Pawnee	2377	0.393346
Chr01	Pawnee	2379	0.390023
Chr01	Pawnee	2380	0.386291
Chr01	Pawnee	2381	0.382125
Chr01	Pawnee	2382	0.378299
Chr01	Pawnee	2383	0.374792
Chr01	Pawnee	2384	0.371192
Chr01	Pawnee	2386	0.368171
Chr01	Pawnee	2387	0.365175
Chr01	Pawnee	2388	0.362313
Chr01	Pawnee	2398	0.360268
Chr01	Pawnee	2399	0.357873
Chr01	Pawnee	2400	0.355017
Chr01	Pawnee	2402	0.351357
Chr01	Pawnee	2403	0.347322
Chr01	Pawnee	2404	0.34353
Chr01	Pawnee	2405	0.340028
Chr01	Pawnee	2407	0.336113
Chr01	Pawnee	2409	0.33217
Chr01	Pawnee	2410	0.328043
Chr01	Pawnee	2411	0.323619
Chr01	Pawnee	2413	0.319319
Chr01	Pawnee	2414	0.315481
Chr01	Pawnee	2415	0.312094
Chr01	Pawnee	2417	0.308577
Chr01	Pawnee	2418	0.305169
Chr01	Pawnee	2420	0.301725
Chr01	Pawnee	2421	0.297914
Chr01	Pawnee	2422	0.294261
Chr01	Pawnee	2424	0.289609
Chr01	Pawnee	2426	0.284647
Chr01	Pawnee	2428	0.280425
Chr01	Pawnee	2429	0.276286
Chr01	Pawnee	2431	0.272372
Chr01	Pawnee	2432	0.268378
Chr01	Pawnee	2433	0.26435
Chr01	Pawnee	2436	0.260892
Chr01	Pawnee	2437	0.257347
Chr01	Pawnee	2450	0.253696
Chr01	Pawnee	2452	0.250367
Chr01	Pawnee	2454	0.247213
Chr01	Pawnee	2457	0.244283
Chr01	Pawnee	2458	0.24136
Chr01	Pawnee	2459	0.238393
Chr01	Pawnee	2461	0.235854
Chr01	Pawnee	2462	0.233497
Chr01	Pawnee	2470	0.231526
Chr01	Pawnee	2473	0.229447
Chr01	Pawnee	2474	0.22764
Chr01	Pawnee	2475	0.226108
Chr01	Pawnee	2476	0.224121
Chr01	Pawnee	2477	0.222226
Chr01	Pawnee	2478	0.220011
Chr01	Pawnee	2479	0.217862
Chr01	Pawnee	2480	0.21588
Chr01	Pawnee	2481	0.213758
Chr01	Pawnee	2486	0.211947
Chr01	Pawnee	2488	0.209909
Chr01	Pawnee	2491	0.208069
Chr01	Pawnee	2495	0.205486
Chr01	Pawnee	2496	0.20278
Chr01	Pawnee	2497	0.200049
Chr01	Pawnee	2501	0.198038
Chr01	Pawnee	2502	0.19651
Chr01	Pawnee	2505	0.19546
Chr01	Pawnee	2507	0.194706
Chr01	Pawnee	2509	0.193941
Chr01	Pawnee	2510	0.193332
Chr01	Pawnee	2514	0.192858
Chr01	Pawnee	2516	0.19301
Chr01	Pawnee	2518	0.193173
Chr01	Pawnee	2519	0.193281
Chr01	Pawnee	2520	0.193373
Chr01	Pawnee	2521	0.192792
Chr01	Pawnee	2523	0.192358
Chr01	Pawnee	2526	0.192198
Chr01	Pawnee	2528	0.192508
Chr01	Pawnee	2531	0.192783
Chr01	Pawnee	2539	0.193345
Chr01	Pawnee	2541	0.194131
Chr01	Pawnee	2542	0.194988
Chr01	Pawnee	2543	0.195356
Chr01	Pawnee	2544	0.196168
Chr01	Pawnee	2545	0.197025
Chr01	Pawnee	2550	0.198049
Chr01	Pawnee	2556	0.199532
Chr01	Pawnee	2557	0.20053
Chr01	Pawnee	2558	0.202378
Chr01	Pawnee	2561	0.204827
Chr01	Pawnee	2562	0.206609
Chr01	Pawnee	2565	0.208301
Chr01	Pawnee	2566	0.210167
Chr01	Pawnee	2568	0.212338
Chr01	Pawnee	2570	0.214667
Chr01	Pawnee	2571	0.21721
Chr01	Pawnee	2578	0.219744
Chr01	Pawnee	2580	0.221891
Chr01	Pawnee	2581	0.224004
Chr01	Pawnee	2582	0.225461
Chr01	Pawnee	2584	0.227054
Chr01	Pawnee	2585	0.228778
Chr01	Pawnee	2586	0.230509
Chr01	Pawnee	2587	0.233028
Chr01	Pawnee	2588	0.235789
Chr01	Pawnee	2593	0.238551
Chr01	Pawnee	2595	0.241537
Chr01	Pawnee	2600	0.244787
Chr01	Pawnee	2612	0.247597
Chr01	Pawnee	2614	0.250351
Chr01	Pawnee	2615	0.25308
Chr01	Pawnee	2616	0.255172
Chr01	Pawnee	2617	0.257622
Chr01	Pawnee	2618	0.26018
Chr01	Pawnee	2619	0.263048
Chr01	Pawnee	2620	0.266161
Chr01	Pawnee	2621	0.268918
Chr01	Pawnee	2622	0.271401
Chr01	Pawnee	2623	0.274056
Chr01	Pawnee	2625	0.276475
Chr01	Pawnee	2626	0.278894
Chr01	Pawnee	2627	0.280979
Chr01	Pawnee	2631	0.282769
Chr01	Pawnee	2632	0.284074
Chr01	Pawnee	2633	0.285139
Chr01	Pawnee	2634	0.286047
Chr01	Pawnee	2635	0.286947
Chr01	Pawnee	2640	0.287847
Chr01	Pawnee	2642	0.288782
Chr01	Pawnee	2644	0.289715
Chr01	Pawnee	2646	0.291109
Chr01	Pawnee	2648	0.292977
Chr01	Pawnee	2652	0.294868
Chr01	Pawnee	2654	0.295963
Chr01	Pawnee	2655	0.297398
Chr01	Pawnee	2656	0.298502
Chr01	Pawnee	2657	0.299781
Chr01	Pawnee	2658	0.301122
Chr01	Pawnee	2659	0.302329
Chr01	Pawnee	2661	0.303302
Chr01	Pawnee	2662	0.30459
Chr01	Pawnee	2664	0.305967
Chr01	Pawnee	2668	0.306435
Chr01	Pawnee	2669	0.306629
Chr01	Pawnee	2670	0.307081
Chr01	Pawnee	2671	0.307459
Chr01	Pawnee	2673	0.307478
Chr01	Pawnee	2674	0.30711
Chr01	Pawnee	2676	0.307096
Chr01	Pawnee	2677	0.306964
Chr01	Pawnee	2678	0.306246
Chr01	Pawnee	2680	0.30573
Chr01	Pawnee	2682	0.30535
Chr01	Pawnee	2683	0.304565
Chr01	Pawnee	2685	0.303444
Chr01	Pawnee	2690	0.302625
Chr01	Pawnee	2691	0.302227
Chr01	Pawnee	2692	0.301232
Chr01	Pawnee	2693	0.300271
Chr01	Pawnee	2694	0.298768
Chr01	Pawnee	2695	0.297496
Chr01	Pawnee	2697	0.296362
Chr01	Pawnee	2698	0.295765
Chr01	Pawnee	2699	0.294435
Chr01	Pawnee	2703	0.292791
Chr01	Pawnee	2705	0.290911
Chr01	Pawnee	2706	0.288971
Chr01	Pawnee	2708	0.287059
Chr01	Pawnee	2709	0.285392
Chr01	Pawnee	2710	0.283748
Chr01	Pawnee	2711	0.281551
Chr01	Pawnee	2712	0.279573
Chr01	Pawnee	2713	0.278027
Chr01	Pawnee	2715	0.276171
Chr01	Pawnee	2716	0.274771
Chr01	Pawnee	2718	0.273274
Chr01	Pawnee	2719	0.271623
Chr01	Pawnee	2720	0.270369
Chr01	Pawnee	2721	0.268782
Chr01	Pawnee	2723	0.266795
Chr01	Pawnee	2725	0.264691
Chr01	Pawnee	2726	0.262357
Chr01	Pawnee	2727	0.260332
Chr01	Pawnee	2728	0.258535
Chr01	Pawnee	2730	0.256848
Chr01	Pawnee	2731	0.255368
Chr01	Pawnee	2733	0.253188
Chr01	Pawnee	2734	0.251372
Chr01	Pawnee	2735	0.24913
Chr01	Pawnee	2736	0.246361
Chr01	Pawnee	2737	0.243814
Chr01	Pawnee	2738	0.241031
Chr01	Pawnee	2740	0.238361
Chr01	Pawnee	2741	0.23616
Chr01	Pawnee	2743	0.233246
Chr01	Pawnee	2745	0.230479
Chr01	Pawnee	2747	0.228057
Chr01	Pawnee	2748	0.226455
Chr01	Pawnee	2750	0.224901
Chr01	Pawnee	2752	0.223851
Chr01	Pawnee	2753	0.223218
Chr01	Pawnee	2754	0.222787
Chr01	Pawnee	2755	0.222247
Chr01	Pawnee	2756	0.221632
Chr01	Pawnee	2759	0.22083
Chr01	Pawnee	2760	0.219806
Chr01	Pawnee	2761	0.218399
Chr01	Pawnee	2762	0.216978
Chr01	Pawnee	2764	0.215856
Chr01	Pawnee	2766	0.215076
Chr01	Pawnee	2767	0.214907
Chr01	Pawnee	2770	0.214876
Chr01	Pawnee	2772	0.214677
Chr01	Pawnee	2773	0.214587
Chr01	Pawnee	2774	0.214265
Chr01	Pawnee	2776	0.213733
Chr01	Pawnee	2778	0.213034
Chr01	Pawnee	2779	0.212374
Chr01	Pawnee	2780	0.211857
Chr01	Pawnee	2781	0.211752
Chr01	Pawnee	2783	0.211564
Chr01	Pawnee	2784	0.211652
Chr01	Pawnee	2785	0.211812
Chr01	Pawnee	2786	0.212419
Chr01	Pawnee	2787	0.213524
Chr01	Pawnee	2788	0.214676
Chr01	Pawnee	2789	0.216138
Chr01	Pawnee	2790	0.217441
Chr01	Pawnee	2791	0.219256
Chr01	Pawnee	2793	0.221072
Chr01	Pawnee	2797	0.222792
Chr01	Pawnee	2798	0.224422
Chr01	Pawnee	2801	0.22525
Chr01	Pawnee	2802	0.226118
Chr01	Pawnee	2806	0.226031
Chr01	Pawnee	2808	0.225807
Chr01	Pawnee	2809	0.226081
Chr01	Pawnee	2811	0.225885
Chr01	Pawnee	2813	0.225783
Chr01	Pawnee	2815	0.226072
Chr01	Pawnee	2817	0.226223
Chr01	Pawnee	2819	0.226823
Chr01	Pawnee	2822	0.228306
Chr01	Pawnee	2827	0.229457
Chr01	Pawnee	2829	0.230648
Chr01	Pawnee	2831	0.231289
Chr01	Pawnee	2832	0.231753
Chr01	Pawnee	2833	0.231885
Chr01	Pawnee	2836	0.231866
Chr01	Pawnee	2837	0.231729
Chr01	Pawnee	2838	0.231587
Chr01	Pawnee	2839	0.231326
Chr01	Pawnee	2840	0.231028
Chr01	Pawnee	2841	0.231086
Chr01	Pawnee	2842	0.231643
Chr01	Pawnee	2843	0.231816
Chr01	Pawnee	2844	0.231362
Chr01	Pawnee	2847	0.230936
Chr01	Pawnee	2849	0.230911
Chr01	Pawnee	2850	0.230849
Chr01	Pawnee	2852	0.230448
Chr01	Pawnee	2855	0.230523
Chr01	Pawnee	2857	0.230178
Chr01	Pawnee	2859	0.230071
Chr01	Pawnee	2860	0.230421
Chr01	Pawnee	2861	0.230964
Chr01	Pawnee	2862	0.231757
Chr01	Pawnee	2863	0.232583
Chr01	Pawnee	2864	0.233297
Chr01	Pawnee	2865	0.233941
Chr01	Pawnee	2866	0.234911
Chr01	Pawnee	2867	0.235547
Chr01	Pawnee	2876	0.235571
Chr01	Pawnee	2877	0.235738
Chr01	Pawnee	2881	0.235406
Chr01	Pawnee	2890	0.235088
Chr01	Pawnee	2892	0.234616
Chr01	Pawnee	2895	0.23389
Chr01	Pawnee	2897	0.233256
Chr01	Pawnee	2900	0.233351
Chr01	Pawnee	2906	0.2336
Chr01	Pawnee	2908	0.234324
Chr01	Pawnee	2910	0.23558
Chr01	Pawnee	2913	0.236614
Chr01	Pawnee	2915	0.238135
Chr01	Pawnee	2916	0.239464
Chr01	Pawnee	2917	0.240792
Chr01	Pawnee	2918	0.242229
Chr01	Pawnee	2919	0.243393
Chr01	Pawnee	2920	0.24493
Chr01	Pawnee	2921	0.246388
Chr01	Pawnee	2922	0.247634
Chr01	Pawnee	2923	0.248395
Chr01	Pawnee	2924	0.248686
Chr01	Pawnee	2927	0.249115
Chr01	Pawnee	2930	0.249697
Chr01	Pawnee	2932	0.250213
Chr01	Pawnee	2933	0.250274
Chr01	Pawnee	2935	0.249934
Chr01	Pawnee	2936	0.249489
Chr01	Pawnee	2937	0.249262
Chr01	Pawnee	2938	0.24869
Chr01	Pawnee	2941	0.247961
Chr01	Pawnee	2942	0.246697
Chr01	Pawnee	2943	0.245408
Chr01	Pawnee	2944	0.24434
Chr01	Pawnee	2945	0.243954
Chr01	Pawnee	2946	0.243318
Chr01	Pawnee	2947	0.242706
Chr01	Pawnee	2949	0.242375
Chr01	Pawnee	2950	0.241976
Chr01	Pawnee	2951	0.241295
Chr01	Pawnee	2952	0.240303
Chr01	Pawnee	2955	0.239265
Chr01	Pawnee	2958	0.238234
Chr01	Pawnee	2960	0.237245
Chr01	Pawnee	2962	0.236597
Chr01	Pawnee	2964	0.236215
Chr01	Pawnee	2965	0.235623
Chr01	Pawnee	2969	0.234808
Chr01	Pawnee	2970	0.233985
Chr01	Pawnee	2971	0.233229
Chr01	Pawnee	2972	0.232627
Chr01	Pawnee	2973	0.231727
Chr01	Pawnee	2975	0.230408
Chr01	Pawnee	2976	0.229248
Chr01	Pawnee	2977	0.228269
Chr01	Pawnee	2978	0.22747
Chr01	Pawnee	2979	0.226621
Chr01	Pawnee	2981	0.225242
Chr01	Pawnee	2982	0.224136
Chr01	Pawnee	2983	0.222858
Chr01	Pawnee	2987	0.221766
Chr01	Pawnee	2988	0.221276
Chr01	Pawnee	2989	0.221093
Chr01	Pawnee	2990	0.22106
Chr01	Pawnee	2991	0.220736
Chr01	Pawnee	2992	0.220781
Chr01	Pawnee	2993	0.22112
Chr01	Pawnee	2995	0.221524
Chr01	Pawnee	2996	0.222273
Chr01	Pawnee	2997	0.223084
Chr01	Pawnee	2998	0.223585
Chr01	Pawnee	2999	0.224963
Chr01	Pawnee	3000	0.226457
Chr01	Pawnee	3001	0.228151
Chr01	Pawnee	3002	0.230215
Chr01	Pawnee	3003	0.232979
Chr01	Pawnee	3004	0.236399
Chr01	Pawnee	3005	0.240141
Chr01	Pawnee	3006	0.244063
Chr01	Pawnee	3007	0.248439
Chr01	Pawnee	3008	0.252603
Chr01	Pawnee	3009	0.25667
Chr01	Pawnee	3010	0.260682
Chr01	Pawnee	3012	0.264777
Chr01	Pawnee	3013	0.268694
Chr01	Pawnee	3014	0.272963
Chr01	Pawnee	3015	0.276867
Chr01	Pawnee	3016	0.280692
Chr01	Pawnee	3018	0.284668
Chr01	Pawnee	3020	0.288195
Chr01	Pawnee	3022	0.291748
Chr01	Pawnee	3023	0.295268
Chr01	Pawnee	3024	0.298206
Chr01	Pawnee	3025	0.30074
Chr01	Pawnee	3026	0.303123
Chr01	Pawnee	3027	0.305348
Chr01	Pawnee	3028	0.306986
Chr01	Pawnee	3029	0.308752
Chr01	Pawnee	3030	0.310112
Chr01	Pawnee	3031	0.311593
Chr01	Pawnee	3035	0.313151
Chr01	Pawnee	3038	0.314806
Chr01	Pawnee	3040	0.31688
Chr01	Pawnee	3041	0.31884
Chr01	Pawnee	3042	0.320895
Chr01	Pawnee	3043	0.322557
Chr01	Pawnee	3044	0.323731
Chr01	Pawnee	3045	0.324511
Chr01	Pawnee	3047	0.32486
Chr01	Pawnee	3048	0.324798
Chr01	Pawnee	3049	0.32446
Chr01	Pawnee	3050	0.323837
Chr01	Pawnee	3051	0.322833
Chr01	Pawnee	3053	0.321632
Chr01	Pawnee	3054	0.320908
Chr01	Pawnee	3064	0.319754
Chr01	Pawnee	3070	0.319167
Chr01	Pawnee	3071	0.318277
Chr01	Pawnee	3072	0.317299
Chr01	Pawnee	3073	0.316357
Chr01	Pawnee	3074	0.315836
Chr01	Pawnee	3075	0.314907
Chr01	Pawnee	3076	0.314241
Chr01	Pawnee	3077	0.3137
Chr01	Pawnee	3079	0.313049
Chr01	Pawnee	3080	0.312138
Chr01	Pawnee	3083	0.311317
Chr01	Pawnee	3084	0.310242
Chr01	Pawnee	3087	0.308375
Chr01	Pawnee	3088	0.306181
Chr01	Pawnee	3091	0.304189
Chr01	Pawnee	3093	0.302696
Chr01	Pawnee	3094	0.301517
Chr01	Pawnee	3095	0.300337
Chr01	Pawnee	3096	0.299242
Chr01	Pawnee	3097	0.298146
Chr01	Pawnee	3099	0.296671
Chr01	Pawnee	3100	0.295035
Chr01	Pawnee	3102	0.292786
Chr01	Pawnee	3103	0.291163
Chr01	Pawnee	3105	0.290147
Chr01	Pawnee	3107	0.289445
Chr01	Pawnee	3109	0.289065
Chr01	Pawnee	3111	0.288921
Chr01	Pawnee	3112	0.288563
Chr01	Pawnee	3115	0.288122
Chr01	Pawnee	3116	0.287858
Chr01	Pawnee	3118	0.287503
Chr01	Pawnee	3121	0.287488
Chr01	Pawnee	3122	0.286997
Chr01	Pawnee	3129	0.286685
Chr01	Pawnee	3131	0.28657
Chr01	Pawnee	3132	0.28666
Chr01	Pawnee	3133	0.286671
Chr01	Pawnee	3134	0.286281
Chr01	Pawnee	3135	0.285839
Chr01	Pawnee	3136	0.285395
Chr01	Pawnee	3137	0.285467
Chr01	Pawnee	3138	0.28533
Chr01	Pawnee	3140	0.285179
Chr01	Pawnee	3142	0.285039
Chr01	Pawnee	3143	0.284574
Chr01	Pawnee	3144	0.283914
Chr01	Pawnee	3145	0.283519
Chr01	Pawnee	3146	0.282681
Chr01	Pawnee	3147	0.281733
Chr01	Pawnee	3148	0.280268
Chr01	Pawnee	3149	0.278475
Chr01	Pawnee	3150	0.276195
Chr01	Pawnee	3151	0.273547
Chr01	Pawnee	3153	0.270611
Chr01	Pawnee	3154	0.267559
Chr01	Pawnee	3157	0.264227
Chr01	Pawnee	3159	0.261021
Chr01	Pawnee	3160	0.25769
Chr01	Pawnee	3161	0.253918
Chr01	Pawnee	3164	0.24931
Chr01	Pawnee	3166	0.244948
Chr01	Pawnee	3167	0.240786
Chr01	Pawnee	3169	0.236742
Chr01	Pawnee	3170	0.232763
Chr01	Pawnee	3171	0.228373
Chr01	Pawnee	3172	0.223365
Chr01	Pawnee	3173	0.218866
Chr01	Pawnee	3174	0.214815
Chr01	Pawnee	3175	0.210763
Chr01	Pawnee	3178	0.206573
Chr01	Pawnee	3179	0.202624
Chr01	Pawnee	3180	0.199146
Chr01	Pawnee	3181	0.195532
Chr01	Pawnee	3184	0.19183
Chr01	Pawnee	3185	0.188232
Chr01	Pawnee	3186	0.185181
Chr01	Pawnee	3188	0.182398
Chr01	Pawnee	3189	0.179825
Chr01	Pawnee	3191	0.17743
Chr01	Pawnee	3193	0.175693
Chr01	Pawnee	3194	0.173771
Chr01	Pawnee	3195	0.171769
Chr01	Pawnee	3196	0.169786
Chr01	Pawnee	3197	0.167731
Chr01	Pawnee	3198	0.165726
Chr01	Pawnee	3199	0.163601
Chr01	Pawnee	3200	0.161786
Chr01	Pawnee	3201	0.16016
Chr01	Pawnee	3202	0.158656
Chr01	Pawnee	3203	0.157424
Chr01	Pawnee	3207	0.156263
Chr01	Pawnee	3209	0.155291
Chr01	Pawnee	3210	0.154536
Chr01	Pawnee	3211	0.15369
Chr01	Pawnee	3212	0.15271
Chr01	Pawnee	3213	0.15208
Chr01	Pawnee	3214	0.151622
Chr01	Pawnee	3217	0.151087
Chr01	Pawnee	3218	0.150821
Chr01	Pawnee	3219	0.150032
Chr01	Pawnee	3220	0.149293
Chr01	Pawnee	3221	0.148832
Chr01	Pawnee	3222	0.148719
Chr01	Pawnee	3223	0.148772
Chr01	Pawnee	3224	0.148941
Chr01	Pawnee	3235	0.148985
Chr01	Pawnee	3236	0.148532
Chr01	Pawnee	3237	0.148111
Chr01	Pawnee	3238	0.147876
Chr01	Pawnee	3239	0.147724
Chr01	Pawnee	3241	0.147274
Chr01	Pawnee	3249	0.14715
Chr01	Pawnee	3250	0.147137
Chr01	Pawnee	3251	0.147059
Chr01	Pawnee	3252	0.146922
Chr01	Pawnee	3254	0.146675
Chr01	Pawnee	3255	0.146057
Chr01	Pawnee	3256	0.144569
Chr01	Pawnee	3257	0.143081
Chr01	Pawnee	3258	0.142324
Chr01	Pawnee	3260	0.141631
Chr01	Pawnee	3261	0.141176
Chr01	Pawnee	3263	0.140251
Chr01	Pawnee	3264	0.138972
Chr01	Pawnee	3265	0.137189
Chr01	Pawnee	3266	0.134804
Chr01	Pawnee	3267	0.132355
Chr01	Pawnee	3268	0.130159
Chr01	Pawnee	3271	0.127724
Chr01	Pawnee	3272	0.124861
Chr01	Pawnee	3276	0.121772
Chr01	Pawnee	3277	0.118279
Chr01	Pawnee	3279	0.115155
Chr01	Pawnee	3280	0.111814
Chr01	Pawnee	3284	0.108356
Chr01	Pawnee	3285	0.104528
Chr01	Pawnee	3287	0.100559
Chr01	Pawnee	3291	0.09631
Chr01	Pawnee	3294	0.0922771
Chr01	Pawnee	3295	0.088506
Chr01	Pawnee	3296	0.0847503
Chr01	Pawnee	3300	0.0811358
Chr01	Pawnee	3302	0.0776271
Chr01	Pawnee	3303	0.0744408
Chr01	Pawnee	3304	0.0714652
Chr01	Pawnee	3305	0.0687475
Chr01	Pawnee	3306	0.0657394
Chr01	Pawnee	3307	0.0629481
Chr01	Pawnee	3308	0.0606653
Chr01	Pawnee	3309	0.0588305
Chr01	Pawnee	3310	0.0574782
Chr01	Pawnee	3312	0.0563863
Chr01	Pawnee	3313	0.0552181
Chr01	Pawnee	3314	0.0540604
Chr01	Pawnee	3315	0.052901
Chr01	Pawnee	3317	0.0521925
Chr01	Pawnee	3319	0.0516179
Chr01	Pawnee	3321	0.050794
Chr01	Pawnee	3323	0.0500423
Chr01	Pawnee	3324	0.0496674
Chr01	Pawnee	3325	0.0489528
Chr01	Pawnee	3326	0.0479011
Chr01	Pawnee	3327	0.0470072
Chr01	Pawnee	3329	0.0465654
Chr01	Pawnee	3330	0.046726
Chr01	Pawnee	3332	0.0473453
Chr01	Pawnee	3334	0.047316
Chr01	Pawnee	3337	0.047356
Chr01	Pawnee	3338	0.0477985
Chr01	Pawnee	3339	0.048203
Chr01	Pawnee	3341	0.0481506
Chr01	Pawnee	3343	0.0474308
Chr01	Pawnee	3345	0.0472035
Chr01	Pawnee	3347	0.0470645
Chr01	Pawnee	3348	0.0469298
Chr01	Pawnee	3349	0.0466638
Chr01	Pawnee	3350	0.0463164
Chr01	Pawnee	3351	0.0458531
Chr01	Pawnee	3352	0.0449496
Chr01	Pawnee	3356	0.0441744
Chr01	Pawnee	3357	0.0435247
Chr01	Pawnee	3358	0.0433389
Chr01	Pawnee	3359	0.0435458
Chr01	Pawnee	3361	0.0439698
Chr01	Pawnee	3363	0.0442195
Chr01	Pawnee	3366	0.0446684
Chr01	Pawnee	3367	0.0451958
Chr01	Pawnee	3368	0.0455928
Chr01	Pawnee	3369	0.0463
Chr01	Pawnee	3370	0.0467454
Chr01	Pawnee	3371	0.0468866
Chr01	Pawnee	3375	0.0466804
Chr01	Pawnee	3376	0.0463747
Chr01	Pawnee	3377	0.0457734
Chr01	Pawnee	3382	0.0455982
Chr01	Pawnee	3386	0.0451812
Chr01	Pawnee	3387	0.0450766
Chr01	Pawnee	3389	0.0451498
Chr01	Pawnee	3390	0.0447145
Chr01	Pawnee	3391	0.0443511
Chr01	Pawnee	3392	0.044093
Chr01	Pawnee	3395	0.0437847
Chr01	Pawnee	3398	0.0436314
Chr01	Pawnee	3401	0.0433776
Chr01	Pawnee	3403	0.0431254
Chr01	Pawnee	3404	0.0428181
Chr01	Pawnee	3405	0.0428236
Chr01	Pawnee	3406	0.0434192
Chr01	Pawnee	3409	0.0446151
Chr01	Pawnee	3415	0.0458111
Chr01	Pawnee	3421	0.0478834
Chr01	Pawnee	3424	0.0501665
Chr01	Pawnee	3425	0.0524574
Chr01	Pawnee	3426	0.0545514
Chr01	Pawnee	3427	0.0561
Chr01	Pawnee	3429	0.0574256
Chr01	Pawnee	3430	0.0592354
Chr01	Pawnee	3433	0.0611887
Chr01	Pawnee	3434	0.0629952
Chr01	Pawnee	3435	0.0647176
Chr01	Pawnee	3436	0.0662453
Chr01	Pawnee	3437	0.0677596
Chr01	Pawnee	3438	0.0692455
Chr01	Pawnee	3439	0.0712421
Chr01	Pawnee	3440	0.0734336
Chr01	Pawnee	3441	0.0760393
Chr01	Pawnee	3444	0.0783564
Chr01	Pawnee	3445	0.0800386
Chr01	Pawnee	3447	0.0824678
Chr01	Pawnee	3455	0.0848804
Chr01	Pawnee	3457	0.0877802
Chr01	Pawnee	3461	0.0907679
Chr01	Pawnee	3462	0.0938369
Chr01	Pawnee	3465	0.0968761
Chr01	Pawnee	3467	0.100194
Chr01	Pawnee	3468	0.103597
Chr01	Pawnee	3472	0.10707
Chr01	Pawnee	3473	0.111001
Chr01	Pawnee	3474	0.114377
Chr01	Pawnee	3477	0.117366
Chr01	Pawnee	3480	0.12012
Chr01	Pawnee	3482	0.122794
Chr01	Pawnee	3484	0.125195
Chr01	Pawnee	3485	0.127297
Chr01	Pawnee	3487	0.12933
Chr01	Pawnee	3488	0.130966
Chr01	Pawnee	3489	0.132615
Chr01	Pawnee	3490	0.134088
Chr01	Pawnee	3491	0.135266
Chr01	Pawnee	3493	0.136643
Chr01	Pawnee	3496	0.137631
Chr01	Pawnee	3500	0.138264
Chr01	Pawnee	3502	0.139152
Chr01	Pawnee	3503	0.140275
Chr01	Pawnee	3504	0.141635
Chr01	Pawnee	3506	0.142635
Chr01	Pawnee	3507	0.143449
Chr01	Pawnee	3508	0.144318
Chr01	Pawnee	3509	0.144682
Chr01	Pawnee	3510	0.145046
Chr01	Pawnee	3511	0.145041
Chr01	Pawnee	3512	0.145445
Chr01	Pawnee	3514	0.145224
Chr01	Pawnee	3515	0.144703
Chr01	Pawnee	3516	0.144296
Chr01	Pawnee	3519	0.144135
Chr01	Pawnee	3520	0.144
Chr01	Pawnee	3521	0.144009
Chr01	Pawnee	3522	0.143658
Chr01	Pawnee	3523	0.142922
Chr01	Pawnee	3524	0.14272
Chr01	Pawnee	3527	0.143313
Chr01	Pawnee	3529	0.143511
Chr01	Pawnee	3530	0.143711
Chr01	Pawnee	3532	0.143803
Chr01	Pawnee	3533	0.14351
Chr01	Pawnee	3534	0.143191
Chr01	Pawnee	3536	0.143059
Chr01	Pawnee	3538	0.143191
Chr01	Pawnee	3540	0.14299
Chr01	Pawnee	3542	0.142822
Chr01	Pawnee	3543	0.142332
Chr01	Pawnee	3544	0.14115
Chr01	Pawnee	3545	0.1402
Chr01	Pawnee	3546	0.139382
Chr01	Pawnee	3553	0.138564
Chr01	Pawnee	3554	0.137476
Chr01	Pawnee	3555	0.136273
Chr01	Pawnee	3556	0.135109
Chr01	Pawnee	3557	0.134725
Chr01	Pawnee	3559	0.13459
Chr01	Pawnee	3560	0.13508
Chr01	Pawnee	3561	0.135959
Chr01	Pawnee	3562	0.137118
Chr01	Pawnee	3563	0.13797
Chr01	Pawnee	3565	0.138889
Chr01	Pawnee	3567	0.139608
Chr01	Pawnee	3568	0.140344
Chr01	Pawnee	3571	0.141375
Chr01	Pawnee	3577	0.142207
Chr01	Pawnee	3578	0.143198
Chr01	Pawnee	3579	0.144146
Chr01	Pawnee	3580	0.144459
Chr01	Pawnee	3581	0.144736
Chr01	Pawnee	3582	0.144776
Chr01	Pawnee	3583	0.144894
Chr01	Pawnee	3584	0.144894
Chr01	Pawnee	3585	0.144253
Chr01	Pawnee	3589	0.143225
Chr01	Pawnee	3591	0.142197
Chr01	Pawnee	3592	0.140754
Chr01	Pawnee	3593	0.139015
Chr01	Pawnee	3595	0.137185
Chr01	Pawnee	3598	0.135517
Chr01	Pawnee	3604	0.134317
Chr01	Pawnee	3605	0.132994
Chr01	Pawnee	3606	0.131704
Chr01	Pawnee	3607	0.130396
Chr01	Pawnee	3609	0.128937
Chr01	Pawnee	3611	0.127319
Chr01	Pawnee	3613	0.125778
Chr01	Pawnee	3614	0.123911
Chr01	Pawnee	3615	0.122551
Chr01	Pawnee	3616	0.120513
Chr01	Pawnee	3617	0.118963
Chr01	Pawnee	3619	0.117706
Chr01	Pawnee	3620	0.116682
Chr01	Pawnee	3621	0.115952
Chr01	Pawnee	3622	0.114205
Chr01	Pawnee	3624	0.112882
Chr01	Pawnee	3625	0.11111
Chr01	Pawnee	3626	0.109319
Chr01	Pawnee	3628	0.107609
Chr01	Pawnee	3631	0.105763
Chr01	Pawnee	3632	0.103395
Chr01	Pawnee	3633	0.101302
Chr01	Pawnee	3634	0.0991826
Chr01	Pawnee	3635	0.0969488
Chr01	Pawnee	3638	0.0948622
Chr01	Pawnee	3640	0.0925693
Chr01	Pawnee	3641	0.0908653
Chr01	Pawnee	3642	0.0889651
Chr01	Pawnee	3643	0.0870619
Chr01	Pawnee	3645	0.0854768
Chr01	Pawnee	3647	0.0843164
Chr01	Pawnee	3648	0.0834085
Chr01	Pawnee	3649	0.0824708
Chr01	Pawnee	3650	0.0817996
Chr01	Pawnee	3651	0.080915
Chr01	Pawnee	3652	0.0797457
Chr01	Pawnee	3653	0.0786469
Chr01	Pawnee	3658	0.0781209
Chr01	Pawnee	3661	0.0774097
Chr01	Pawnee	3664	0.0766264
Chr01	Pawnee	3666	0.0754565
Chr01	Pawnee	3667	0.0744992
Chr01	Pawnee	3670	0.0738258
Chr01	Pawnee	3671	0.0732685
Chr01	Pawnee	3672	0.0735107
Chr01	Pawnee	3673	0.0741672
Chr01	Pawnee	3674	0.0755449
Chr01	Pawnee	3676	0.0766325
Chr01	Pawnee	3678	0.0782964
Chr01	Pawnee	3679	0.0797235
Chr01	Pawnee	3685	0.0806369
Chr01	Pawnee	3687	0.0815148
Chr01	Pawnee	3689	0.0827464
Chr01	Pawnee	3690	0.0842089
Chr01	Pawnee	3691	0.0857409
Chr01	Pawnee	3692	0.088068
Chr01	Pawnee	3694	0.0904663
Chr01	Pawnee	3697	0.0928801
Chr01	Pawnee	3698	0.0953544
Chr01	Pawnee	3699	0.097918
Chr01	Pawnee	3700	0.100339
Chr01	Pawnee	3701	0.102691
Chr01	Pawnee	3702	0.104763
Chr01	Pawnee	3703	0.106756
Chr01	Pawnee	3707	0.109037
Chr01	Pawnee	3708	0.11151
Chr01	Pawnee	3712	0.114387
Chr01	Pawnee	3714	0.117808
Chr01	Pawnee	3715	0.121389
Chr01	Pawnee	3716	0.125191
Chr01	Pawnee	3717	0.129066
Chr01	Pawnee	3720	0.132825
Chr01	Pawnee	3726	0.137042
Chr01	Pawnee	3730	0.14165
Chr01	Pawnee	3731	0.14648
Chr01	Pawnee	3732	0.15109
Chr01	Pawnee	3733	0.155038
Chr01	Pawnee	3735	0.15879
Chr01	Pawnee	3736	0.16219
Chr01	Pawnee	3737	0.165425
Chr01	Pawnee	3738	0.168525
Chr01	Pawnee	3740	0.171899
Chr01	Pawnee	3741	0.17527
Chr01	Pawnee	3743	0.17827
Chr01	Pawnee	3744	0.181638
Chr01	Pawnee	3745	0.185631
Chr01	Pawnee	3747	0.189047
Chr01	Pawnee	3749	0.192134
Chr01	Pawnee	3750	0.195529
Chr01	Pawnee	3751	0.199048
Chr01	Pawnee	3752	0.20305
Chr01	Pawnee	3753	0.206823
Chr01	Pawnee	3759	0.210685
Chr01	Pawnee	3762	0.214838
Chr01	Pawnee	3763	0.218822
Chr01	Pawnee	3764	0.222853
Chr01	Pawnee	3766	0.226694
Chr01	Pawnee	3768	0.230543
Chr01	Pawnee	3772	0.234481
Chr01	Pawnee	3774	0.238614
Chr01	Pawnee	3775	0.243008
Chr01	Pawnee	3776	0.247925
Chr01	Pawnee	3778	0.252497
Chr01	Pawnee	3779	0.256936
Chr01	Pawnee	3781	0.261793
Chr01	Pawnee	3782	0.266118
Chr01	Pawnee	3783	0.269866
Chr01	Pawnee	3784	0.273585
Chr01	Pawnee	3785	0.276661
Chr01	Pawnee	3788	0.279866
Chr01	Pawnee	3790	0.282632
Chr01	Pawnee	3792	0.28517
Chr01	Pawnee	3795	0.288124
Chr01	Pawnee	3797	0.29132
Chr01	Pawnee	3799	0.2952
Chr01	Pawnee	3800	0.298801
Chr01	Pawnee	3801	0.302083
Chr01	Pawnee	3802	0.305148
Chr01	Pawnee	3803	0.307952
Chr01	Pawnee	3805	0.310564
Chr01	Pawnee	3807	0.31347
Chr01	Pawnee	3809	0.316071
Chr01	Pawnee	3810	0.318601
Chr01	Pawnee	3812	0.320965
Chr01	Pawnee	3814	0.323474
Chr01	Pawnee	3816	0.326095
Chr01	Pawnee	3819	0.328545
Chr01	Pawnee	3824	0.331038
Chr01	Pawnee	3833	0.333715
Chr01	Pawnee	3834	0.336158
Chr01	Pawnee	3836	0.338121
Chr01	Pawnee	3839	0.339809
Chr01	Pawnee	3840	0.341669
Chr01	Pawnee	3841	0.343245
Chr01	Pawnee	3842	0.34497
Chr01	Pawnee	3843	0.346354
Chr01	Pawnee	3845	0.347841
Chr01	Pawnee	3847	0.348998
Chr01	Pawnee	3849	0.35026
Chr01	Pawnee	3850	0.351308
Chr01	Pawnee	3851	0.352118
Chr01	Pawnee	3852	0.352828
Chr01	Pawnee	3853	0.352929
Chr01	Pawnee	3856	0.352603
Chr01	Pawnee	3859	0.35179
Chr01	Pawnee	3860	0.350103
Chr01	Pawnee	3861	0.34775
Chr01	Pawnee	3862	0.345589
Chr01	Pawnee	3863	0.34342
Chr01	Pawnee	3864	0.341083
Chr01	Pawnee	3865	0.338687
Chr01	Pawnee	3867	0.335915
Chr01	Pawnee	3868	0.333079
Chr01	Pawnee	3869	0.330113
Chr01	Pawnee	3870	0.326981
Chr01	Pawnee	3875	0.32358
Chr01	Pawnee	3880	0.3202
Chr01	Pawnee	3881	0.316768
Chr01	Pawnee	3882	0.313394
Chr01	Pawnee	3884	0.310099
Chr01	Pawnee	3886	0.306906
Chr01	Pawnee	3887	0.304423
Chr01	Pawnee	3888	0.30197
Chr01	Pawnee	3889	0.299249
Chr01	Pawnee	3890	0.296295
Chr01	Pawnee	3891	0.293377
Chr01	Pawnee	3892	0.290224
Chr01	Pawnee	3895	0.286632
Chr01	Pawnee	3896	0.283321
Chr01	Pawnee	3899	0.279429
Chr01	Pawnee	3900	0.275344
Chr01	Pawnee	3901	0.271655
Chr01	Pawnee	3903	0.267438
Chr01	Pawnee	3905	0.262834
Chr01	Pawnee	3906	0.257419
Chr01	Pawnee	3909	0.251566
Chr01	Pawnee	3911	0.246214
Chr01	Pawnee	3916	0.241039
Chr01	Pawnee	3918	0.235992
Chr01	Pawnee	3919	0.231268
Chr01	Pawnee	3920	0.226983
Chr01	Pawnee	3922	0.222199
Chr01	Pawnee	3923	0.216928
Chr01	Pawnee	3924	0.212164
Chr01	Pawnee	3925	0.207401
Chr01	Pawnee	3930	0.202631
Chr01	Pawnee	3933	0.198312
Chr01	Pawnee	3936	0.194736
Chr01	Pawnee	3937	0.191534
Chr01	Pawnee	3938	0.188654
Chr01	Pawnee	3939	0.186089
Chr01	Pawnee	3940	0.18404
Chr01	Pawnee	3941	0.18196
Chr01	Pawnee	3942	0.17998
Chr01	Pawnee	3944	0.178161
Chr01	Pawnee	3945	0.176297
Chr01	Pawnee	3947	0.174782
Chr01	Pawnee	3948	0.173435
Chr01	Pawnee	3950	0.172059
Chr01	Pawnee	3952	0.171132
Chr01	Pawnee	3953	0.170042
Chr01	Pawnee	3954	0.168354
Chr01	Pawnee	3955	0.167006
Chr01	Pawnee	3956	0.16578
Chr01	Pawnee	3957	0.164254
Chr01	Pawnee	3958	0.163449
Chr01	Pawnee	3961	0.162916
Chr01	Pawnee	3964	0.162444
Chr01	Pawnee	3966	0.162265
Chr01	Pawnee	3967	0.162345
Chr01	Pawnee	3968	0.162348
Chr01	Pawnee	3970	0.162047
Chr01	Pawnee	3971	0.161325
Chr01	Pawnee	3972	0.160199
Chr01	Pawnee	3973	0.158548
Chr01	Pawnee	3975	0.156957
Chr01	Pawnee	3979	0.155792
Chr01	Pawnee	3980	0.155312
Chr01	Pawnee	3981	0.154687
Chr01	Pawnee	3983	0.154304
Chr01	Pawnee	3984	0.153892
Chr01	Pawnee	3985	0.153187
Chr01	Pawnee	3986	0.15281
Chr01	Pawnee	3989	0.152598
Chr01	Pawnee	3991	0.15259
Chr01	Pawnee	3992	0.152674
Chr01	Pawnee	3993	0.152487
Chr02	Pawnee	4326	0.245667
Chr02	Pawnee	4327	0.244131
Chr02	Pawnee	4329	0.243268
Chr02	Pawnee	4330	0.242637
Chr02	Pawnee	4332	0.241942
Chr02	Pawnee	4337	0.241409
Chr02	Pawnee	4338	0.241236
Chr02	Pawnee	4340	0.241665
Chr02	Pawnee	4343	0.242356
Chr02	Pawnee	4347	0.243566
Chr02	Pawnee	4357	0.24509
Chr02	Pawnee	4359	0.246907
Chr02	Pawnee	4362	0.249099
Chr02	Pawnee	4363	0.251359
Chr02	Pawnee	4364	0.253267
Chr02	Pawnee	4365	0.255681
Chr02	Pawnee	4375	0.258328
Chr02	Pawnee	4376	0.260912
Chr02	Pawnee	4377	0.263024
Chr02	Pawnee	4378	0.264723
Chr02	Pawnee	4379	0.266408
Chr02	Pawnee	4380	0.26823
Chr02	Pawnee	4381	0.270579
Chr02	Pawnee	4382	0.272896
Chr02	Pawnee	4383	0.275587
Chr02	Pawnee	4384	0.278554
Chr02	Pawnee	4388	0.281995
Chr02	Pawnee	4389	0.285573
Chr02	Pawnee	4390	0.289077
Chr02	Pawnee	4392	0.291811
Chr02	Pawnee	4395	0.295132
Chr02	Pawnee	4396	0.299147
Chr02	Pawnee	4397	0.303636
Chr02	Pawnee	4398	0.308095
Chr02	Pawnee	4399	0.312479
Chr02	Pawnee	4402	0.316669
Chr02	Pawnee	4404	0.320756
Chr02	Pawnee	4405	0.324891
Chr02	Pawnee	4410	0.328687
Chr02	Pawnee	4413	0.332544
Chr02	Pawnee	4415	0.336115
Chr02	Pawnee	4416	0.339848
Chr02	Pawnee	4417	0.343556
Chr02	Pawnee	4419	0.347505
Chr02	Pawnee	4420	0.350935
Chr02	Pawnee	4421	0.354266
Chr02	Pawnee	4422	0.357788
Chr02	Pawnee	4423	0.361984
Chr02	Pawnee	4424	0.366569
Chr02	Pawnee	4425	0.371053
Chr02	Pawnee	4426	0.37563
Chr02	Pawnee	4427	0.379937
Chr02	Pawnee	4428	0.383753
Chr02	Pawnee	4430	0.387442
Chr02	Pawnee	4432	0.390627
Chr02	Pawnee	4433	0.393663
Chr02	Pawnee	4434	0.396941
Chr02	Pawnee	4436	0.399542
Chr02	Pawnee	4437	0.402487
Chr02	Pawnee	4439	0.405742
Chr02	Pawnee	4440	0.408371
Chr02	Pawnee	4444	0.410812
Chr02	Pawnee	4451	0.413862
Chr02	Pawnee	4465	0.416705
Chr02	Pawnee	4467	0.419408
Chr02	Pawnee	4469	0.42167
Chr02	Pawnee	4471	0.4241
Chr02	Pawnee	4472	0.426185
Chr02	Pawnee	4473	0.428617
Chr02	Pawnee	4478	0.430836
Chr02	Pawnee	4480	0.433021
Chr02	Pawnee	4482	0.434484
Chr02	Pawnee	4483	0.435624
Chr02	Pawnee	4484	0.437186
Chr02	Pawnee	4489	0.438409
Chr02	Pawnee	4492	0.439512
Chr02	Pawnee	4494	0.440931
Chr02	Pawnee	4495	0.442585
Chr02	Pawnee	4496	0.443963
Chr02	Pawnee	4497	0.44529
Chr02	Pawnee	4498	0.447037
Chr02	Pawnee	4499	0.448968
Chr02	Pawnee	4503	0.450966
Chr02	Pawnee	4505	0.453519
Chr02	Pawnee	4506	0.456401
Chr02	Pawnee	4508	0.45901
Chr02	Pawnee	4509	0.461818
Chr02	Pawnee	4510	0.464479
Chr02	Pawnee	4512	0.467122
Chr02	Pawnee	4516	0.469607
Chr02	Pawnee	4517	0.47162
Chr02	Pawnee	4526	0.473797
Chr02	Pawnee	4527	0.476479
Chr02	Pawnee	4529	0.479312
Chr02	Pawnee	4537	0.482269
Chr02	Pawnee	4538	0.485159
Chr02	Pawnee	4539	0.487721
Chr02	Pawnee	4540	0.490147
Chr02	Pawnee	4543	0.492556
Chr02	Pawnee	4544	0.494874
Chr02	Pawnee	4546	0.497413
Chr02	Pawnee	4557	0.499967
Chr02	Pawnee	4559	0.502512
[truncated: 69,091 more rows]

## Sheet: Fig2b_introgressPos
PlantID	yGrouping	yPosition	chromosome	hardGenotypeCall	blockStartBp	blockEndBp	isReferenceGenome
Moore	elliott	1	Chr01	p	7065	58430437	FALSE
Moore	elliott	1	Chr02	p	5691	37575773	FALSE
Moore	elliott	1	Chr03	p	8458	13233954	FALSE
Moore	elliott	1	Chr03	m	13512045	13896045	FALSE
Moore	elliott	1	Chr03	p	14257277	52276609	FALSE
Moore	elliott	1	Chr04	p	220	31581526	FALSE
Moore	elliott	1	Chr04	a	31582349	32849144	FALSE
Moore	elliott	1	Chr04	p	32852263	42339522	FALSE
Moore	elliott	1	Chr05	p	7310	43090102	FALSE
Moore	elliott	1	Chr05	a	43090412	43895761	FALSE
Moore	elliott	1	Chr05	p	43895834	48478222	FALSE
Moore	elliott	1	Chr06	p	272821	16749491	FALSE
Moore	elliott	1	Chr06	a	16749557	17256665	FALSE
Moore	elliott	1	Chr06	p	17260560	34606908	FALSE
Moore	elliott	1	Chr07	p	5859	43380094	FALSE
Moore	elliott	1	Chr08	p	8909	30618813	FALSE
Moore	elliott	1	Chr08	a	30618975	31111427	FALSE
Moore	elliott	1	Chr08	p	31153546	33007565	FALSE
Moore	elliott	1	Chr08	a	33007846	35019697	FALSE
Moore	elliott	1	Chr09	p	113	19304680	FALSE
Moore	elliott	1	Chr09	a	19304916	19739468	FALSE
Moore	elliott	1	Chr09	p	19740882	43529915	FALSE
Moore	elliott	1	Chr10	p	950	36366600	FALSE
Moore	elliott	1	Chr10	a	36367397	36952338	FALSE
Moore	elliott	1	Chr10	p	36952626	38611515	FALSE
Moore	elliott	1	Chr11	p	15984	42655194	FALSE
Moore	elliott	1	Chr12	p	19500	17089270	FALSE
Moore	elliott	1	Chr12	a	17089350	17307134	FALSE
Moore	elliott	1	Chr12	p	17311437	27656187	FALSE
Moore	elliott	1	Chr13	p	148	33608841	FALSE
Moore	elliott	1	Chr14	p	2930	18319414	FALSE
Moore	elliott	1	Chr14	a	18328486	19862988	FALSE
Moore	elliott	1	Chr14	p	19867523	27323163	FALSE
Moore	elliott	1	Chr14	a	27323581	29817529	FALSE
Moore	elliott	1	Chr15	p	5816	3583259	FALSE
Moore	elliott	1	Chr15	a	3583943	4730188	FALSE
Moore	elliott	1	Chr15	p	4730750	16911910	FALSE
Moore	elliott	1	Chr15	a	16913898	17300753	FALSE
Moore	elliott	1	Chr15	p	17301431	22461550	FALSE
Moore	elliott	1	Chr15	a	22465292	23071912	FALSE
Moore	elliott	1	Chr15	p	23072190	24261599	FALSE
Moore	elliott	1	Chr15	a	24261679	25151379	FALSE
Moore	elliott	1	Chr15	p	25151762	40566587	FALSE
Moore	elliott	1	Chr16	p	109	1513033	FALSE
Moore	elliott	1	Chr16	a	1513103	2412482	FALSE
Moore	elliott	1	Chr16	p	2413483	6488988	FALSE
Moore	elliott	1	Chr16	a	6490008	7073401	FALSE
Moore	elliott	1	Chr16	p	7099568	7679151	FALSE
Moore	elliott	1	Chr16	a	7679206	9425660	FALSE
Moore	elliott	1	Chr16	p	9426325	16812603	FALSE
Moore	elliott	1	Chr16	a	16833788	17207695	FALSE
Moore	elliott	1	Chr16	p	17207868	21626954	FALSE
Moore	elliott	1	Chr16	a	21629104	22549820	FALSE
Moore	elliott	1	Chr16	p	22549944	27887157	FALSE
Curtis	elliott	2	Chr01	p	7065	18670588	FALSE
Curtis	elliott	2	Chr01	a	18670654	19708232	FALSE
Curtis	elliott	2	Chr01	p	19710821	58430437	FALSE
Curtis	elliott	2	Chr02	p	374432	37575773	FALSE
Curtis	elliott	2	Chr03	p	8458	34260244	FALSE
Curtis	elliott	2	Chr03	a	34263490	35256121	FALSE
Curtis	elliott	2	Chr03	p	35256330	52276609	FALSE
Curtis	elliott	2	Chr04	p	220	32717160	FALSE
Curtis	elliott	2	Chr04	a	32717857	32856392	FALSE
Curtis	elliott	2	Chr04	p	32856488	42339522	FALSE
Curtis	elliott	2	Chr05	p	7310	20594113	FALSE
Curtis	elliott	2	Chr05	a	20594759	21268575	FALSE
Curtis	elliott	2	Chr05	p	21270679	40280540	FALSE
Curtis	elliott	2	Chr05	m	40281089	41460586	FALSE
Curtis	elliott	2	Chr05	p	41485175	48478222	FALSE
Curtis	elliott	2	Chr06	p	502776	21555434	FALSE
Curtis	elliott	2	Chr06	a	21555553	21853867	FALSE
Curtis	elliott	2	Chr06	p	21853868	29528019	FALSE
Curtis	elliott	2	Chr06	a	29528171	29987625	FALSE
Curtis	elliott	2	Chr06	p	30067729	34606908	FALSE
Curtis	elliott	2	Chr07	p	270355	6871837	FALSE
Curtis	elliott	2	Chr07	a	6874186	7114436	FALSE
Curtis	elliott	2	Chr07	p	7122997	13639664	FALSE
Curtis	elliott	2	Chr07	a	13640439	14244111	FALSE
Curtis	elliott	2	Chr07	p	14244956	43380094	FALSE
Curtis	elliott	2	Chr08	p	8909	14561149	FALSE
Curtis	elliott	2	Chr08	a	14562099	14858760	FALSE
Curtis	elliott	2	Chr08	p	14865387	24760712	FALSE
Curtis	elliott	2	Chr08	m	24760722	25736039	FALSE
Curtis	elliott	2	Chr08	p	25737468	26549823	FALSE
Curtis	elliott	2	Chr08	a	26550589	27000608	FALSE
Curtis	elliott	2	Chr08	p	27001561	28990930	FALSE
Curtis	elliott	2	Chr08	a	28991244	29247482	FALSE
Curtis	elliott	2	Chr08	p	29252126	32608623	FALSE
Curtis	elliott	2	Chr08	a	32678273	34901613	FALSE
Curtis	elliott	2	Chr09	p	113	26598470	FALSE
Curtis	elliott	2	Chr09	a	26609161	26801184	FALSE
Curtis	elliott	2	Chr09	p	26802009	43529915	FALSE
Curtis	elliott	2	Chr10	p	950	38611515	FALSE
Curtis	elliott	2	Chr11	p	15984	42655194	FALSE
Curtis	elliott	2	Chr12	p	19500	27656187	FALSE
Curtis	elliott	2	Chr13	p	148	33608841	FALSE
Curtis	elliott	2	Chr14	p	1610	17502830	FALSE
Curtis	elliott	2	Chr14	a	17502955	20143759	FALSE
Curtis	elliott	2	Chr14	p	20143828	27362209	FALSE
Curtis	elliott	2	Chr14	a	27363009	29753031	FALSE
Curtis	elliott	2	Chr14	p	29756759	30180321	FALSE
Curtis	elliott	2	Chr15	p	5816	3609352	FALSE
Curtis	elliott	2	Chr15	a	3609435	4732194	FALSE
Curtis	elliott	2	Chr15	p	4732411	22438648	FALSE
Curtis	elliott	2	Chr15	a	22439054	23488774	FALSE
Curtis	elliott	2	Chr15	p	23489022	26279347	FALSE
Curtis	elliott	2	Chr15	a	26279714	27561423	FALSE
Curtis	elliott	2	Chr15	p	27570602	40566587	FALSE
Curtis	elliott	2	Chr16	p	109	6298474	FALSE
Curtis	elliott	2	Chr16	a	6299343	7287376	FALSE
Curtis	elliott	2	Chr16	p	7288259	7679625	FALSE
Curtis	elliott	2	Chr16	a	7679805	8984672	FALSE
Curtis	elliott	2	Chr16	p	8984786	9878044	FALSE
Curtis	elliott	2	Chr16	a	9883658	10179849	FALSE
Curtis	elliott	2	Chr16	p	10180613	21679907	FALSE
Curtis	elliott	2	Chr16	a	21680227	22065982	FALSE
Curtis	elliott	2	Chr16	p	22066947	27887157	FALSE
Kennedy	elliott	3	Chr01	p	7065	18666312	FALSE
Kennedy	elliott	3	Chr01	a	18670588	19701997	FALSE
Kennedy	elliott	3	Chr01	p	19702826	58430437	FALSE
Kennedy	elliott	3	Chr02	p	8695	37575773	FALSE
Kennedy	elliott	3	Chr03	p	8458	52276609	FALSE
Kennedy	elliott	3	Chr04	p	220	32633525	FALSE
Kennedy	elliott	3	Chr04	a	32633875	32856392	FALSE
Kennedy	elliott	3	Chr04	p	32856488	42339522	FALSE
Kennedy	elliott	3	Chr05	p	7310	48478222	FALSE
Kennedy	elliott	3	Chr06	p	492529	34606908	FALSE
Kennedy	elliott	3	Chr07	p	92997	6871837	FALSE
Kennedy	elliott	3	Chr07	a	6874819	7114436	FALSE
Kennedy	elliott	3	Chr07	p	7122997	43380094	FALSE
Kennedy	elliott	3	Chr08	p	8909	24791135	FALSE
Kennedy	elliott	3	Chr08	m	24794647	25699151	FALSE
Kennedy	elliott	3	Chr08	p	25713255	26549823	FALSE
Kennedy	elliott	3	Chr08	a	26550809	26880676	FALSE
Kennedy	elliott	3	Chr08	p	26882593	32788073	FALSE
Kennedy	elliott	3	Chr08	a	32788089	34816180	FALSE
Kennedy	elliott	3	Chr09	p	113	26598470	FALSE
Kennedy	elliott	3	Chr09	a	26609161	26825132	FALSE
Kennedy	elliott	3	Chr09	p	26825282	43529915	FALSE
Kennedy	elliott	3	Chr10	p	950	38611515	FALSE
Kennedy	elliott	3	Chr11	p	15984	10119502	FALSE
Kennedy	elliott	3	Chr11	a	10119645	10307796	FALSE
Kennedy	elliott	3	Chr11	p	10308091	42655194	FALSE
Kennedy	elliott	3	Chr12	p	19500	27656187	FALSE
Kennedy	elliott	3	Chr13	p	148	33608841	FALSE
Kennedy	elliott	3	Chr14	p	1610	17486492	FALSE
Kennedy	elliott	3	Chr14	a	17486607	20143759	FALSE
Kennedy	elliott	3	Chr14	p	20143828	27001884	FALSE
Kennedy	elliott	3	Chr14	a	27011173	29730371	FALSE
Kennedy	elliott	3	Chr14	p	29731384	30180321	FALSE
Kennedy	elliott	3	Chr15	p	5816	3609352	FALSE
Kennedy	elliott	3	Chr15	a	3609435	4734803	FALSE
Kennedy	elliott	3	Chr15	p	4734812	24349357	FALSE
Kennedy	elliott	3	Chr15	a	24354063	24882380	FALSE
Kennedy	elliott	3	Chr15	p	24882526	40566587	FALSE
Kennedy	elliott	3	Chr16	p	109	6525887	FALSE
Kennedy	elliott	3	Chr16	a	6526087	7288293	FALSE
Kennedy	elliott	3	Chr16	p	7289069	8713614	FALSE
Kennedy	elliott	3	Chr16	a	8713623	9369219	FALSE
Kennedy	elliott	3	Chr16	p	9369625	9897405	FALSE
Kennedy	elliott	3	Chr16	a	9897953	10186936	FALSE
Kennedy	elliott	3	Chr16	p	10190977	21859841	FALSE
Kennedy	elliott	3	Chr16	a	21859852	22535818	FALSE
Kennedy	elliott	3	Chr16	p	22549110	23499351	FALSE
Kennedy	elliott	3	Chr16	a	23505047	24087421	FALSE
Kennedy	elliott	3	Chr16	p	24089567	27887157	FALSE
Randall	elliott	4	Chr01	p	7065	58430437	FALSE
Randall	elliott	4	Chr02	p	5691	18338824	FALSE
Randall	elliott	4	Chr02	a	18344340	19561662	FALSE
Randall	elliott	4	Chr02	p	19562101	37575773	FALSE
Randall	elliott	4	Chr03	p	8458	52276609	FALSE
Randall	elliott	4	Chr04	p	220	32630790	FALSE
Randall	elliott	4	Chr04	a	32631961	32849144	FALSE
Randall	elliott	4	Chr04	p	32852263	42339522	FALSE
Randall	elliott	4	Chr05	p	7310	43088450	FALSE
Randall	elliott	4	Chr05	a	43088984	43513125	FALSE
Randall	elliott	4	Chr05	p	43646137	48478222	FALSE
Randall	elliott	4	Chr06	p	502281	34606908	FALSE
Randall	elliott	4	Chr07	p	98371	43380094	FALSE
Randall	elliott	4	Chr08	p	8909	26549823	FALSE
Randall	elliott	4	Chr08	a	26550589	26835007	FALSE
Randall	elliott	4	Chr08	p	26958258	35019697	FALSE
Randall	elliott	4	Chr09	p	113	43529915	FALSE
Randall	elliott	4	Chr10	p	950	38611515	FALSE
Randall	elliott	4	Chr11	p	15984	10114501	FALSE
Randall	elliott	4	Chr11	a	10118752	10303460	FALSE
Randall	elliott	4	Chr11	p	10304331	42655194	FALSE
Randall	elliott	4	Chr12	p	19500	27656187	FALSE
Randall	elliott	4	Chr13	p	148	26636213	FALSE
Randall	elliott	4	Chr13	a	26636274	26924922	FALSE
Randall	elliott	4	Chr13	p	26926144	33608841	FALSE
Randall	elliott	4	Chr14	p	1610	27274693	FALSE
Randall	elliott	4	Chr14	a	27274979	29753031	FALSE
Randall	elliott	4	Chr14	p	29756759	30180321	FALSE
Randall	elliott	4	Chr15	p	5816	3611113	FALSE
Randall	elliott	4	Chr15	a	3611347	4730750	FALSE
Randall	elliott	4	Chr15	p	4730804	22453325	FALSE
Randall	elliott	4	Chr15	a	22453330	23197489	FALSE
Randall	elliott	4	Chr15	p	23197644	40566587	FALSE
Randall	elliott	4	Chr16	p	109	6526047	FALSE
Randall	elliott	4	Chr16	a	6526087	7169159	FALSE
Randall	elliott	4	Chr16	p	7177905	8796346	FALSE
Randall	elliott	4	Chr16	a	9051733	9371094	FALSE
Randall	elliott	4	Chr16	p	9371755	20344954	FALSE
Randall	elliott	4	Chr16	a	20345472	20848563	FALSE
Randall	elliott	4	Chr16	p	20863319	21654231	FALSE
Randall	elliott	4	Chr16	a	21654560	24410825	FALSE
Randall	elliott	4	Chr16	p	24410969	27887157	FALSE
ELLIOTT	elliott	5	Chr01	p	7065	17446648	TRUE
ELLIOTT	elliott	5	Chr01	a	17468112	17721779	TRUE
ELLIOTT	elliott	5	Chr01	p	17723796	25210398	TRUE
ELLIOTT	elliott	5	Chr01	a	25211863	26043167	TRUE
ELLIOTT	elliott	5	Chr01	p	26043202	58430437	TRUE
ELLIOTT	elliott	5	Chr02	p	466750	18371537	TRUE
ELLIOTT	elliott	5	Chr02	a	18371923	19059048	TRUE
ELLIOTT	elliott	5	Chr02	p	19059635	37575773	TRUE
ELLIOTT	elliott	5	Chr03	p	8458	52276609	TRUE
ELLIOTT	elliott	5	Chr04	p	220	40922514	TRUE
ELLIOTT	elliott	5	Chr04	a	40923937	41172889	TRUE
ELLIOTT	elliott	5	Chr04	p	41173357	42339522	TRUE
ELLIOTT	elliott	5	Chr05	p	7310	40280540	TRUE
ELLIOTT	elliott	5	Chr05	m	40281089	41460221	TRUE
ELLIOTT	elliott	5	Chr05	p	41460497	43091134	TRUE
ELLIOTT	elliott	5	Chr05	a	43091311	43646137	TRUE
ELLIOTT	elliott	5	Chr05	p	43653674	48478222	TRUE
ELLIOTT	elliott	5	Chr06	p	502393	34606908	TRUE
ELLIOTT	elliott	5	Chr07	p	5859	43380094	TRUE
ELLIOTT	elliott	5	Chr08	p	8909	33505563	TRUE
ELLIOTT	elliott	5	Chr08	a	33506670	34850282	TRUE
ELLIOTT	elliott	5	Chr09	p	113	43529915	TRUE
ELLIOTT	elliott	5	Chr10	p	950	38611515	TRUE
ELLIOTT	elliott	5	Chr11	p	15984	42655194	TRUE
ELLIOTT	elliott	5	Chr12	p	443571	1808342	TRUE
ELLIOTT	elliott	5	Chr12	m	1808408	3326919	TRUE
ELLIOTT	elliott	5	Chr12	p	3434226	27656187	TRUE
ELLIOTT	elliott	5	Chr13	p	148	33608841	TRUE
ELLIOTT	elliott	5	Chr14	p	1610	22370617	TRUE
ELLIOTT	elliott	5	Chr14	a	22373162	22837469	TRUE
ELLIOTT	elliott	5	Chr14	p	22837702	27310210	TRUE
ELLIOTT	elliott	5	Chr14	a	27360922	29814850	TRUE
ELLIOTT	elliott	5	Chr15	p	5816	22789973	TRUE
ELLIOTT	elliott	5	Chr15	a	22790940	23197489	TRUE
ELLIOTT	elliott	5	Chr15	p	23197644	40566587	TRUE
ELLIOTT	elliott	5	Chr16	p	109	6526047	TRUE
ELLIOTT	elliott	5	Chr16	a	6526087	7222644	TRUE
ELLIOTT	elliott	5	Chr16	p	7222813	8796346	TRUE
ELLIOTT	elliott	5	Chr16	a	9051733	9375778	TRUE
ELLIOTT	elliott	5	Chr16	p	9377631	20344954	TRUE
ELLIOTT	elliott	5	Chr16	a	20345472	20848563	TRUE
ELLIOTT	elliott	5	Chr16	p	20863319	21654231	TRUE
ELLIOTT	elliott	5	Chr16	a	21654560	23721979	TRUE
ELLIOTT	elliott	5	Chr16	p	23854080	27887157	TRUE
Osage	lakota	6	Chr01	p	7065	58430437	FALSE
Osage	lakota	6	Chr02	p	27336	37575773	FALSE
Osage	lakota	6	Chr03	p	8458	34289806	FALSE
Osage	lakota	6	Chr03	a	34293405	35276797	FALSE
Osage	lakota	6	Chr03	p	35277781	52276609	FALSE
Osage	lakota	6	Chr04	p	220	31581526	FALSE
Osage	lakota	6	Chr04	a	31582349	32849144	FALSE
Osage	lakota	6	Chr04	p	32852263	42339522	FALSE
Osage	lakota	6	Chr05	p	7310	37673096	FALSE
Osage	lakota	6	Chr05	a	37674115	37941199	FALSE
Osage	lakota	6	Chr05	p	38018486	43098194	FALSE
Osage	lakota	6	Chr05	a	43098631	43366667	FALSE
Osage	lakota	6	Chr05	p	43371904	45464715	FALSE
Osage	lakota	6	Chr05	a	45465500	47517718	FALSE
Osage	lakota	6	Chr05	p	47521353	48478222	FALSE
Osage	lakota	6	Chr06	p	484319	34606908	FALSE
Osage	lakota	6	Chr07	p	5859	925968	FALSE
Osage	lakota	6	Chr07	a	926156	1216855	FALSE
Osage	lakota	6	Chr07	p	1216938	13630426	FALSE
Osage	lakota	6	Chr07	a	13633209	14060817	FALSE
Osage	lakota	6	Chr07	p	14061064	43380094	FALSE
Osage	lakota	6	Chr08	p	8909	15463520	FALSE
Osage	lakota	6	Chr08	c	15464474	19094960	FALSE
Osage	lakota	6	Chr08	p	19096237	21146434	FALSE
Osage	lakota	6	Chr08	c	21146812	22667741	FALSE
Osage	lakota	6	Chr08	p	22668378	23533064	FALSE
Osage	lakota	6	Chr08	c	23533099	25903929	FALSE
Osage	lakota	6	Chr08	p	25903953	34690996	FALSE
Osage	lakota	6	Chr09	p	113	43529915	FALSE
Osage	lakota	6	Chr10	p	950	38611515	FALSE
Osage	lakota	6	Chr11	p	15984	14994238	FALSE
Osage	lakota	6	Chr11	a	14995438	15299759	FALSE
Osage	lakota	6	Chr11	p	15300042	42655194	FALSE
Osage	lakota	6	Chr12	p	19500	13952125	FALSE
Osage	lakota	6	Chr12	a	13952281	14414823	FALSE
Osage	lakota	6	Chr12	p	14418731	16854786	FALSE
Osage	lakota	6	Chr12	a	16855656	17307134	FALSE
Osage	lakota	6	Chr12	p	17311437	27656187	FALSE
Osage	lakota	6	Chr13	p	148	26635659	FALSE
Osage	lakota	6	Chr13	a	26636083	26936166	FALSE
Osage	lakota	6	Chr13	p	26936247	33362663	FALSE
Osage	lakota	6	Chr14	p	1610	18360394	FALSE
Osage	lakota	6	Chr14	a	18360618	19977383	FALSE
Osage	lakota	6	Chr14	p	19977484	22464255	FALSE
Osage	lakota	6	Chr14	a	22464663	22691208	FALSE
Osage	lakota	6	Chr14	p	22692533	27263735	FALSE
Osage	lakota	6	Chr14	a	27263899	29780004	FALSE
Osage	lakota	6	Chr15	p	5816	3611347	FALSE
Osage	lakota	6	Chr15	a	3611574	4741412	FALSE
Osage	lakota	6	Chr15	p	4743852	22827648	FALSE
Osage	lakota	6	Chr15	a	22827894	25011404	FALSE
Osage	lakota	6	Chr15	p	25213683	40566587	FALSE
Osage	lakota	6	Chr16	p	109	5931042	FALSE
Osage	lakota	6	Chr16	a	5931751	6917045	FALSE
Osage	lakota	6	Chr16	p	6917935	7554094	FALSE
Osage	lakota	6	Chr16	a	7571440	9344337	FALSE
Osage	lakota	6	Chr16	p	9350331	22270128	FALSE
Osage	lakota	6	Chr16	a	22272480	22896026	FALSE
Osage	lakota	6	Chr16	p	22906081	26875806	FALSE
Osage	lakota	6	Chr16	a	26876934	27443303	FALSE
Kanza	lakota	7	Chr01	p	7065	5680260	FALSE
Kanza	lakota	7	Chr01	a	5681009	6597169	FALSE
Kanza	lakota	7	Chr01	p	6597511	11175689	FALSE
Kanza	lakota	7	Chr01	a	11176132	11589824	FALSE
Kanza	lakota	7	Chr01	p	11589988	58430437	FALSE
Kanza	lakota	7	Chr02	p	5691	568448	FALSE
Kanza	lakota	7	Chr02	a	569831	944348	FALSE
Kanza	lakota	7	Chr02	p	944648	37575773	FALSE
Kanza	lakota	7	Chr03	p	8458	7500742	FALSE
Kanza	lakota	7	Chr03	a	7501045	8287898	FALSE
Kanza	lakota	7	Chr03	p	8288415	52276609	FALSE
Kanza	lakota	7	Chr04	p	220	32634327	FALSE
Kanza	lakota	7	Chr04	a	32634449	32852263	FALSE
Kanza	lakota	7	Chr04	p	32855198	42339522	FALSE
Kanza	lakota	7	Chr05	p	7310	37113064	FALSE
Kanza	lakota	7	Chr05	a	37115443	37857993	FALSE
Kanza	lakota	7	Chr05	p	37858141	43098194	FALSE
Kanza	lakota	7	Chr05	a	43098631	43363751	FALSE
Kanza	lakota	7	Chr05	p	43366667	45528270	FALSE
Kanza	lakota	7	Chr05	a	45528542	47263004	FALSE
Kanza	lakota	7	Chr05	p	47276338	48478222	FALSE
Kanza	lakota	7	Chr06	p	267621	34606908	FALSE
Kanza	lakota	7	Chr07	p	214792	43380094	FALSE
Kanza	lakota	7	Chr08	p	8909	13820240	FALSE
Kanza	lakota	7	Chr08	c	13820262	14778233	FALSE
Kanza	lakota	7	Chr08	p	14785814	15465451	FALSE
Kanza	lakota	7	Chr08	c	15465589	19094918	FALSE
Kanza	lakota	7	Chr08	p	19094960	21015139	FALSE
Kanza	lakota	7	Chr08	c	21017827	21411752	FALSE
Kanza	lakota	7	Chr08	p	21412072	21874668	FALSE
Kanza	lakota	7	Chr08	c	21874740	22352337	FALSE
Kanza	lakota	7	Chr08	p	22355554	23531356	FALSE
Kanza	lakota	7	Chr08	c	23532029	24579904	FALSE
Kanza	lakota	7	Chr08	p	24580061	24692981	FALSE
Kanza	lakota	7	Chr08	c	24694437	25901891	FALSE
Kanza	lakota	7	Chr08	p	25903600	34716169	FALSE
Kanza	lakota	7	Chr09	p	113	43529915	FALSE
Kanza	lakota	7	Chr10	p	950	38611515	FALSE
Kanza	lakota	7	Chr11	p	15984	42655194	FALSE
Kanza	lakota	7	Chr12	p	19500	2628577	FALSE
Kanza	lakota	7	Chr12	a	2958920	3728254	FALSE
Kanza	lakota	7	Chr12	p	3728545	13952125	FALSE
Kanza	lakota	7	Chr12	a	13952281	14339981	FALSE
Kanza	lakota	7	Chr12	p	14340188	27656187	FALSE
Kanza	lakota	7	Chr13	p	148	33608841	FALSE
Kanza	lakota	7	Chr14	p	1610	18983687	FALSE
Kanza	lakota	7	Chr14	a	19015856	19991436	FALSE
Kanza	lakota	7	Chr14	p	19993396	22452537	FALSE
Kanza	lakota	7	Chr14	a	22454034	22908378	FALSE
Kanza	lakota	7	Chr14	p	22908383	27263735	FALSE
Kanza	lakota	7	Chr14	a	27263899	28385370	FALSE
Kanza	lakota	7	Chr15	p	5816	3608972	FALSE
Kanza	lakota	7	Chr15	a	3609122	4630122	FALSE
Kanza	lakota	7	Chr15	p	4631421	22029778	FALSE
Kanza	lakota	7	Chr15	a	22036869	23066380	FALSE
Kanza	lakota	7	Chr15	p	23066462	24745550	FALSE
Kanza	lakota	7	Chr15	a	24745589	25221369	FALSE
Kanza	lakota	7	Chr15	p	25267350	25818834	FALSE
Kanza	lakota	7	Chr15	a	25818866	27090734	FALSE
Kanza	lakota	7	Chr15	p	27113147	40566587	FALSE
Kanza	lakota	7	Chr16	p	109	2624445	FALSE
Kanza	lakota	7	Chr16	a	2624791	3246846	FALSE
Kanza	lakota	7	Chr16	p	3247325	5931042	FALSE
Kanza	lakota	7	Chr16	a	5931751	6929718	FALSE
Kanza	lakota	7	Chr16	p	6933928	7679625	FALSE
Kanza	lakota	7	Chr16	a	7679805	9349369	FALSE
Kanza	lakota	7	Chr16	p	9350331	10159480	FALSE
Kanza	lakota	7	Chr16	a	10159979	10873407	FALSE
Kanza	lakota	7	Chr16	p	10874169	21888414	FALSE
Kanza	lakota	7	Chr16	a	21888833	23494622	FALSE
Kanza	lakota	7	Chr16	p	24100272	27887157	FALSE
Major	lakota	8	Chr01	p	7065	17324979	FALSE
Major	lakota	8	Chr01	a	17416004	17923798	FALSE
Major	lakota	8	Chr01	p	17931732	58430437	FALSE
Major	lakota	8	Chr02	p	5691	586402	FALSE
Major	lakota	8	Chr02	a	588132	803196	FALSE
Major	lakota	8	Chr02	p	805298	37575773	FALSE
Major	lakota	8	Chr03	p	8458	52276609	FALSE
Major	lakota	8	Chr04	p	220	32524638	FALSE
Major	lakota	8	Chr04	a	32525375	32849144	FALSE
Major	lakota	8	Chr04	p	32852263	42339522	FALSE
Major	lakota	8	Chr05	p	7310	37666172	FALSE
Major	lakota	8	Chr05	a	37666314	37881296	FALSE
Major	lakota	8	Chr05	p	37881647	43098194	FALSE
Major	lakota	8	Chr05	a	43098631	43363751	FALSE
Major	lakota	8	Chr05	p	43366667	45466029	FALSE
Major	lakota	8	Chr05	a	45466093	47560713	FALSE
Major	lakota	8	Chr05	p	47561247	48478222	FALSE
Major	lakota	8	Chr06	a	178	543575	FALSE
Major	lakota	8	Chr06	p	543668	34606908	FALSE
Major	lakota	8	Chr07	a	5859	297582	FALSE
Major	lakota	8	Chr07	p	301596	13634177	FALSE
Major	lakota	8	Chr07	a	13635203	13862127	FALSE
Major	lakota	8	Chr07	p	13863278	43380094	FALSE
Major	lakota	8	Chr08	p	8909	13753326	FALSE
Major	lakota	8	Chr08	c	13753447	19061420	FALSE
Major	lakota	8	Chr08	p	19066954	22082277	FALSE
Major	lakota	8	Chr08	c	22082415	25429699	FALSE
Major	lakota	8	Chr08	p	25595217	30557289	FALSE
Major	lakota	8	Chr08	a	30557407	30993050	FALSE
Major	lakota	8	Chr08	p	30993353	32916024	FALSE
Major	lakota	8	Chr08	a	32917370	34805829	FALSE
Major	lakota	8	Chr09	p	113	19298621	FALSE
Major	lakota	8	Chr09	a	19298765	19848204	FALSE
Major	lakota	8	Chr09	p	19848527	21202581	FALSE
Major	lakota	8	Chr09	a	21203016	21615398	FALSE
Major	lakota	8	Chr09	p	21616195	43529915	FALSE
Major	lakota	8	Chr10	p	191233	36366600	FALSE
Major	lakota	8	Chr10	a	36367397	36652161	FALSE
Major	lakota	8	Chr10	p	36652274	38611515	FALSE
Major	lakota	8	Chr11	p	15984	42655194	FALSE
Major	lakota	8	Chr12	p	19500	3056356	FALSE
Major	lakota	8	Chr12	a	3056683	3728254	FALSE
Major	lakota	8	Chr12	p	3728545	16120210	FALSE
Major	lakota	8	Chr12	a	16120221	16482810	FALSE
Major	lakota	8	Chr12	p	16485168	27656187	FALSE
Major	lakota	8	Chr13	p	148	33536005	FALSE
Major	lakota	8	Chr14	p	1610	18319414	FALSE
Major	lakota	8	Chr14	a	18328486	19965371	FALSE
Major	lakota	8	Chr14	p	19965487	27295704	FALSE
Major	lakota	8	Chr14	a	27299922	29847377	FALSE
Major	lakota	8	Chr15	p	5816	3619767	FALSE
Major	lakota	8	Chr15	a	3619828	4743934	FALSE
Major	lakota	8	Chr15	p	4744044	22699966	FALSE
Major	lakota	8	Chr15	a	22708510	25124848	FALSE
Major	lakota	8	Chr15	p	25125100	25739008	FALSE
Major	lakota	8	Chr15	a	25818866	26526816	FALSE
Major	lakota	8	Chr15	p	26527111	29286292	FALSE
Major	lakota	8	Chr15	a	29286501	30103751	FALSE
Major	lakota	8	Chr15	p	30135324	40566587	FALSE
Major	lakota	8	Chr16	p	109	2627116	FALSE
Major	lakota	8	Chr16	a	2628271	3749333	FALSE
Major	lakota	8	Chr16	p	3753762	5926329	FALSE
Major	lakota	8	Chr16	a	5930160	6402789	FALSE
Major	lakota	8	Chr16	p	6404120	6526047	FALSE
Major	lakota	8	Chr16	a	6526087	6918413	FALSE
Major	lakota	8	Chr16	p	6919322	7554094	FALSE
Major	lakota	8	Chr16	a	7571440	9289153	FALSE
Major	lakota	8	Chr16	p	9290865	21913548	FALSE
Major	lakota	8	Chr16	a	21915298	22895148	FALSE
Major	lakota	8	Chr16	p	22896026	27887157	FALSE
LAKOTA	lakota	9	Chr01	p	7065	5699074	TRUE
LAKOTA	lakota	9	Chr01	a	5700115	6468813	TRUE
LAKOTA	lakota	9	Chr01	p	6498170	25710006	TRUE
LAKOTA	lakota	9	Chr01	a	25710098	26091357	TRUE
LAKOTA	lakota	9	Chr01	p	26099229	58430437	TRUE
LAKOTA	lakota	9	Chr02	p	5691	37575773	TRUE
LAKOTA	lakota	9	Chr03	p	8458	34293405	TRUE
LAKOTA	lakota	9	Chr03	a	34293859	35256121	TRUE
LAKOTA	lakota	9	Chr03	p	35256330	52276609	TRUE
LAKOTA	lakota	9	Chr04	p	220	7700029	TRUE
LAKOTA	lakota	9	Chr04	a	7700486	8886534	TRUE
LAKOTA	lakota	9	Chr04	p	8889978	31581526	TRUE
LAKOTA	lakota	9	Chr04	a	31582349	32849144	TRUE
LAKOTA	lakota	9	Chr04	p	32852263	42339522	TRUE
LAKOTA	lakota	9	Chr05	p	7310	37672829	TRUE
LAKOTA	lakota	9	Chr05	a	37673096	37948100	TRUE
LAKOTA	lakota	9	Chr05	p	37948675	43094305	TRUE
LAKOTA	lakota	9	Chr05	a	43095206	43384347	TRUE
LAKOTA	lakota	9	Chr05	p	43384501	45466029	TRUE
LAKOTA	lakota	9	Chr05	a	45466093	47263004	TRUE
LAKOTA	lakota	9	Chr05	p	47276338	48478222	TRUE
LAKOTA	lakota	9	Chr06	p	502281	34606908	TRUE
LAKOTA	lakota	9	Chr07	p	91519	43380094	TRUE
LAKOTA	lakota	9	Chr08	p	8909	15387466	TRUE
LAKOTA	lakota	9	Chr08	c	15405079	16812393	TRUE
LAKOTA	lakota	9	Chr08	p	16812415	34595826	TRUE
LAKOTA	lakota	9	Chr09	p	113	43529915	TRUE
LAKOTA	lakota	9	Chr10	p	191233	38611515	TRUE
LAKOTA	lakota	9	Chr11	p	15984	10390082	TRUE
LAKOTA	lakota	9	Chr11	a	10394115	11018009	TRUE
LAKOTA	lakota	9	Chr11	p	11018365	42655194	TRUE
LAKOTA	lakota	9	Chr12	p	19500	27656187	TRUE
LAKOTA	lakota	9	Chr13	p	148	33264939	TRUE
LAKOTA	lakota	9	Chr13	a	33268762	33608841	TRUE
LAKOTA	lakota	9	Chr14	p	1610	17385261	TRUE
LAKOTA	lakota	9	Chr14	a	17385925	19914134	TRUE
LAKOTA	lakota	9	Chr14	p	19914532	27025687	TRUE
LAKOTA	lakota	9	Chr14	a	27027720	29840805	TRUE
LAKOTA	lakota	9	Chr15	p	5816	24797359	TRUE
LAKOTA	lakota	9	Chr15	a	24797489	25133484	TRUE
LAKOTA	lakota	9	Chr15	p	25134936	25696036	TRUE
LAKOTA	lakota	9	Chr15	a	25890342	27888874	TRUE
LAKOTA	lakota	9	Chr15	p	27889094	40566587	TRUE
LAKOTA	lakota	9	Chr16	p	109	6526087	TRUE
LAKOTA	lakota	9	Chr16	a	6526422	7319770	TRUE
LAKOTA	lakota	9	Chr16	p	7319918	7679151	TRUE
LAKOTA	lakota	9	Chr16	a	7679206	9232121	TRUE
LAKOTA	lakota	9	Chr16	p	9234373	21877562	TRUE
LAKOTA	lakota	9	Chr16	a	21877813	22349222	TRUE
LAKOTA	lakota	9	Chr16	p	22349614	27887157	TRUE
87_MX_3_2.4	mx	10	Chr01	p	7065	11249314	FALSE
87_MX_3_2.4	mx	10	Chr01	a	11249446	11792796	FALSE
87_MX_3_2.4	mx	10	Chr01	p	11803242	16049375	FALSE
87_MX_3_2.4	mx	10	Chr01	a	16051461	16793487	FALSE
87_MX_3_2.4	mx	10	Chr01	p	16804967	18289704	FALSE
87_MX_3_2.4	mx	10	Chr01	a	18619104	19310279	FALSE
87_MX_3_2.4	mx	10	Chr01	p	19315165	27887675	FALSE
87_MX_3_2.4	mx	10	Chr01	a	27908217	28180129	FALSE
87_MX_3_2.4	mx	10	Chr01	p	28193396	31956404	FALSE
87_MX_3_2.4	mx	10	Chr01	a	31956518	32601266	FALSE
87_MX_3_2.4	mx	10	Chr01	p	32602427	58430437	FALSE
87_MX_3_2.4	mx	10	Chr02	a	5691	746701	FALSE
87_MX_3_2.4	mx	10	Chr02	p	746851	18242421	FALSE
87_MX_3_2.4	mx	10	Chr02	a	18243372	18894210	FALSE
87_MX_3_2.4	mx	10	Chr02	p	18973856	37575773	FALSE
87_MX_3_2.4	mx	10	Chr03	p	8458	52276609	FALSE
87_MX_3_2.4	mx	10	Chr04	p	220	31581526	FALSE
87_MX_3_2.4	mx	10	Chr04	a	31582349	33301308	FALSE
87_MX_3_2.4	mx	10	Chr04	p	33303276	42339522	FALSE
87_MX_3_2.4	mx	10	Chr05	p	7310	26920661	FALSE
87_MX_3_2.4	mx	10	Chr05	a	26920748	27818635	FALSE
87_MX_3_2.4	mx	10	Chr05	p	27818700	34579610	FALSE
87_MX_3_2.4	mx	10	Chr05	a	34599015	35116836	FALSE
87_MX_3_2.4	mx	10	Chr05	p	35116996	37062991	FALSE
87_MX_3_2.4	mx	10	Chr05	a	37068503	37916291	FALSE
87_MX_3_2.4	mx	10	Chr05	p	37916765	48478222	FALSE
87_MX_3_2.4	mx	10	Chr06	p	270908	21173997	FALSE
87_MX_3_2.4	mx	10	Chr06	a	21174429	21305502	FALSE
87_MX_3_2.4	mx	10	Chr06	p	21305540	34606908	FALSE
87_MX_3_2.4	mx	10	Chr07	p	119054	43380094	FALSE
87_MX_3_2.4	mx	10	Chr08	p	8909	19175567	FALSE
87_MX_3_2.4	mx	10	Chr08	a	19215156	19441473	FALSE
87_MX_3_2.4	mx	10	Chr08	p	19441512	34676776	FALSE
87_MX_3_2.4	mx	10	Chr09	p	113	17240007	FALSE
87_MX_3_2.4	mx	10	Chr09	c	17274917	17939267	FALSE
87_MX_3_2.4	mx	10	Chr09	p	17939419	19143579	FALSE
87_MX_3_2.4	mx	10	Chr09	a	19144371	19474303	FALSE
87_MX_3_2.4	mx	10	Chr09	p	19474957	21218379	FALSE
87_MX_3_2.4	mx	10	Chr09	a	21218975	21594476	FALSE
87_MX_3_2.4	mx	10	Chr09	p	21603317	43529915	FALSE
87_MX_3_2.4	mx	10	Chr10	p	950	21659193	FALSE
87_MX_3_2.4	mx	10	Chr10	a	21671873	21977292	FALSE
87_MX_3_2.4	mx	10	Chr10	p	21977316	38474409	FALSE
87_MX_3_2.4	mx	10	Chr11	p	15984	3680235	FALSE
87_MX_3_2.4	mx	10	Chr11	m	3680948	3900330	FALSE
87_MX_3_2.4	mx	10	Chr11	p	3937244	14573104	FALSE
87_MX_3_2.4	mx	10	Chr11	a	14574332	14869713	FALSE
87_MX_3_2.4	mx	10	Chr11	p	14869758	42655194	FALSE
87_MX_3_2.4	mx	10	Chr12	p	19500	2228255	FALSE
87_MX_3_2.4	mx	10	Chr12	a	2228705	3100359	FALSE
87_MX_3_2.4	mx	10	Chr12	p	3106741	12719439	FALSE
87_MX_3_2.4	mx	10	Chr12	a	12719483	12908659	FALSE
87_MX_3_2.4	mx	10	Chr12	p	12908768	27656187	FALSE
87_MX_3_2.4	mx	10	Chr13	p	148	33274614	FALSE
87_MX_3_2.4	mx	10	Chr14	p	1610	18983687	FALSE
87_MX_3_2.4	mx	10	Chr14	a	19015856	20434512	FALSE
87_MX_3_2.4	mx	10	Chr14	p	20441543	20846998	FALSE
87_MX_3_2.4	mx	10	Chr14	a	20847515	21186416	FALSE
87_MX_3_2.4	mx	10	Chr14	p	21186765	22294924	FALSE
87_MX_3_2.4	mx	10	Chr14	a	22373162	22908188	FALSE
87_MX_3_2.4	mx	10	Chr14	p	22908268	26919377	FALSE
87_MX_3_2.4	mx	10	Chr14	a	26920481	30180321	FALSE
87_MX_3_2.4	mx	10	Chr15	p	5816	3521039	FALSE
87_MX_3_2.4	mx	10	Chr15	a	3521800	4615376	FALSE
87_MX_3_2.4	mx	10	Chr15	p	4617101	23355090	FALSE
87_MX_3_2.4	mx	10	Chr15	a	23355753	24979303	FALSE
87_MX_3_2.4	mx	10	Chr15	p	24982730	40566587	FALSE
87_MX_3_2.4	mx	10	Chr16	p	109	4371378	FALSE
87_MX_3_2.4	mx	10	Chr16	a	4376004	4739090	FALSE
87_MX_3_2.4	mx	10	Chr16	p	4744128	6449009	FALSE
87_MX_3_2.4	mx	10	Chr16	a	6450623	6929718	FALSE
87_MX_3_2.4	mx	10	Chr16	p	6931216	8695126	FALSE
87_MX_3_2.4	mx	10	Chr16	a	8695159	9279220	FALSE
87_MX_3_2.4	mx	10	Chr16	p	9282198	10080760	FALSE
87_MX_3_2.4	mx	10	Chr16	a	10082123	10544900	FALSE
87_MX_3_2.4	mx	10	Chr16	p	10544997	17534589	FALSE
87_MX_3_2.4	mx	10	Chr16	a	17534746	18670514	FALSE
87_MX_3_2.4	mx	10	Chr16	p	18670754	20276721	FALSE
87_MX_3_2.4	mx	10	Chr16	a	20312931	20589183	FALSE
87_MX_3_2.4	mx	10	Chr16	p	20590100	21906845	FALSE
87_MX_3_2.4	mx	10	Chr16	a	21906942	22889135	FALSE
87_MX_3_2.4	mx	10	Chr16	p	22891004	27887157	FALSE
87_MX_4_5.5	mx	11	Chr01	p	7065	16109306	FALSE
87_MX_4_5.5	mx	11	Chr01	a	16109357	16833157	FALSE
87_MX_4_5.5	mx	11	Chr01	p	16837124	58430437	FALSE
87_MX_4_5.5	mx	11	Chr02	p	8695	37575773	FALSE
87_MX_4_5.5	mx	11	Chr03	p	8458	7479030	FALSE
87_MX_4_5.5	mx	11	Chr03	a	7479281	8278657	FALSE
87_MX_4_5.5	mx	11	Chr03	p	8279098	52276609	FALSE
87_MX_4_5.5	mx	11	Chr04	p	220	38299287	FALSE
87_MX_4_5.5	mx	11	Chr04	a	38299845	38711773	FALSE
87_MX_4_5.5	mx	11	Chr04	p	38711914	42339522	FALSE
87_MX_4_5.5	mx	11	Chr05	p	7310	37093362	FALSE
87_MX_4_5.5	mx	11	Chr05	a	37094414	38018486	FALSE
87_MX_4_5.5	mx	11	Chr05	p	38018569	45959288	FALSE
87_MX_4_5.5	mx	11	Chr05	a	45988470	47507412	FALSE
87_MX_4_5.5	mx	11	Chr05	p	47507501	48478222	FALSE
87_MX_4_5.5	mx	11	Chr06	p	487050	34606908	FALSE
87_MX_4_5.5	mx	11	Chr07	p	40320	13825286	FALSE
87_MX_4_5.5	mx	11	Chr07	a	13825432	14092858	FALSE
87_MX_4_5.5	mx	11	Chr07	p	14154530	15363977	FALSE
87_MX_4_5.5	mx	11	Chr07	a	15364452	15567869	FALSE
87_MX_4_5.5	mx	11	Chr07	p	15575981	43380094	FALSE
87_MX_4_5.5	mx	11	Chr08	p	8909	14557703	FALSE
87_MX_4_5.5	mx	11	Chr08	a	14557837	15153583	FALSE
87_MX_4_5.5	mx	11	Chr08	p	15154088	23695454	FALSE
87_MX_4_5.5	mx	11	Chr08	m	23697330	24104202	FALSE
87_MX_4_5.5	mx	11	Chr08	p	24116041	25671825	FALSE
87_MX_4_5.5	mx	11	Chr08	a	25674646	25800642	FALSE
87_MX_4_5.5	mx	11	Chr08	p	25802621	26549296	FALSE
87_MX_4_5.5	mx	11	Chr08	a	26549328	26786565	FALSE
87_MX_4_5.5	mx	11	Chr08	p	26787656	29610113	FALSE
87_MX_4_5.5	mx	11	Chr08	a	29610499	29928388	FALSE
87_MX_4_5.5	mx	11	Chr08	p	29929361	30650982	FALSE
87_MX_4_5.5	mx	11	Chr08	a	30678052	31574258	FALSE
87_MX_4_5.5	mx	11	Chr08	p	31574721	33058982	FALSE
87_MX_4_5.5	mx	11	Chr08	a	33059476	35019697	FALSE
87_MX_4_5.5	mx	11	Chr09	p	113	16837711	FALSE
87_MX_4_5.5	mx	11	Chr09	c	17213661	17939267	FALSE
87_MX_4_5.5	mx	11	Chr09	p	17939419	43529915	FALSE
87_MX_4_5.5	mx	11	Chr10	p	950	19317578	FALSE
87_MX_4_5.5	mx	11	Chr10	a	19317914	19613049	FALSE
87_MX_4_5.5	mx	11	Chr10	p	19613176	36316449	FALSE
87_MX_4_5.5	mx	11	Chr10	a	36316641	36652274	FALSE
87_MX_4_5.5	mx	11	Chr10	p	36656189	38474409	FALSE
87_MX_4_5.5	mx	11	Chr11	p	15984	14819121	FALSE
87_MX_4_5.5	mx	11	Chr11	a	14819129	14992299	FALSE
87_MX_4_5.5	mx	11	Chr11	p	14993031	42655194	FALSE
87_MX_4_5.5	mx	11	Chr12	p	19500	27656187	FALSE
87_MX_4_5.5	mx	11	Chr13	p	148	21728048	FALSE
87_MX_4_5.5	mx	11	Chr13	a	21728120	21995434	FALSE
87_MX_4_5.5	mx	11	Chr13	p	21995797	28662000	FALSE
87_MX_4_5.5	mx	11	Chr13	a	28666757	29998988	FALSE
87_MX_4_5.5	mx	11	Chr13	p	30019536	33608841	FALSE
87_MX_4_5.5	mx	11	Chr14	p	1610	344306	FALSE
87_MX_4_5.5	mx	11	Chr14	a	345239	675960	FALSE
87_MX_4_5.5	mx	11	Chr14	p	681609	20094619	FALSE
87_MX_4_5.5	mx	11	Chr14	c	20216524	20744242	FALSE
87_MX_4_5.5	mx	11	Chr14	p	20744621	26919377	FALSE
87_MX_4_5.5	mx	11	Chr14	a	26920481	30180321	FALSE
87_MX_4_5.5	mx	11	Chr15	p	237700	3572612	FALSE
87_MX_4_5.5	mx	11	Chr15	a	3579103	4629491	FALSE
87_MX_4_5.5	mx	11	Chr15	p	4630278	24600826	FALSE
87_MX_4_5.5	mx	11	Chr15	a	24629027	24886421	FALSE
87_MX_4_5.5	mx	11	Chr15	p	24886563	25153024	FALSE
87_MX_4_5.5	mx	11	Chr15	a	25670995	26013131	FALSE
87_MX_4_5.5	mx	11	Chr15	p	26017059	27428206	FALSE
87_MX_4_5.5	mx	11	Chr15	a	27429648	28418574	FALSE
87_MX_4_5.5	mx	11	Chr15	p	28420137	29948155	FALSE
87_MX_4_5.5	mx	11	Chr15	a	29948277	30397319	FALSE
87_MX_4_5.5	mx	11	Chr15	p	30397836	40566587	FALSE
87_MX_4_5.5	mx	11	Chr16	p	109	5933896	FALSE
87_MX_4_5.5	mx	11	Chr16	a	5933957	6929718	FALSE
87_MX_4_5.5	mx	11	Chr16	p	6931216	17710912	FALSE
87_MX_4_5.5	mx	11	Chr16	a	17793996	19096311	FALSE
87_MX_4_5.5	mx	11	Chr16	p	19108433	21664595	FALSE
87_MX_4_5.5	mx	11	Chr16	a	21665153	22906162	FALSE
87_MX_4_5.5	mx	11	Chr16	p	22910224	27672770	FALSE
87_MX_5_1.7	mx	12	Chr01	p	7065	12196562	FALSE
87_MX_5_1.7	mx	12	Chr01	a	12198996	12410026	FALSE
87_MX_5_1.7	mx	12	Chr01	p	12410212	19310279	FALSE
87_MX_5_1.7	mx	12	Chr01	c	19631191	20271202	FALSE
87_MX_5_1.7	mx	12	Chr01	p	20598821	58430437	FALSE
87_MX_5_1.7	mx	12	Chr02	a	5691	534868	FALSE
87_MX_5_1.7	mx	12	Chr02	p	535421	37575773	FALSE
87_MX_5_1.7	mx	12	Chr03	p	8458	52276609	FALSE
87_MX_5_1.7	mx	12	Chr04	p	220	42339522	FALSE
87_MX_5_1.7	mx	12	Chr05	p	7310	48478222	FALSE
87_MX_5_1.7	mx	12	Chr06	p	488894	21555434	FALSE
87_MX_5_1.7	mx	12	Chr06	a	21555553	21851313	FALSE
87_MX_5_1.7	mx	12	Chr06	p	21862865	34606908	FALSE
87_MX_5_1.7	mx	12	Chr07	p	5859	6874135	FALSE
87_MX_5_1.7	mx	12	Chr07	a	6874186	7114436	FALSE
87_MX_5_1.7	mx	12	Chr07	p	7122997	15364624	FALSE
87_MX_5_1.7	mx	12	Chr07	a	15365092	15567869	FALSE
87_MX_5_1.7	mx	12	Chr07	p	15575981	43380094	FALSE
87_MX_5_1.7	mx	12	Chr08	p	8909	21977162	FALSE
87_MX_5_1.7	mx	12	Chr08	a	21977179	22349826	FALSE
87_MX_5_1.7	mx	12	Chr08	p	22350037	26458903	FALSE
87_MX_5_1.7	mx	12	Chr08	a	26459159	26879953	FALSE
87_MX_5_1.7	mx	12	Chr08	p	26880676	35019697	FALSE
87_MX_5_1.7	mx	12	Chr09	p	113	17343461	FALSE
87_MX_5_1.7	mx	12	Chr09	c	17343829	17963388	FALSE
87_MX_5_1.7	mx	12	Chr09	p	17963973	21196492	FALSE
87_MX_5_1.7	mx	12	Chr09	a	21196495	21594476	FALSE
87_MX_5_1.7	mx	12	Chr09	p	21595588	43529915	FALSE
87_MX_5_1.7	mx	12	Chr10	p	950	36300659	FALSE
87_MX_5_1.7	mx	12	Chr10	a	36301191	36959415	FALSE
87_MX_5_1.7	mx	12	Chr10	p	36959707	38611515	FALSE
87_MX_5_1.7	mx	12	Chr11	p	15984	10446637	FALSE
87_MX_5_1.7	mx	12	Chr11	a	10453178	11018365	FALSE
87_MX_5_1.7	mx	12	Chr11	p	11018423	42655194	FALSE
87_MX_5_1.7	mx	12	Chr12	p	19500	27656187	FALSE
87_MX_5_1.7	mx	12	Chr13	p	148	33608841	FALSE
87_MX_5_1.7	mx	12	Chr14	p	1610	19016267	FALSE
87_MX_5_1.7	mx	12	Chr14	a	19093281	19860520	FALSE
87_MX_5_1.7	mx	12	Chr14	p	19860553	24516586	FALSE
87_MX_5_1.7	mx	12	Chr14	a	24521220	25704874	FALSE
87_MX_5_1.7	mx	12	Chr14	p	25704923	27263735	FALSE
87_MX_5_1.7	mx	12	Chr14	a	27263899	29751563	FALSE
87_MX_5_1.7	mx	12	Chr15	p	5816	22528421	FALSE
87_MX_5_1.7	mx	12	Chr15	a	22529713	22857924	FALSE
87_MX_5_1.7	mx	12	Chr15	p	22857948	24110875	FALSE
87_MX_5_1.7	mx	12	Chr15	a	24113178	25023442	FALSE
87_MX_5_1.7	mx	12	Chr15	p	25023716	40566587	FALSE
87_MX_5_1.7	mx	12	Chr16	p	109	5657237	FALSE
87_MX_5_1.7	mx	12	Chr16	a	5667000	6056037	FALSE
87_MX_5_1.7	mx	12	Chr16	p	6056055	6299343	FALSE
87_MX_5_1.7	mx	12	Chr16	a	6302030	7453828	FALSE
87_MX_5_1.7	mx	12	Chr16	p	7454195	8682636	FALSE
87_MX_5_1.7	mx	12	Chr16	a	8682719	9287440	FALSE
87_MX_5_1.7	mx	12	Chr16	p	9287914	19675931	FALSE
87_MX_5_1.7	mx	12	Chr16	a	19675955	19941197	FALSE
87_MX_5_1.7	mx	12	Chr16	p	19941243	20276721	FALSE
87_MX_5_1.7	mx	12	Chr16	a	20312931	20767252	FALSE
87_MX_5_1.7	mx	12	Chr16	p	20769198	22277420	FALSE
87_MX_5_1.7	mx	12	Chr16	a	22278373	24403849	FALSE
87_MX_5_1.7	mx	12	Chr16	p	24403932	27887157	FALSE
87MX3	mx	13	Chr01	p	7065	27862450	TRUE
87MX3	mx	13	Chr01	a	27863377	28193441	TRUE
87MX3	mx	13	Chr01	p	28194460	32000064	TRUE
87MX3	mx	13	Chr01	a	32000487	32597900	TRUE
87MX3	mx	13	Chr01	p	32598249	58430437	TRUE
87MX3	mx	13	Chr02	p	280949	18244804	TRUE
87MX3	mx	13	Chr02	a	18246636	18894210	TRUE
87MX3	mx	13	Chr02	p	18973856	37575773	TRUE
87MX3	mx	13	Chr03	p	8458	52276609	TRUE
87MX3	mx	13	Chr04	p	220	31581526	TRUE
87MX3	mx	13	Chr04	a	31582349	32849144	TRUE
87MX3	mx	13	Chr04	p	32852263	42339522	TRUE
87MX3	mx	13	Chr05	p	7310	26920661	TRUE
87MX3	mx	13	Chr05	a	26920748	27818635	TRUE
87MX3	mx	13	Chr05	p	27818700	34579610	TRUE
87MX3	mx	13	Chr05	a	34599015	35116836	TRUE
87MX3	mx	13	Chr05	p	35116996	37062991	TRUE
87MX3	mx	13	Chr05	a	37068503	38170964	TRUE
87MX3	mx	13	Chr05	p	38171264	48478222	TRUE
87MX3	mx	13	Chr06	p	259039	34606908	TRUE
87MX3	mx	13	Chr07	p	301596	5603359	TRUE
87MX3	mx	13	Chr07	a	5605522	6252388	TRUE
87MX3	mx	13	Chr07	p	6253555	43380094	TRUE
87MX3	mx	13	Chr08	p	8909	18859027	TRUE
87MX3	mx	13	Chr08	a	18859161	19448249	TRUE
87MX3	mx	13	Chr08	p	19448412	29551707	TRUE
87MX3	mx	13	Chr08	a	29552077	29782001	TRUE
87MX3	mx	13	Chr08	p	29798235	30650982	TRUE
87MX3	mx	13	Chr08	a	30678331	31636222	TRUE
87MX3	mx	13	Chr08	p	31636306	34676776	TRUE
87MX3	mx	13	Chr09	p	113	16837711	TRUE
87MX3	mx	13	Chr09	c	17341041	17939267	TRUE
87MX3	mx	13	Chr09	p	17939419	21218379	TRUE
87MX3	mx	13	Chr09	a	21218975	21594476	TRUE
87MX3	mx	13	Chr09	p	21595588	43529915	TRUE
87MX3	mx	13	Chr10	p	950	21569102	TRUE
87MX3	mx	13	Chr10	a	21569350	21947730	TRUE
87MX3	mx	13	Chr10	p	21970008	36366600	TRUE
87MX3	mx	13	Chr10	a	36367397	36959415	TRUE
87MX3	mx	13	Chr10	p	36959707	38474409	TRUE
87MX3	mx	13	Chr11	p	15984	42655194	TRUE
87MX3	mx	13	Chr12	p	19500	2228255	TRUE
87MX3	mx	13	Chr12	a	2228705	3107989	TRUE
87MX3	mx	13	Chr12	p	3107997	27656187	TRUE
87MX3	mx	13	Chr13	p	148	21755854	TRUE
87MX3	mx	13	Chr13	a	21756034	21995434	TRUE
87MX3	mx	13	Chr13	p	21995797	26636702	TRUE
87MX3	mx	13	Chr13	a	26637672	26941660	TRUE
87MX3	mx	13	Chr13	p	26941728	33608841	TRUE
87MX3	mx	13	Chr14	p	1610	27201376	TRUE
87MX3	mx	13	Chr14	a	27203659	30180321	TRUE
87MX3	mx	13	Chr15	p	5816	3446884	TRUE
87MX3	mx	13	Chr15	a	3447236	4615376	TRUE
87MX3	mx	13	Chr15	p	4617101	23355090	TRUE
87MX3	mx	13	Chr15	a	23355753	24979303	TRUE
87MX3	mx	13	Chr15	p	24982730	26406946	TRUE
87MX3	mx	13	Chr15	a	26497943	26773511	TRUE
87MX3	mx	13	Chr15	p	27495106	40566587	TRUE
87MX3	mx	13	Chr16	p	109	4371378	TRUE
87MX3	mx	13	Chr16	a	4376004	4739090	TRUE
87MX3	mx	13	Chr16	p	4744128	6449009	TRUE
87MX3	mx	13	Chr16	a	6450623	7220382	TRUE
87MX3	mx	13	Chr16	p	7221956	9103451	TRUE
87MX3	mx	13	Chr16	a	9104247	9350367	TRUE
87MX3	mx	13	Chr16	p	9350484	9790318	TRUE
87MX3	mx	13	Chr16	a	9792187	10143006	TRUE
87MX3	mx	13	Chr16	p	10160702	17136376	TRUE
87MX3	mx	13	Chr16	a	17137866	19035360	TRUE
87MX3	mx	13	Chr16	p	19037763	20414442	TRUE
87MX3	mx	13	Chr16	a	20414645	20758838	TRUE
87MX3	mx	13	Chr16	p	20763561	27887157	TRUE
Mohawk	pawnee	14	Chr01	p	7065	25719758	FALSE
Mohawk	pawnee	14	Chr01	a	25719835	26228737	FALSE
Mohawk	pawnee	14	Chr01	p	26229212	58430437	FALSE
Mohawk	pawnee	14	Chr02	p	5691	37575773	FALSE
Mohawk	pawnee	14	Chr03	p	8458	52276609	FALSE
Mohawk	pawnee	14	Chr04	p	220	32708092	FALSE
Mohawk	pawnee	14	Chr04	a	32713002	32857256	FALSE
Mohawk	pawnee	14	Chr04	p	32857434	42339522	FALSE
Mohawk	pawnee	14	Chr05	p	7310	48478222	FALSE
Mohawk	pawnee	14	Chr06	p	258500	34606908	FALSE
Mohawk	pawnee	14	Chr07	p	5859	43380094	FALSE
Mohawk	pawnee	14	Chr08	p	8909	34591540	FALSE
Mohawk	pawnee	14	Chr09	p	113	43529915	FALSE
Mohawk	pawnee	14	Chr10	p	191233	38611515	FALSE
Mohawk	pawnee	14	Chr11	p	15984	42655194	FALSE
Mohawk	pawnee	14	Chr12	p	19500	12746851	FALSE
Mohawk	pawnee	14	Chr12	a	12748149	12912392	FALSE
Mohawk	pawnee	14	Chr12	p	12934479	14108635	FALSE
Mohawk	pawnee	14	Chr12	a	14108799	14331961	FALSE
Mohawk	pawnee	14	Chr12	p	14336721	27656187	FALSE
Mohawk	pawnee	14	Chr13	p	148	33576638	FALSE
Mohawk	pawnee	14	Chr14	p	1610	30180321	FALSE
Mohawk	pawnee	14	Chr15	p	5816	40566587	FALSE
Mohawk	pawnee	14	Chr16	p	109	6526047	FALSE
Mohawk	pawnee	14	Chr16	a	6526087	6921236	FALSE
Mohawk	pawnee	14	Chr16	m	7317456	8110685	FALSE
Mohawk	pawnee	14	Chr16	a	8727157	9369461	FALSE
Mohawk	pawnee	14	Chr16	p	9369625	23450830	FALSE
Mohawk	pawnee	14	Chr16	a	23450969	24092770	FALSE
Mohawk	pawnee	14	Chr16	p	24094203	27887157	FALSE
StarkingHardyGiant	pawnee	15	Chr01	p	7065	58430437	FALSE
StarkingHardyGiant	pawnee	15	Chr02	p	26037	606506	FALSE
StarkingHardyGiant	pawnee	15	Chr02	a	607665	1004024	FALSE
StarkingHardyGiant	pawnee	15	Chr02	p	1005732	37575773	FALSE
StarkingHardyGiant	pawnee	15	Chr03	p	8458	12890936	FALSE
StarkingHardyGiant	pawnee	15	Chr03	a	12890948	13119250	FALSE
StarkingHardyGiant	pawnee	15	Chr03	p	13126510	52276609	FALSE
StarkingHardyGiant	pawnee	15	Chr04	p	220	31581526	FALSE
StarkingHardyGiant	pawnee	15	Chr04	a	31582349	32857469	FALSE
StarkingHardyGiant	pawnee	15	Chr04	p	32857573	42339522	FALSE
StarkingHardyGiant	pawnee	15	Chr05	p	7310	46006219	FALSE
StarkingHardyGiant	pawnee	15	Chr05	a	46006738	47561591	FALSE
StarkingHardyGiant	pawnee	15	Chr05	p	47562683	48478222	FALSE
StarkingHardyGiant	pawnee	15	Chr06	p	549635	34606908	FALSE
StarkingHardyGiant	pawnee	15	Chr07	a	5859	297582	FALSE
StarkingHardyGiant	pawnee	15	Chr07	p	301596	15363977	FALSE
StarkingHardyGiant	pawnee	15	Chr07	a	15364452	15567869	FALSE
StarkingHardyGiant	pawnee	15	Chr07	p	15575981	43380094	FALSE
StarkingHardyGiant	pawnee	15	Chr08	p	8909	33015365	FALSE
StarkingHardyGiant	pawnee	15	Chr08	a	33017540	33806667	FALSE
StarkingHardyGiant	pawnee	15	Chr09	p	113	21225982	FALSE
StarkingHardyGiant	pawnee	15	Chr09	a	21226097	21627832	FALSE
StarkingHardyGiant	pawnee	15	Chr09	p	21637519	43529915	FALSE
StarkingHardyGiant	pawnee	15	Chr10	p	950	38611515	FALSE
StarkingHardyGiant	pawnee	15	Chr11	p	15984	10126900	FALSE
StarkingHardyGiant	pawnee	15	Chr11	a	10127000	11006771	FALSE
StarkingHardyGiant	pawnee	15	Chr11	p	11007484	42655194	FALSE
StarkingHardyGiant	pawnee	15	Chr12	p	19500	3053978	FALSE
StarkingHardyGiant	pawnee	15	Chr12	a	3056356	3702438	FALSE
StarkingHardyGiant	pawnee	15	Chr12	p	3703778	27656187	FALSE
StarkingHardyGiant	pawnee	15	Chr13	p	148	33608841	FALSE
StarkingHardyGiant	pawnee	15	Chr14	p	1610	649253	FALSE
StarkingHardyGiant	pawnee	15	Chr14	a	651419	1174116	FALSE
StarkingHardyGiant	pawnee	15	Chr14	p	1175067	20047318	FALSE
StarkingHardyGiant	pawnee	15	Chr14	a	20047388	20237646	FALSE
StarkingHardyGiant	pawnee	15	Chr14	p	20419001	27292724	FALSE
StarkingHardyGiant	pawnee	15	Chr14	a	27295704	29730371	FALSE
StarkingHardyGiant	pawnee	15	Chr14	p	29731384	30180321	FALSE
StarkingHardyGiant	pawnee	15	Chr15	p	5816	4425717	FALSE
StarkingHardyGiant	pawnee	15	Chr15	a	4425953	4741412	FALSE
StarkingHardyGiant	pawnee	15	Chr15	p	4743852	20251297	FALSE
StarkingHardyGiant	pawnee	15	Chr15	a	20251544	20766834	FALSE
StarkingHardyGiant	pawnee	15	Chr15	p	20767263	21756447	FALSE
StarkingHardyGiant	pawnee	15	Chr15	a	21767468	22270508	FALSE
StarkingHardyGiant	pawnee	15	Chr15	p	22273571	22653256	FALSE
StarkingHardyGiant	pawnee	15	Chr15	a	22654507	23456474	FALSE
StarkingHardyGiant	pawnee	15	Chr15	p	23456853	24734360	FALSE
StarkingHardyGiant	pawnee	15	Chr15	a	24734512	24979303	FALSE
StarkingHardyGiant	pawnee	15	Chr15	p	24982730	25653316	FALSE
StarkingHardyGiant	pawnee	15	Chr15	a	25653341	26230215	FALSE
StarkingHardyGiant	pawnee	15	Chr15	p	26231737	40566587	FALSE
StarkingHardyGiant	pawnee	15	Chr16	p	109	6525887	FALSE
StarkingHardyGiant	pawnee	15	Chr16	a	6526087	6931847	FALSE
StarkingHardyGiant	pawnee	15	Chr16	p	6933928	7679625	FALSE
StarkingHardyGiant	pawnee	15	Chr16	a	7679805	8987136	FALSE
StarkingHardyGiant	pawnee	15	Chr16	p	8989560	21649062	FALSE
StarkingHardyGiant	pawnee	15	Chr16	a	21654143	21946278	FALSE
StarkingHardyGiant	pawnee	15	Chr16	p	21946826	27887157	FALSE
Success	pawnee	16	Chr01	p	7065	58430437	FALSE
Success	pawnee	16	Chr02	p	5691	37575773	FALSE
Success	pawnee	16	Chr03	p	8458	52276609	FALSE
Success	pawnee	16	Chr04	p	220	42339522	FALSE
Success	pawnee	16	Chr05	p	7310	43094305	FALSE
Success	pawnee	16	Chr05	a	43095206	43380598	FALSE
Success	pawnee	16	Chr05	p	43730251	48478222	FALSE
Success	pawnee	16	Chr06	p	260258	34606908	FALSE
Success	pawnee	16	Chr07	p	5859	43380094	FALSE
Success	pawnee	16	Chr08	p	8909	34723554	FALSE
Success	pawnee	16	Chr09	p	113	43529915	FALSE
Success	pawnee	16	Chr10	p	950	38611515	FALSE
Success	pawnee	16	Chr11	p	15984	42655194	FALSE
Success	pawnee	16	Chr12	p	19500	14108848	FALSE
Success	pawnee	16	Chr12	a	14108987	14424113	FALSE
Success	pawnee	16	Chr12	p	14424221	27656187	FALSE
Success	pawnee	16	Chr13	p	148	33608841	FALSE
Success	pawnee	16	Chr14	p	1610	30180321	FALSE
Success	pawnee	16	Chr15	p	5816	40566587	FALSE
Success	pawnee	16	Chr16	p	109	6525887	FALSE
Success	pawnee	16	Chr16	a	6526087	6921741	FALSE
Success	pawnee	16	Chr16	p	6925456	7699853	FALSE
Success	pawnee	16	Chr16	a	7850747	9383509	FALSE
Success	pawnee	16	Chr16	p	9384681	27887157	FALSE
PAWNEE	pawnee	17	Chr01	p	7065	20089761	TRUE
PAWNEE	pawnee	17	Chr01	a	20089844	20761148	TRUE
PAWNEE	pawnee	17	Chr01	p	20765458	58430437	TRUE
PAWNEE	pawnee	17	Chr02	p	5691	37575773	TRUE
PAWNEE	pawnee	17	Chr03	p	8458	52276609	TRUE
PAWNEE	pawnee	17	Chr04	p	220	32708092	TRUE
PAWNEE	pawnee	17	Chr04	a	32713002	32867308	TRUE
PAWNEE	pawnee	17	Chr04	p	32868069	42339522	TRUE
PAWNEE	pawnee	17	Chr05	p	7310	43087263	TRUE
PAWNEE	pawnee	17	Chr05	a	43087499	43349814	TRUE
PAWNEE	pawnee	17	Chr05	p	43357000	48478222	TRUE
PAWNEE	pawnee	17	Chr06	p	256713	34606908	TRUE
PAWNEE	pawnee	17	Chr07	p	98848	13225669	TRUE
PAWNEE	pawnee	17	Chr07	a	13225897	13808379	TRUE
PAWNEE	pawnee	17	Chr07	p	13809705	15357563	TRUE
PAWNEE	pawnee	17	Chr07	a	15358042	15567869	TRUE
PAWNEE	pawnee	17	Chr07	p	15575981	43380094	TRUE
PAWNEE	pawnee	17	Chr08	p	8909	15770690	TRUE
PAWNEE	pawnee	17	Chr08	a	15771387	16090952	TRUE
PAWNEE	pawnee	17	Chr08	p	16091195	34560897	TRUE
PAWNEE	pawnee	17	Chr09	p	113	43529915	TRUE
PAWNEE	pawnee	17	Chr10	p	950	38611515	TRUE
PAWNEE	pawnee	17	Chr11	p	15984	10086193	TRUE
PAWNEE	pawnee	17	Chr11	a	10087283	11018365	TRUE
PAWNEE	pawnee	17	Chr11	p	11018423	42655194	TRUE
PAWNEE	pawnee	17	Chr12	p	19500	27656187	TRUE
PAWNEE	pawnee	17	Chr13	p	148	33570703	TRUE
PAWNEE	pawnee	17	Chr14	p	1610	604434	TRUE
PAWNEE	pawnee	17	Chr14	a	604491	1174116	TRUE
PAWNEE	pawnee	17	Chr14	p	1175067	30180321	TRUE
PAWNEE	pawnee	17	Chr15	p	5816	3590861	TRUE
PAWNEE	pawnee	17	Chr15	a	3590945	4729169	TRUE
PAWNEE	pawnee	17	Chr15	p	4729653	40566587	TRUE
PAWNEE	pawnee	17	Chr16	p	109	6526047	TRUE
PAWNEE	pawnee	17	Chr16	a	6526087	6921741	TRUE
PAWNEE	pawnee	17	Chr16	p	6925456	7679206	TRUE
PAWNEE	pawnee	17	Chr16	a	7789623	9189292	TRUE
PAWNEE	pawnee	17	Chr16	p	9189459	27887157	TRUE

## Sheet: Fig2c_nutPCA
phenotype	PC1	PC2			genotype	PC1	PC2
ntwd__mm	-0.363532	0.331406			Kanza_119	-0.0256682	-0.659619
ntht__mm	-0.454636	-0.00489975			Kanza_120	0.410358	-0.86358
ntbuo_g	-0.454983	0.0182523			Kanza_121	0.455326	0.0754889
ker__color	-0.0732123	-0.302663			Kanza_122	0.597319	-0.526973
density	0.36636	0.309013			Kanza_123	-0.168338	-0.7541
ker_pct	-0.348576	-0.322429			Kanza_124	-0.811284	-0.645012
nuts_per_lb	0.311771	-0.427161			Kanza_125	-0.679456	-0.05646
lngpht	-0.219177	0.427513			Kanza_126	-1.45849	0.676268
htpwd	-0.21867	-0.483243			Kanza_127	-0.892267	-0.000810857
					Kanza_128	-1.78958	0.618854
					Pawnee_139	-3.93048	0.236561
					Pawnee_140	-3.3438	1.42807
					Pawnee_141	-4.13003	1.51647
					Pawnee_142	-4.00941	0.522049
					Pawnee_143	-4.24683	1.6948
					Pawnee_144	-2.38935	0.378447
					Pawnee_145	-1.7703	0.40265
					Pawnee_146	-3.65013	0.139823
					Pawnee_147	-2.00059	0.3461
					Pawnee_148	-2.7036	0.700337
					87-MX-5-1.7_189	3.80848	1.26367
					87-MX-5-1.7_190	3.93763	0.985612
					87-MX-5-1.7_191	3.71676	1.48483
					87-MX-5-1.7_192	3.87532	1.14952
					87-MX-5-1.7_193	4.29566	1.18331
					87-MX-4-5.5_184	0.99823	2.69193
					87-MX-4-5.5_185	1.30632	1.97741
					87-MX-4-5.5_186	1.58563	2.11962
					87-MX-4-5.5_187	1.99326	2.37148
					87-MX-4-5.5_188	1.8637	2.04655
					87-MX-3-2.4_179	0.964302	2.34404
					87-MX-3-2.4_180	0.328339	1.98195
					87-MX-3-2.4_181	1.21867	2.02362
					87-MX-3-2.4_182	1.0461	1.86433
					87-MX-3-2.4_183	0.8394	1.93591
					02-COR-LA-BF1_353	1.31677	-3.21205
					02-COR-LA-BF1_354	0.632256	-3.20275
					02-COR-LA-BF1_355	0.742122	-2.27804
					02-COR-LA-BF1_356	0.634986	-3.0061
					02-COR-LA-BF1_357	0.762504	-4.1094
					Major_50	0.997018	-2.2931
					Major_51	1.86434	-2.11284
					Major_52	1.31265	-1.50363
					Major_53	1.40521	-1.83353
					Major_54	1.54732	-2.09428
					Major_55	-1.35128	-0.293117
					Major_56	-0.548209	-0.512276
					Major_57	-1.77786	-1.15492
					Major_58	-0.94403	-0.98968
					Major_59	-1.01912	-0.813739
					Major_60	-0.347039	-0.450907
					Major_61	-0.274612	-0.795075
					Major_62	-0.465811	-0.837365
					Major_63	0.240529	-0.477623
					Major_64	0.0310621	-0.682679

## Sheet: Fig3c_candidatInterval
id	chr	start	end	strand	genome	hap	uniquePgID	hasOrtholog	pgOrder	y	is1to1	pepPid	lineThick
Caril.16G014100	scaffold_33	285108	286117	+	Lakota	alt	40944	FALSE	27	1	FALSE		0.1
Caril.16G014200	scaffold_33	558779	559102	+	Lakota	alt	40947	FALSE	28	1	FALSE		0.1
Caril.16G015600	scaffold_33	622971	625912	-	Lakota	alt	40969	FALSE	48	1	FALSE		0.1
Caril.16G019100	scaffold_4225	26371	27058	+	Lakota	alt	41012	FALSE	84	1	FALSE		0.1
CiEll.16G013600	scaffold_855	59574	61157	+	Lakota	alt	40920	FALSE	7	1	FALSE		0.1
CiEll.16G015100	scaffold_33	70139	494316	-	Lakota	alt	40948	FALSE	29	1	FALSE		0.1
CiEll.16G015200	scaffold_33	298347	327816	-	Lakota	alt	40949	FALSE	30	1	FALSE		0.1
CiEll.16G015800	scaffold_33	325929	326568	-	Lakota	alt	40957	FALSE	37	1	FALSE		0.1
CiEll.16G015900	scaffold_33	409248	409463	+	Lakota	alt	40958	FALSE	38	1	FALSE		0.1
CiEll.16G016000	scaffold_33	410871	411305	+	Lakota	alt	40959	FALSE	39	1	FALSE		0.1
CiEll.16G016300	scaffold_33	425645	428106	-	Lakota	alt	40962	FALSE	42	1	FALSE		0.1
CiEll.16G016900	scaffold_33	339692	340036	-	Lakota	alt	40964	FALSE	44	1	FALSE		0.1
CiEll.16G017200	scaffold_33	372165	372644	+	Lakota	alt	40966	FALSE	45	1	FALSE		0.1
CiLak.16G011700	Chr16	1463475	1469179	+	Lakota	primary	40912	TRUE	1	0	TRUE	99.7685	1
CiLak.16G011700	scaffold_855	13595	17518	+	Lakota	alt	40912	TRUE	1	1	TRUE	99.7685	1
CiLak.16G011800	Chr16	1483435	1483794	-	Lakota	primary	40914	FALSE	3	0	FALSE		0.1
CiLak.16G011900	Chr16	1510985	1514362	+	Lakota	primary	40913	TRUE	2	0	TRUE	100	3
CiLak.16G011900	scaffold_855	35971	38827	+	Lakota	alt	40913	TRUE	2	1	TRUE	100	3
CiLak.16G012000	Chr16	1514651	1518806	-	Lakota	primary	40917	TRUE	4	0	TRUE	100	3
CiLak.16G012000	scaffold_855	39668	43405	-	Lakota	alt	40917	TRUE	4	1	TRUE	100	3
CiLak.16G012100	Chr16	1521681	1528125	-	Lakota	primary	40918	TRUE	5	0	TRUE	58.6207	0.3
CiLak.16G012100	scaffold_855	47793	50713	-	Lakota	alt	40918	TRUE	5	1	TRUE	58.6207	0.3
CiLak.16G012200	Chr16	1528241	1538872	+	Lakota	primary	40919	TRUE	6	0	TRUE	99.67	1
CiLak.16G012200	scaffold_855	53029	68670	+	Lakota	alt	40919	TRUE	6	1	TRUE	99.67	1
CiLak.16G012300	Chr16	1539700	1544527	+	Lakota	primary	40921	TRUE	8	0	TRUE	98.3092	0.75
CiLak.16G012300	scaffold_855	70320	71564	+	Lakota	alt	40921	TRUE	8	1	TRUE	98.3092	0.75
CiLak.16G012400	Chr16	1542554	1553773	+	Lakota	primary	40922	TRUE	9	0	TRUE	99.6382	1
CiLak.16G012400	scaffold_855	73348	83373	+	Lakota	alt	40922	TRUE	9	1	TRUE	99.6382	1
CiLak.16G012500	Chr16	1555766	1556798	-	Lakota	primary	40923	TRUE	10	0	TRUE	100	3
CiLak.16G012500	scaffold_855	86131	86790	-	Lakota	alt	40923	TRUE	10	1	TRUE	100	3
CiLak.16G012600	Chr16	1564480	1565267	-	Lakota	primary	40925	TRUE	12	0	TRUE	100	3
CiLak.16G012600	scaffold_855	94507	95294	-	Lakota	alt	40925	TRUE	12	1	TRUE	100	3
CiLak.16G012700	Chr16	1572019	1577823	+	Lakota	primary	40924	TRUE	11	0	TRUE	100	3
CiLak.16G012700	scaffold_855	108352	112983	+	Lakota	alt	40924	TRUE	11	1	TRUE	100	3
CiLak.16G012800	Chr16	1578959	1582664	+	Lakota	primary	40926	TRUE	13	0	TRUE	100	3
CiLak.16G012800	scaffold_855	115067	118772	+	Lakota	alt	40926	TRUE	13	1	TRUE	100	3
CiLak.16G012900	Chr16	1583284	1588363	-	Lakota	primary	40928	TRUE	15	0	TRUE	100	3
CiLak.16G012900	scaffold_855	119392	124471	-	Lakota	alt	40928	TRUE	15	1	TRUE	100	3
CiLak.16G013000	Chr16	1592568	1593988	+	Lakota	primary	40927	FALSE	14	0	FALSE		0.1
CiLak.16G013100	Chr16	1608730	1635605	+	Lakota	primary	40930	TRUE	16	0	TRUE	100	3
CiLak.16G013100	scaffold_33	2259	11629	+	Lakota	alt	40930	TRUE	16	1	TRUE	100	3
CiLak.16G013200	Chr16	1623002	1624862	-	Lakota	primary	40932	FALSE	18	0	FALSE		0.1
CiLak.16G013300	Chr16	1642581	1645058	-	Lakota	primary	40931	TRUE	17	0	TRUE	7.93651	0.3
CiLak.16G013300	scaffold_33	19940	21770	+	Lakota	alt	40931	TRUE	17	1	TRUE	7.93651	0.3
CiLak.16G013400	Chr16	1653927	1658435	-	Lakota	primary	40934	TRUE	20	0	TRUE	99.2218	1
CiLak.16G013400	scaffold_33	31392	35446	-	Lakota	alt	40934	TRUE	20	1	TRUE	99.2218	1
CiLak.16G013500	Chr16	1665467	1665700	+	Lakota	primary	40935	TRUE	21	0	TRUE	100	3
CiLak.16G013500	scaffold_33	42183	42416	+	Lakota	alt	40935	TRUE	21	1	TRUE	100	3
CiLak.16G013600	Chr16	1668943	1677901	-	Lakota	primary	40936	TRUE	22	0	TRUE	99.2889	1
CiLak.16G013600	scaffold_33	46589	54148	-	Lakota	alt	40936	TRUE	22	1	TRUE	99.2889	1
CiLak.16G013700	Chr16	1712821	1718609	-	Lakota	primary	40952	TRUE	32	0	FALSE		0.1
CiLak.16G013700	scaffold_33	276921	628076	-	Lakota	alt	40952	TRUE	32	1	FALSE		0.1
CiLak.16G013800	Chr16	1752618	1758703	+	Lakota	primary	40955	TRUE	35	0	TRUE	96.0784	0.75
CiLak.16G013800	scaffold_33	176923	177078	+	Lakota	alt	40955	TRUE	35	1	TRUE	96.0784	0.75
CiLak.16G013900	Chr16	1781863	1790118	+	Lakota	primary	40954	TRUE	34	0	TRUE	68.1701	0.3
CiLak.16G013900	scaffold_33	377203	379702	+	Lakota	alt	40954	TRUE	34	1	TRUE	68.1701	0.3
CiLak.16G014000	Chr16	1790136	1795683	-	Lakota	primary	40956	TRUE	36	0	TRUE	94.4348	0.75
CiLak.16G014000	scaffold_33	342578	383674	-	Lakota	alt	40956	TRUE	36	1	TRUE	94.4348	0.75
CiLak.16G014100	Chr16	1798540	1804542	-	Lakota	primary	40961	TRUE	41	0	TRUE	45.3125	0.3
CiLak.16G014100	scaffold_33	424823	430716	-	Lakota	alt	40961	TRUE	41	1	TRUE	45.3125	0.3
CiLak.16G014200	Chr16	1804973	1807424	-	Lakota	primary	40963	TRUE	43	0	TRUE	94.6309	0.75
CiLak.16G014200	scaffold_33	432294	432995	-	Lakota	alt	40963	TRUE	43	1	TRUE	94.6309	0.75
CiLak.16G014300	Chr16	1808297	1816190	-	Lakota	primary	40952	TRUE	32	0	FALSE		0.1
CiLak.16G014400	Chr16	1821334	1823940	+	Lakota	primary	40967	TRUE	46	0	TRUE	93.7107	0.75
CiLak.16G014400	scaffold_33	597948	598427	+	Lakota	alt	40967	TRUE	46	1	TRUE	93.7107	0.75
CiLak.16G014500	Chr16	1826241	1827258	-	Lakota	primary	40968	TRUE	47	0	TRUE	100	3
CiLak.16G014500	scaffold_33	601293	602057	-	Lakota	alt	40968	TRUE	47	1	TRUE	100	3
CiLak.16G014600	Chr16	1841025	1841840	+	Lakota	primary	40971	TRUE	50	0	TRUE	100	3
CiLak.16G014600	scaffold_33	654750	655565	+	Lakota	alt	40971	TRUE	50	1	TRUE	100	3
CiLak.16G014700	Chr16	1843325	1843684	-	Lakota	primary	40972	TRUE	51	0	TRUE	100	3
CiLak.16G014700	scaffold_33	657052	657411	-	Lakota	alt	40972	TRUE	51	1	TRUE	100	3
CiLak.16G014800	Chr16	1845380	1846101	-	Lakota	primary	40974	FALSE	53	0	FALSE		0.1
CiLak.16G014900	Chr16	1849478	1853295	+	Lakota	primary	40973	TRUE	52	0	TRUE	93.6008	0.75
CiLak.16G014900	scaffold_33	663368	666773	+	Lakota	alt	40973	TRUE	52	1	TRUE	93.6008	0.75
CiLak.16G015000	Chr16	1855694	1859259	-	Lakota	primary	40975	FALSE	54	0	FALSE		0.1
CiLak.16G015100	Chr16	1869056	1871739	+	Lakota	primary	40976	FALSE	55	0	FALSE		0.1
CiLak.16G015200	Chr16	1889188	1898900	-	Lakota	primary	40977	FALSE	56	0	FALSE		0.1
CiLak.16G015300	Chr16	1900298	1904466	+	Lakota	primary	40978	FALSE	57	0	FALSE		0.1
CiLak.16G015400	Chr16	1905528	1906907	-	Lakota	primary	40979	FALSE	58	0	FALSE		0.1
CiLak.16G015500	Chr16	1921524	1922899	-	Lakota	primary	40979	FALSE	58	0	FALSE		0.1
CiLak.16G015600	Chr16	1934237	1936779	-	Lakota	primary	40980	FALSE	59	0	FALSE		0.1
CiLak.16G015700	Chr16	1944748	1958460	-	Lakota	primary	40983	FALSE	61	0	FALSE		0.1
CiLak.16G015800	Chr16	1963601	1964906	+	Lakota	primary	40982	FALSE	60	0	FALSE		0.1
CiLak.16G015900	Chr16	1970056	1977579	-	Lakota	primary	40984	FALSE	62	0	FALSE		0.1
CiLak.16G016000	Chr16	1984289	1989262	+	Lakota	primary	40985	FALSE	63	0	FALSE		0.1
CiLak.16G016100	Chr16	1989751	1992990	+	Lakota	primary	40986	FALSE	64	0	FALSE		0.1
CiLak.16G016200	Chr16	1994858	1998724	+	Lakota	primary	40987	FALSE	65	0	FALSE		0.1
CiLak.16G016300	Chr16	1998819	1999868	+	Lakota	primary	40988	FALSE	66	0	FALSE		0.1
CiLak.16G016400	Chr16	2000926	2002564	+	Lakota	primary	40989	FALSE	67	0	FALSE		0.1
CiLak.16G016500	Chr16	2035317	2037584	+	Lakota	primary	40989	FALSE	67	0	FALSE		0.1
CiLak.16G016600	Chr16	2038974	2044786	-	Lakota	primary	40990	FALSE	68	0	FALSE		0.1
CiLak.16G016700	Chr16	2047214	2055519	-	Lakota	primary	40991	FALSE	69	0	FALSE		0.1
CiLak.16G016800	Chr16	2085611	2089678	+	Lakota	primary	40993	FALSE	70	0	FALSE		0.1
CiLak.16G016900	Chr16	2090060	2091805	-	Lakota	primary	40994	FALSE	71	0	FALSE		0.1
CiLak.16G017000	Chr16	2106708	2120166	+	Lakota	primary	40996	TRUE	72	0	TRUE	99.5604	1
CiLak.16G017000	scaffold_1408	11992	23804	+	Lakota	alt	40996	TRUE	72	1	TRUE	99.5604	1
CiLak.16G017100	Chr16	2123327	2124397	-	Lakota	primary	40997	TRUE	73	0	TRUE	99.4536	1
CiLak.16G017100	scaffold_1408	26791	27654	-	Lakota	alt	40997	TRUE	73	1	TRUE	99.4536	1
CiLak.16G017200	Chr16	2124852	2129019	-	Lakota	primary	40999	TRUE	74	0	TRUE	99.7207	1
CiLak.16G017200	scaffold_1408	28453	31060	-	Lakota	alt	40999	TRUE	74	1	TRUE	99.7207	1
CiLak.16G017300	Chr16	2140677	2142496	+	Lakota	primary	41000	TRUE	75	0	TRUE	99.7305	1
CiLak.16G017300	scaffold_1408	44580	45979	+	Lakota	alt	41000	TRUE	75	1	TRUE	99.7305	1
CiLak.16G017400	Chr16	2157085	2158293	+	Lakota	primary	41001	TRUE	76	0	TRUE	99.7024	1
CiLak.16G017400	scaffold_1408	60990	62000	+	Lakota	alt	41001	TRUE	76	1	TRUE	99.7024	1
CiLak.16G017500	Chr16	2159523	2163464	+	Lakota	primary	41002	TRUE	77	0	TRUE	99.5327	1
CiLak.16G017500	scaffold_1408	63957	67400	+	Lakota	alt	41002	TRUE	77	1	TRUE	99.5327	1
CiLak.16G017600	Chr16	2164303	2168812	+	Lakota	primary	41003	TRUE	78	0	TRUE	98.1595	0.75
CiLak.16G017600	scaffold_1408	68598	72720	+	Lakota	alt	41003	TRUE	78	1	TRUE	98.1595	0.75
CiLak.16G017700	Chr16	2169682	2177516	+	Lakota	primary	41004	TRUE	79	0	TRUE	99.6207	1
CiLak.16G017700	scaffold_1408	73934	87225	+	Lakota	alt	41004	TRUE	79	1	TRUE	99.6207	1
CiLak.16G017800	Chr16	2179541	2184307	-	Lakota	primary	41005	TRUE	80	0	TRUE	100	3
CiLak.16G017800	scaffold_1408	89836	93441	-	Lakota	alt	41005	TRUE	80	1	TRUE	100	3
CiLak.16G017900	Chr16	2189591	2196448	-	Lakota	primary	41006	FALSE	81	0	FALSE		0.1
CiLak.16G018000	Chr16	2208285	2211830	-	Lakota	primary	41009	TRUE	83	0	TRUE	71.4286	0.3
CiLak.16G018000	scaffold_4225	40996	44565	+	Lakota	alt	41009	TRUE	83	1	TRUE	71.4286	0.3
CiLak.16G018100	Chr16	2218253	2220303	+	Lakota	primary	41008	TRUE	82	0	TRUE	100	3
CiLak.16G018100	scaffold_4225	32842	34478	-	Lakota	alt	41008	TRUE	82	1	TRUE	100	3
CiLak.16G018200	Chr16	2228151	2229776	-	Lakota	primary	41014	FALSE	86	0	FALSE		0.1
CiLak.16G018300	Chr16	2244151	2247100	-	Lakota	primary	41013	TRUE	85	0	TRUE	99.1968	1
CiLak.16G018300	scaffold_4225	21604	24100	+	Lakota	alt	41013	TRUE	85	1	TRUE	99.1968	1
CiLak.16G018400	Chr16	2257023	2263515	+	Lakota	primary	41016	TRUE	87	0	TRUE	99.6078	1
CiLak.16G018400	scaffold_4225	5268	10184	-	Lakota	alt	41016	TRUE	87	1	TRUE	99.6078	1
CiLak.16G018500	Chr16	2265109	2265336	+	Lakota	primary	41017	TRUE	88	0	TRUE	98.6667	0.75
CiLak.16G018500	scaffold_4225	3196	3423	-	Lakota	alt	41017	TRUE	88	1	TRUE	98.6667	0.75
CiLak.16G018600	Chr16	2271798	2282403	-	Lakota	primary	41021	TRUE	90	0	TRUE	99.5868	1
CiLak.16G018600	scaffold_4989	15819	26597	-	Lakota	alt	41021	TRUE	90	1	TRUE	99.5868	1
CiLak.16G018700	Chr16	2311915	2316765	-	Lakota	primary	41019	TRUE	89	0	FALSE		0.1
CiLak.16G018700	scaffold_4989	15955	31466	-	Lakota	alt	41019	TRUE	89	1	FALSE		0.1
CiLak.16G018800	Chr16	2332815	2346689	-	Lakota	primary	41019	TRUE	89	0	FALSE		0.1
CiLak.16G018900	Chr16	2350758	2353587	-	Lakota	primary	41024	FALSE	92	0	FALSE		0.1
CiLak.16G019000	Chr16	2387765	2392040	-	Lakota	primary	41025	TRUE	93	0	TRUE	22.449	0.3
CiLak.16G019000	scaffold_4989	16128	31466	+	Lakota	alt	41025	TRUE	93	1	TRUE	22.449	0.3
CiLak.16G019100	Chr16	2455253	2458989	-	Lakota	primary	41027	FALSE	94	0	FALSE		0.1
CiLak.16G019200	Chr16	2466266	2466757	-	Lakota	primary	41028	FALSE	95	0	FALSE		0.1
CiLak.16G019300	Chr16	2470543	2471285	-	Lakota	primary	41028	FALSE	95	0	FALSE		0.1
CiLak.16G019400	Chr16	2474923	2475653	-	Lakota	primary	41028	FALSE	95	0	FALSE		0.1
CiLak.16G019500	Chr16	2479151	2480059	-	Lakota	primary	41028	FALSE	95	0	FALSE		0.1
CiLak.16G019600	Chr16	2488477	2489206	-	Lakota	primary	41028	FALSE	95	0	FALSE		0.1
CiPaw.16G014500	scaffold_33	15229	15340	+	Lakota	alt	40933	FALSE	19	1	FALSE		0.1
CiPaw.16G015000	scaffold_33	54171	54600	+	Lakota	alt	40938	FALSE	24	1	FALSE		0.1
CiPaw.16G015100	scaffold_33	95224	204094	+	Lakota	alt	40937	FALSE	23	1	FALSE		0.1
CiPaw.16G015500	scaffold_33	324446	327005	-	Lakota	alt	40941	FALSE	26	1	FALSE		0.1
CiPaw.16G015600	scaffold_33	421216	421740	-	Lakota	alt	40939	FALSE	25	1	FALSE		0.1
CiPaw.16G015700	scaffold_33	422605	422945	+	Lakota	alt	40951	FALSE	31	1	FALSE		0.1
CiPaw.16G015800	scaffold_33	424493	424680	+	Lakota	alt	40953	FALSE	33	1	FALSE		0.1
CiPaw.16G016000	scaffold_33	438901	439433	-	Lakota	alt	40960	FALSE	40	1	FALSE		0.1
CiPaw.16G016400	scaffold_33	615353	616148	-	Lakota	alt	40970	FALSE	49	1	FALSE		0.1
CiPaw.16G020100	scaffold_4989	25351	31496	+	Lakota	alt	41022	FALSE	91	1	FALSE		0.1

## Sheet: Suppl Fig 1b_PCA
genomeLabel	PCA1	PCA2
Oaxaca	-0.0866886	-0.00881476
	0.0427095	-0.0339391
	0.0452522	-0.0690296
	0.0345219	-0.069146
	0.0586079	-0.0509814
	0.0345877	0.0770594
	0.0254295	-0.000697591
	-0.0278695	0.0206207
	-0.065453	-0.012432
	0.00284848	-0.0270115
	0.0431966	-0.045685
	0.037531	-0.0625347
	-0.0477108	-0.0233701
	0.030209	-0.0657214
	0.105164	0.0332381
	-0.0574446	0.00932146
	0.064814	0.0418984
	-0.0449807	0.00229022
	0.00276712	0.0805796
	0.00222712	0.0299733
	-0.0563533	-0.0137749
	0.0334031	0.0787903
	0.0236182	0.100598
	0.0164856	0.0291866
Elliott	-0.0569979	-0.0175639
	-0.0770921	-0.0108024
	0.0197711	0.0853579
	-0.0117353	-0.00663648
	0.00710286	0.0799572
	0.101455	0.0219873
	0.00713887	0.0701276
	-0.0502306	-0.00320675
	-0.0149374	0.0131973
	0.00504811	0.0765701
	-0.0478563	0.00308812
	-0.0689024	-0.0297959
	0.0324948	-0.0619045
	-0.0470338	-0.00142714
	-0.0468109	-0.00209905
	0.0395753	-0.0649301
	-0.0126901	0.0593568
	-0.0625222	-0.00611713
	0.102992	0.034109
	-0.0402261	0.0300397
	0.102419	0.0303222
	0.0472179	0.00716877
Lakota	0.00877656	-0.0269323
	0.0170492	0.0493133
	-0.0741608	-0.0190683
	0.0597662	-0.0644521
	-0.062976	-0.0219594
	-0.0366429	-0.0102963
	-0.0287922	-0.00660313
	-0.0259665	0.0143494
	-0.00565522	-0.00625258
	0.0573899	-0.0480163
	-0.0480635	-0.00752743
	0.0359059	-0.0184481
	0.0235159	-0.0512806
	-0.0580863	-0.011722
	0.0821246	-0.00508337
	0.0239989	0.104025
	0.0203001	0.0895147
Pawnee	0.0167522	0.017277
	-0.0454837	0.00646676
	-0.0427131	-0.00393301
	-0.0648038	-0.0236114
	-0.0697462	-0.0223047
	-0.0558109	-0.0155324
	-0.0165529	0.0399192
	-0.0239301	0.0427183
	-0.0699527	-0.0204621
	-0.0715992	-0.0219576
	0.109548	-0.0821016
	0.0871908	-0.0169829
	-0.0249708	0.0566001
	0.0446529	-0.0739491
	-0.0482668	0.00805834
	-0.00869656	0.00766507
	0.0540264	0.133364
	0.0638652	-0.0490708
	-0.000719516	-0.0527703
	-0.029044	0.0012359
	0.0363282	-0.0692478
	0.0359162	-0.017869
	-0.0731057	-0.0221109
	0.000236183	-0.0595229
	0.0633443	-0.0486544

[truncated: 3 more sheets: Suppl Fig 2a_slidingWindowKs, Suppl Fig 2b_pavIntrogressions, Fig2d_pgMap]
